# Supplementary material for: An Integrated Strategy to Study Muscle Development and Myofilament Structure in Caenorhabditis elegans
Source: PLoS Genet. 2009 Jun 26;5(6):e1000537. doi: 10.1371/journal.pgen.1000537 (PMC2694363; doi:10.1371/journal.pgen.1000537)
Supplement: Dataset S1 — Comparing muscle, intestinal, and pan neuronal SAGE libraries. (5.74 MB XLS) [file pgen.1000537.s002.xls]

## Sheet: 3_tissue_SAGE
Dataset S1. Comparing muscle, intestinal and pan neuronal SAGE libraries
Tag counts using Long SAGE libraries with Sequence quality filter: 0.99 and Normalization: 100,000
		SWEM1:	FACS sorted muscle cells (longSAGE, replicate 1)
		SW031:	FACS sorted muscle cells (longSAGE, replicate 2)
		SW028:	FACS sorted pan-neural cells (longSAGE)
		SWEG1:	FACS sorted gut cells (longSAGE)
Sequence name	Gene Name (CGC)	SWEM1	SW031	SW028	SWEG1	CDS Description
T27A1.4		47.2995	36.8464	0	0	ionic channel protein
F36H1.4	lin-3	41.3871	31.2636	0	0	lin-3 growth factor precursor
W03G11.3		26.606	24.5643	0	0	alpha-L-fucosidase precursor
B0563.2	tsp-11	26.606	16.7484	0	0	transpanin
C13C12.1	cal-1	23.6497	3.34967	0	0	calmodulin like protein
F21D9.4		20.6935	30.1471	0	0
ZC374.2		20.6935	18.9815	0	0	Fibronectin type III domain (4 domains)
F22A3.2		17.7373	22.3311	0	0
Y71H2B.4		17.7373	21.2146	0	0
T05A7.11		17.7373	7.8159	0	0
F29B9.8		17.7373	4.46623	0	0
R13H4.8		17.7373	3.34967	0	0
T07H6.1		14.7811	22.3311	0	0	esterase
T20B3.2	tni-3	14.7811	16.7484	0	0	Troponin
T10G3.1		14.7811	13.3987	0	0
Y71G12B.15	ubc-3	14.7811	13.3987	0	0
B0303.2		14.7811	5.58279	0	0
Y71F9AR.2		14.7811	5.58279	0	0
C30H6.7		14.7811	0	0	0	2-oxo acid dehydrogenases acyltransferase (catalytic domain)
Y38F1A.9	oig-2	11.8249	40.1961	0	0
M05D6.5		11.8249	12.2821	0	0
C54F6.5		11.8249	10.049	0	0
F40A3.6		11.8249	8.93246	0	0
H01G02.1		11.8249	6.69934	0	0
Y69E1A.6	sri-19	11.8249	1.11656	0	0	7TM chemoreceptor, sri family
ZK809.8		8.86866	34.6133	0	0
T23B12.8		8.86866	22.3311	0	0
T03G11.9		8.86866	12.2821	0	0
C18G1.1		8.86866	11.1656	0	0
C40H1.5		8.86866	11.1656	0	0	Transthyretin-like family
C32E12.4		8.86866	10.049	0	0
C47E12.8	dhp-2	8.86866	7.8159	0	0	Ulip like protein
Y44E3A.3		8.86866	7.8159	0	0
T03G11.1	pqn-62	8.86866	5.58279	0	0
F25G6.6	nrs-2	8.86866	4.46623	0	0	asparagine synthetase
W05F2.4		8.86866	4.46623	0	0
F23F1.9		8.86866	3.34967	0	0
T05A8.4	nep-2	8.86866	3.34967	0	0	protease
ZK507.4		8.86866	3.34967	0	0
T26G10.1		8.86866	2.23311	0	0	RNA helicase
ZK524.3	lrs-2	8.86866	2.23311	0	0	leucyl-tRNA synthetase (mitochondrial)
F14H3.6		8.86866	1.11656	0	0
F40H3.5	hst-3.1	8.86866	1.11656	0	0	heparan sulfate sulfotransferase
AH10.3		8.86866	0	0	0
W02A2.2	far-6	8.86866	0	0	0
ZK792.5		8.86866	0	0	0	Pumilio-family RNA binding domains (aka PUM-HD, Pumilio homology domain) (3 domains)
K08C7.6		5.91244	21.2146	0	0
B0304.1	hlh-1	5.91244	11.1656	0	0	helix-loop-helix transcription factor
R07G3.9	oig-4	5.91244	11.1656	0	0
F01F1.2		5.91244	10.049	0	0
F10G2.1		5.91244	10.049	0	0
W05H7.1		5.91244	10.049	0	0
C47B2.9		5.91244	8.93246	0	0
Y47D7A.13		5.91244	8.93246	0	0
F28C6.5		5.91244	7.8159	0	0
F41G4.3	sto-5	5.91244	7.8159	0	0	stomatin-like protein
Y34B4A.7		5.91244	7.8159	0	0
Y46G5A.35		5.91244	6.69934	0	0
C30F12.7		5.91244	5.58279	0	0	isocitrate dehydrogenase
H22K11.4		5.91244	5.58279	0	0
T03G11.8	zig-6	5.91244	5.58279	0	0	human leukocyte surface protein (weak)
Y44A6E.1	lgc-2	5.91244	5.58279	0	0	Neurotransmitter-gated ion-channel
C55C2.5	aat-5	5.91244	4.46623	0	0	amino acid permease
T01C3.2		5.91244	4.46623	0	0
Y44A6D.3		5.91244	4.46623	0	0
Y11D7A.14		5.91244	3.34967	0	0	Myosin head (motor domain)
Y48G1A.2		5.91244	3.34967	0	0
Y55B1BR.4		5.91244	3.34967	0	0
C46G7.4	pqn-22	5.91244	2.23311	0	0
F42A9.8		5.91244	2.23311	0	0
H28G03.6	mtm-5	5.91244	2.23311	0	0
JC8.7		5.91244	2.23311	0	0
T09A12.2		5.91244	2.23311	0	0	glutathione peroxidase
Y77E11A.4	jtr-1	5.91244	2.23311	0	0
B0393.2	rbg-3	5.91244	1.11656	0	0	Probable rabGAP domains
C05C8.1		5.91244	1.11656	0	0
C05D11.5		5.91244	1.11656	0	0
C09B8.1	ipp-5	5.91244	1.11656	0	0
C26C6.7		5.91244	1.11656	0	0	Globin
C30A5.2	rfs-1	5.91244	1.11656	0	0
C54F6.13	nhx-3	5.91244	1.11656	0	0
C55B7.5	uri-1	5.91244	1.11656	0	0
F14D2.5		5.91244	1.11656	0	0	transposase
F54D12.4		5.91244	1.11656	0	0
T01G9.4	npp-2	5.91244	1.11656	0	0
T20B6.3		5.91244	1.11656	0	0
Y105E8A.8		5.91244	1.11656	0	0
C27A12.9		5.91244	0	0	0
C27D6.12		5.91244	0	0	0
C39D10.11		5.91244	0	0	0
C56A3.6		5.91244	0	0	0	EF hand (2 domains)
C56E6.6		5.91244	0	0	0	leucine-rich repeats
F22B7.1		5.91244	0	0	0
F26F4.11		5.91244	0	0	0
F44A6.1	nucb-1	5.91244	0	0	0	nucleobindin
F49E7.1	rme-6	5.91244	0	0	0
F59C6.4	exos-3	5.91244	0	0	0
K05F1.6		5.91244	0	0	0
Y48C3A.8		5.91244	0	0	0
F15G9.4	him-4	2.95622	20.098	0	0	Ig superfamily repeats (I-type)
F08D12.7		2.95622	12.2821	0	0
F36F2.1		2.95622	12.2821	0	0
T04B8.3		2.95622	12.2821	0	0
C07D10.1		2.95622	11.1656	0	0
D2007.1		2.95622	11.1656	0	0
F23D12.7		2.95622	11.1656	0	0
K03C7.1		2.95622	11.1656	0	0
C41C4.5	unc-105	2.95622	10.049	0	0	Amiloride-sensitive sodium channel
K10B3.1		2.95622	7.8159	0	0
T08G11.5	unc-29	2.95622	7.8159	0	0	acetylcholine receptor, beta precursor
Y92C3B.1	kbp-4	2.95622	7.8159	0	0
ZC412.3		2.95622	7.8159	0	0
C16B8.1	lin-18	2.95622	6.69934	0	0	protein tyrosine kinase
C50F2.4		2.95622	6.69934	0	0
M195.1	col-77	2.95622	6.69934	0	0	cuticle collagen
Y54E10A.14	rom-5	2.95622	6.69934	0	0
Y55F3C.3		2.95622	6.69934	0	0
C35C5.5	lev-8	2.95622	5.58279	0	0	acetylcholine receptor
F17H10.1		2.95622	5.58279	0	0
T14B4.8		2.95622	5.58279	0	0
ZC247.2		2.95622	5.58279	0	0
ZK121.2		2.95622	5.58279	0	0
C26F1.3		2.95622	4.46623	0	0
C48B4.3		2.95622	4.46623	0	0
C55A6.1		2.95622	4.46623	0	0	Zinc finger, C3HC4 type (RING finger)
F22E12.1		2.95622	4.46623	0	0
K07D4.9		2.95622	4.46623	0	0
R07E3.7		2.95622	4.46623	0	0
R151.2		2.95622	4.46623	0	0	Ribose-phosphate pyrophosphokinase
T19D2.3		2.95622	4.46623	0	0
Y113G7A.4	ncx-1	2.95622	4.46623	0	0
Y45F10A.7		2.95622	4.46623	0	0
B0024.3		2.95622	3.34967	0	0
B0041.3		2.95622	3.34967	0	0
B0513.4		2.95622	3.34967	0	0
C05D11.4	let-756	2.95622	3.34967	0	0	heparin-binding gf
C35B8.3		2.95622	3.34967	0	0
F15B9.10		2.95622	3.34967	0	0
F19H6.2		2.95622	3.34967	0	0	globin like
F22E12.2	chw-1	2.95622	3.34967	0	0	RAS related protein
F39B2.5		2.95622	3.34967	0	0	Src homology domain 2
F39B3.2		2.95622	3.34967	0	0
F39H12.3		2.95622	3.34967	0	0
F54F7.1	taf-7.1	2.95622	3.34967	0	0
K08H10.1	lea-1	2.95622	3.34967	0	0
R06A10.4		2.95622	3.34967	0	0	protein kinase
R07B1.1	vab-15	2.95622	3.34967	0	0	homeobox protein (msh subfamily)
R12B2.8		2.95622	3.34967	0	0
T11B7.2		2.95622	3.34967	0	0
T25D3.4		2.95622	3.34967	0	0
W07A8.2		2.95622	3.34967	0	0	Ank repeat (4 domains)
Y47D3A.1		2.95622	3.34967	0	0
Y48G1C.9		2.95622	3.34967	0	0
Y50E8A.3	oig-3	2.95622	3.34967	0	0
Y51A2D.10		2.95622	3.34967	0	0	Transthyretin-like family
Y51A2D.20		2.95622	3.34967	0	0
Y94H6A.3		2.95622	3.34967	0	0
ZC64.2		2.95622	3.34967	0	0
C04F12.3	ikb-1	2.95622	2.23311	0	0	Ank repeat
C04F5.8		2.95622	2.23311	0	0
C05D9.3		2.95622	2.23311	0	0
C09E9.1		2.95622	2.23311	0	0
C09G4.2		2.95622	2.23311	0	0	cAMP-dependant protein kinase
C14B9.3		2.95622	2.23311	0	0
C32D5.5	set-4	2.95622	2.23311	0	0
C35A5.7		2.95622	2.23311	0	0	transmembranous domains
C39E6.1	lon-2	2.95622	2.23311	0	0
C50C3.9	unc-36	2.95622	2.23311	0	0
F10B5.5	pch-2	2.95622	2.23311	0	0	ATP binding protein
F21D12.3		2.95622	2.23311	0	0
F35H10.10		2.95622	2.23311	0	0
F36H9.7		2.95622	2.23311	0	0
F47G6.2		2.95622	2.23311	0	0
H22K11.3		2.95622	2.23311	0	0
H35N03.1	exp-1	2.95622	2.23311	0	0	ion channel
K06C4.9		2.95622	2.23311	0	0	transmemebrane protein
M79.4	flp-19	2.95622	2.23311	0	0
R02F11.3		2.95622	2.23311	0	0
R13A5.4	lgc-12	2.95622	2.23311	0	0	ACHR
T07H6.4		2.95622	2.23311	0	0	sushi repeats
Y105E8B.2	exoc-8	2.95622	2.23311	0	0
Y113G7B.18	mdt-17	2.95622	2.23311	0	0
Y51F10.3		2.95622	2.23311	0	0
Y57A10A.15		2.95622	2.23311	0	0
Y59A8B.20	lon-8	2.95622	2.23311	0	0
Y73B6BL.19		2.95622	2.23311	0	0
2RSSE.1		2.95622	1.11656	0	0
3R5.1		2.95622	1.11656	0	0
B0019.2		2.95622	1.11656	0	0
B0035.8	his-48	2.95622	1.11656	0	0	histone H2B
B0207.6		2.95622	1.11656	0	0
B0250.4		2.95622	1.11656	0	0
B0334.8	age-1	2.95622	1.11656	0	0	phosphatidylinositol 3-kinase
B0414.2	rnt-1	2.95622	1.11656	0	0
B0414.3	hil-5	2.95622	1.11656	0	0	histone H1
C01A2.7	nlp-38	2.95622	1.11656	0	0
C06G3.8		2.95622	1.11656	0	0
C08A9.6		2.95622	1.11656	0	0
C09G5.8		2.95622	1.11656	0	0
C16C8.11		2.95622	1.11656	0	0
C17H11.1		2.95622	1.11656	0	0
C23H4.8		2.95622	1.11656	0	0
C24G6.2		2.95622	1.11656	0	0	protein kinase
C30H6.2	tag-141	2.95622	1.11656	0	0
C33D9.3		2.95622	1.11656	0	0
C33H5.10	tag-322	2.95622	1.11656	0	0
C33H5.15	sgo-1	2.95622	1.11656	0	0
C34B2.11		2.95622	1.11656	0	0
C35C5.6		2.95622	1.11656	0	0
C39D10.5		2.95622	1.11656	0	0
C42C1.15		2.95622	1.11656	0	0
C44C1.3	ncs-1	2.95622	1.11656	0	0	EF-hand calcium binding proteins
C48E7.2		2.95622	1.11656	0	0
C50B6.8	nhr-168	2.95622	1.11656	0	0	Ligand-binding domain of nuclear hormone receptors, Zinc finger, C4 type (two domains) (2 domains)
C56G2.3		2.95622	1.11656	0	0
D1022.8	cah-2	2.95622	1.11656	0	0	Carbonic anhydrase
D1086.3		2.95622	1.11656	0	0
E02H4.1	del-1	2.95622	1.11656	0	0	mechanosensory protein
F07A11.3	npp-5	2.95622	1.11656	0	0
F08F8.1		2.95622	1.11656	0	0
F08G5.4	col-130	2.95622	1.11656	0	0	collagen
F19F10.5		2.95622	1.11656	0	0	DNA-binding protein
F21C3.4	rde-2	2.95622	1.11656	0	0
F26A10.2		2.95622	1.11656	0	0	Zinc finger
F27C1.8	dpy-5	2.95622	1.11656	0	0	cuticular collagen
F29A7.2	fbxb-107	2.95622	1.11656	0	0
F30A10.2		2.95622	1.11656	0	0
F32D8.13		2.95622	1.11656	0	0	phosphomevalonate kinase
F33D11.8		2.95622	1.11656	0	0
F36F12.1		2.95622	1.11656	0	0
F38B6.1		2.95622	1.11656	0	0
F38E9.1		2.95622	1.11656	0	0
F38E9.2	nas-39	2.95622	1.11656	0	0
F38G1.2	egl-17	2.95622	1.11656	0	0
F41B4.4	glr-6	2.95622	1.11656	0	0	ligand-gated ionic channel
F41E7.5	fipr-21	2.95622	1.11656	0	0	collagen-like repeats
F41H10.10	htp-1	2.95622	1.11656	0	0
F43G9.5		2.95622	1.11656	0	0
F44E7.5		2.95622	1.11656	0	0
F47D12.3		2.95622	1.11656	0	0
F47G9.4		2.95622	1.11656	0	0	Zinc finger, C3HC4 type (RING finger)
F52D2.7		2.95622	1.11656	0	0
F57B10.4		2.95622	1.11656	0	0
F57C9.2		2.95622	1.11656	0	0
H15N14.1	adr-1	2.95622	1.11656	0	0	Double-stranded RNA binding motif (2 domains)
K04B12.3		2.95622	1.11656	0	0
K04F10.6	mut-2	2.95622	1.11656	0	0
K06C4.17		2.95622	1.11656	0	0
M02G9.2		2.95622	1.11656	0	0
M7.2	klc-1	2.95622	1.11656	0	0	kinesin
M88.7		2.95622	1.11656	0	0
R02D1.1	nhr-125	2.95622	1.11656	0	0
T01B7.8		2.95622	1.11656	0	0
T11F9.4	aat-6	2.95622	1.11656	0	0	amino acid permease like
T22H9.1		2.95622	1.11656	0	0
T23G7.1	dpl-1	2.95622	1.11656	0	0	transcription factor DP-1
W04G3.6	sulp-7	2.95622	1.11656	0	0
Y110A2AL.14	sqv-2	2.95622	1.11656	0	0
Y110A7A.3	unc-63	2.95622	1.11656	0	0	ion-channel protein
Y116A8B.1		2.95622	1.11656	0	0
Y116A8C.44		2.95622	1.11656	0	0
Y38E10A.22		2.95622	1.11656	0	0
Y38F1A.3	ptr-18	2.95622	1.11656	0	0
Y45G5AM.2		2.95622	1.11656	0	0
Y53G8AM.5		2.95622	1.11656	0	0
Y53H1A.5		2.95622	1.11656	0	0
Y54E10BR.2		2.95622	1.11656	0	0
Y56A3A.16		2.95622	1.11656	0	0
Y57G7A.10		2.95622	1.11656	0	0
Y60A3A.24		2.95622	1.11656	0	0
Y73B3A.18		2.95622	1.11656	0	0
Y74C10AR.1	eif-3.I	2.95622	1.11656	0	0
Y77E11A.14		2.95622	1.11656	0	0
ZC395.5		2.95622	1.11656	0	0
ZK1053.3		2.95622	1.11656	0	0
ZK1058.5		2.95622	1.11656	0	0
ZK131.5	his-11	2.95622	1.11656	0	0	histone H2B
B0001.7		2.95622	0	0	0
B0222.3		2.95622	0	0	0	phosphate permease
B0273.1		2.95622	0	0	0
B0280.10		2.95622	0	0	0
B0331.2		2.95622	0	0	0	phosphate permease like
B0454.2	sri-31	2.95622	0	0	0	7TM chemoreceptor, sri family
B0496.2		2.95622	0	0	0
B0564.3		2.95622	0	0	0	Putative membrane protein
C01G12.6	nspb-10	2.95622	0	0	0
C03B1.5		2.95622	0	0	0	protein kinase
C04E7.3		2.95622	0	0	0
C05C10.6	ufd-3	2.95622	0	0	0	phospholipase activating protein
C05G5.1		2.95622	0	0	0
C06B3.1		2.95622	0	0	0	G-protein coupled receptor
C06C3.6	srh-48	2.95622	0	0	0
C09G9.6	oma-1	2.95622	0	0	0	Zinc finger protein
C10E2.4		2.95622	0	0	0
C11D2.3		2.95622	0	0	0
C11H1.5		2.95622	0	0	0
C15A11.2		2.95622	0	0	0
C15B12.6		2.95622	0	0	0
C15H9.3		2.95622	0	0	0
C27B7.6		2.95622	0	0	0	serine/threonine protein phosphatase
C28A5.6		2.95622	0	0	0	serine/threonine kinase
C29F9.10	fbxa-57	2.95622	0	0	0
C30H6.6	haf-1	2.95622	0	0	0	multidrug resistance protein (p-glycoprotein)
C33D9.4	sru-35	2.95622	0	0	0
C33G8.8	nhr-139	2.95622	0	0	0	zinc finger protein
C33G8.9	nhr-140	2.95622	0	0	0	zinc finger protein
C35B1.8		2.95622	0	0	0
C36F7.1	irx-1	2.95622	0	0	0	Homeobox domain
C41D11.7		2.95622	0	0	0	DNA-binding protein
C44B12.9		2.95622	0	0	0
C45G3.1	aspm-1	2.95622	0	0	0	Actinin-type actin-binding domain containing proteins
C48B4.13		2.95622	0	0	0
C49F5.3		2.95622	0	0	0
C50F2.1		2.95622	0	0	0
C51F7.1	frm-7	2.95622	0	0	0
C52E2.6	fbxb-97	2.95622	0	0	0
C54F6.10	str-31	2.95622	0	0	0	7TM chemoreceptor, str family
C56E6.5	abch-1	2.95622	0	0	0	ATP-binding
D1014.1	sul-2	2.95622	0	0	0	arylsulfatase
D1025.3	fbxa-141	2.95622	0	0	0
D2096.10		2.95622	0	0	0
D2096.2		2.95622	0	0	0
DY3.4	trt-1	2.95622	0	0	0	Reverse transcriptase (RNA-dependent DNA polymerase)
F02D8.1		2.95622	0	0	0
F02D8.2	grd-12	2.95622	0	0	0
F09E5.12		2.95622	0	0	0
F12A10.5		2.95622	0	0	0	Calmodulin
F13D11.3		2.95622	0	0	0	protein tyrosine-phosphatase family
F13E9.6	sdz-13	2.95622	0	0	0
F14D7.11		2.95622	0	0	0
F18E3.6	srw-71	2.95622	0	0	0	7TM chemoreceptor, srw family
F20B4.2		2.95622	0	0	0
F21H7.11	srh-95	2.95622	0	0	0
F21H7.5		2.95622	0	0	0
F22A3.6	ilys-5	2.95622	0	0	0
F25D1.5		2.95622	0	0	0	dehydrogenase
F25F8.2	glc-2	2.95622	0	0	0	glutamate-gated chloride channel protein
F25H5.8		2.95622	0	0	0
F26G1.4	ttm-2	2.95622	0	0	0
F28C1.1		2.95622	0	0	0
F31A9.4		2.95622	0	0	0
F31D5.6		2.95622	0	0	0
F35B12.9		2.95622	0	0	0
F36D3.2	nhr-54	2.95622	0	0	0	Zinc finger, C4 type (two domains)
F36F12.8		2.95622	0	0	0	zinc finger protein
F36F2.8		2.95622	0	0	0
F36G3.3		2.95622	0	0	0
F36H5.10		2.95622	0	0	0
F39D8.1	pqn-36	2.95622	0	0	0
F40H3.2		2.95622	0	0	0
F41E6.11		2.95622	0	0	0
F41E7.8	cnc-8	2.95622	0	0	0
F42A10.7		2.95622	0	0	0
F42A9.9		2.95622	0	0	0
F43C11.6		2.95622	0	0	0
F44B9.1	dpf-6	2.95622	0	0	0	acylamino-acid-releasing enzyme
F44C8.1	cyp-33C4	2.95622	0	0	0	cytochrome P450
F44D12.4		2.95622	0	0	0
F45C12.13	fbxb-48	2.95622	0	0	0
F45D3.2		2.95622	0	0	0
F45D3.4		2.95622	0	0	0
F46A9.3	twk-29	2.95622	0	0	0	potassium channel protein
F46E10.11		2.95622	0	0	0
F46F11.9		2.95622	0	0	0
F46F3.2		2.95622	0	0	0	gamma-aminobutyric-acid receptor
F46H5.8	lact-1	2.95622	0	0	0
F49E12.12		2.95622	0	0	0
F49E8.2		2.95622	0	0	0
F52C6.8	bath-4	2.95622	0	0	0
F53B1.6		2.95622	0	0	0
F53G12.3		2.95622	0	0	0
F53H4.4		2.95622	0	0	0
F54H12.2		2.95622	0	0	0
F55C5.9	srh-16	2.95622	0	0	0	G-protein coupled receptor, srh family
F55D10.5	acc-3	2.95622	0	0	0	Ligand-gated ionic channel
F55G1.9		2.95622	0	0	0	carboxylate reductase
F56A3.5	bro-1	2.95622	0	0	0
F56C3.9		2.95622	0	0	0
F56H9.6		2.95622	0	0	0
F57A8.8	fipr-13	2.95622	0	0	0
F57C2.1		2.95622	0	0	0
F58E1.2	fbxb-25	2.95622	0	0	0
F58E6.3		2.95622	0	0	0	EGF-like domain
F59A1.7	fbxa-108	2.95622	0	0	0
F59A3.5		2.95622	0	0	0
F59B2.11		2.95622	0	0	0
F59H6.9	bath-1	2.95622	0	0	0
H23N18.3	ugt-8	2.95622	0	0	0	7TM chemoreceptor, ugt family
K01A6.5		2.95622	0	0	0
K01D12.10		2.95622	0	0	0
K02D3.2		2.95622	0	0	0
K02D7.5		2.95622	0	0	0
K03H1.11		2.95622	0	0	0
K05F6.4		2.95622	0	0	0
K08D12.6		2.95622	0	0	0
K08D9.4		2.95622	0	0	0
K10C3.4		2.95622	0	0	0
K10D3.3	taf-11.2	2.95622	0	0	0	transcription factor
K10G6.1	lin-31	2.95622	0	0	0
K12B6.1	sago-1	2.95622	0	0	0
M01A8.1		2.95622	0	0	0
M01E5.6		2.95622	0	0	0
M01F1.4		2.95622	0	0	0
M02B7.3	osm-3	2.95622	0	0	0	kinesin
M117.6		2.95622	0	0	0
M18.2	dlc-2	2.95622	0	0	0	dynein like
R05H11.2		2.95622	0	0	0
R07A4.2		2.95622	0	0	0
R07C3.12	clec-44	2.95622	0	0	0	clec family, C-type lectin
R07E3.4		2.95622	0	0	0	ADP,ATP carrier protein
R07G3.6		2.95622	0	0	0
R09E10.1		2.95622	0	0	0
R10D12.1		2.95622	0	0	0	sodium/phosphate transporter
R10D12.8		2.95622	0	0	0
R12E2.10		2.95622	0	0	0	protein-tyrosine phosphatase
R13A5.3		2.95622	0	0	0
R13H4.7		2.95622	0	0	0
R13H7.2		2.95622	0	0	0
T01B11.1		2.95622	0	0	0
T01C3.1		2.95622	0	0	0	WD domain, G-beta repeats
T03E6.5	srh-269	2.95622	0	0	0
T04H1.6	lrx-1	2.95622	0	0	0	low-density lipoprotein receptor
T05C3.2		2.95622	0	0	0
T05H4.2	fbxa-196	2.95622	0	0	0
T06G6.12		2.95622	0	0	0
T06H11.5		2.95622	0	0	0
T07G12.11	zim-3	2.95622	0	0	0	Zinc finger, C2H2 type
T08G5.7		2.95622	0	0	0	Zinc finger, C2H2 type (3 domains)
T09E11.11		2.95622	0	0	0
T10G3.3		2.95622	0	0	0
T12A7.1	gem-4	2.95622	0	0	0	C2 domain (2 domains)
T12E12.6		2.95622	0	0	0	zinc metalloprotease
T13C5.7		2.95622	0	0	0
T19H12.4	srd-33	2.95622	0	0	0	7TM chemoreceptor, srd family
T22F7.4		2.95622	0	0	0	transposase
T23D8.7		2.95622	0	0	0
T23G7.2		2.95622	0	0	0
T24E12.9		2.95622	0	0	0
T24H10.5		2.95622	0	0	0
T26A5.2		2.95622	0	0	0
T26C5.5		2.95622	0	0	0
T27A3.2		2.95622	0	0	0	ubiquitin carboxyl-terminal hydrolase
W01C8.4	set-20	2.95622	0	0	0
W02G9.1	ndx-2	2.95622	0	0	0
W02G9.2	kel-8	2.95622	0	0	0
W03C9.7	mex-1	2.95622	0	0	0	Zinc finger C-x8-C-x5-C-x3-H type (and similar). (2 domains)
W03D8.11		2.95622	0	0	0
W05F2.6		2.95622	0	0	0
W06B4.3		2.95622	0	0	0
W06E11.5	tag-266	2.95622	0	0	0
W07B8.5	cpr-5	2.95622	0	0	0	thiol protease
W10C8.1	ccb-2	2.95622	0	0	0
Y102E9.2		2.95622	0	0	0
Y105C5B.14		2.95622	0	0	0
Y111B2A.19		2.95622	0	0	0
Y116F11A.3		2.95622	0	0	0
Y24D9A.1		2.95622	0	0	0
Y37E11AR.3		2.95622	0	0	0
Y39A3CR.3		2.95622	0	0	0
Y40B1A.3		2.95622	0	0	0
Y43F4B.4	npp-18	2.95622	0	0	0	WD domain, G-beta repeat (2 domains)
Y43F8B.11		2.95622	0	0	0
Y43F8C.20	grsp-1	2.95622	0	0	0
Y45F10C.3	fbxa-215	2.95622	0	0	0
Y45G5AM.1	nhr-114	2.95622	0	0	0
Y46H3A.4		2.95622	0	0	0
Y47D3A.26	smc-3	2.95622	0	0	0
Y48A6C.5	pha-1	2.95622	0	0	0	DNA-binding protein pha-1
Y48G9A.11		2.95622	0	0	0
Y49E10.17	fbxa-218	2.95622	0	0	0
Y49E10.22	pstk-1	2.95622	0	0	0
Y53F4B.31	gst-28	2.95622	0	0	0	glutathione S-transferase
Y54G2A.12		2.95622	0	0	0
Y54G2A.29		2.95622	0	0	0
Y55F3AR.1		2.95622	0	0	0
Y56A3A.31		2.95622	0	0	0
Y57E12AL.5	mdt-6	2.95622	0	0	0
Y57G11C.43		2.95622	0	0	0
Y59C2A.2		2.95622	0	0	0
Y61A9LA.1		2.95622	0	0	0
Y65B4A.9		2.95622	0	0	0
Y65B4BL.7		2.95622	0	0	0
Y69A2AR.14		2.95622	0	0	0
Y69H2.3		2.95622	0	0	0
Y6D1A.2		2.95622	0	0	0	Zinc finger, C3HC4 type (RING finger)
Y71F9AL.1		2.95622	0	0	0
Y77E11A.12		2.95622	0	0	0
Y87G2A.16		2.95622	0	0	0
Y92H12BM.1		2.95622	0	0	0
Y95B8A.6		2.95622	0	0	0
ZC155.2		2.95622	0	0	0
ZC196.4		2.95622	0	0	0
ZC262.3		2.95622	0	0	0	N-CAM IG domain
ZC47.5	fbxa-31	2.95622	0	0	0
ZK1010.9	snf-7	2.95622	0	0	0	Sodium:neurotransmitter symporter
ZK1025.10	nhr-245	2.95622	0	0	0	Zinc finger, C4 type (two domains)
ZK1025.7		2.95622	0	0	0
ZK131.2	his-25	2.95622	0	0	0	histone H3
ZK177.1		2.95622	0	0	0
ZK430.5		2.95622	0	0	0
ZK686.5		2.95622	0	0	0
ZK945.4		2.95622	0	0	0
C51E3.9		0	22.3311	0	0
F08F3.10		0	10.049	0	0
T01D1.4		0	10.049	0	0
C14A4.9		0	8.93246	0	0
E01G4.3		0	8.93246	0	0
F13G3.12		0	7.8159	0	0
C27D8.4		0	6.69934	0	0
F19F10.4		0	6.69934	0	0
K08C9.4	col-65	0	6.69934	0	0
T28A11.2		0	6.69934	0	0
ZK822.5		0	6.69934	0	0	sodium/proline symporter like
C47D12.2		0	5.58279	0	0
F32H5.7	twk-43	0	5.58279	0	0
F40F11.3		0	5.58279	0	0
F56D1.6	cex-1	0	5.58279	0	0	calcium binding protein (weak)
R13H4.2		0	5.58279	0	0
Y47G6A.8	crn-1	0	5.58279	0	0	endonuclease
B0213.2	nlp-27	0	4.46623	0	0
C33G8.7	nhr-161	0	4.46623	0	0	zinc finger protein
C39E9.12		0	4.46623	0	0
C41C4.10	sfxn-5	0	4.46623	0	0
C44H4.6		0	4.46623	0	0	glycogen synthase kinase (CDC2/CDKX subfamily)
F53B1.4		0	4.46623	0	0	thymidine diphosphoglucose 4,6-dehydratase
K03E6.6	pfn-3	0	4.46623	0	0	Profilin
K04H4.6	crn-6	0	4.46623	0	0
K06B4.11	nhr-53	0	4.46623	0	0	Zinc finger, C4 type (two domains)
K07C5.5		0	4.46623	0	0	hydrolase
K11D12.11		0	4.46623	0	0
R05H5.5		0	4.46623	0	0
R06F6.8		0	4.46623	0	0
T12E12.2		0	4.46623	0	0
T21C9.2	vps-54	0	4.46623	0	0	Zinc finger, C2H2 type
T27D12.1		0	4.46623	0	0	sodium/phosphate transporter
Y45F3A.2	rab-30	0	4.46623	0	0	Ras family
Y54F10BM.13		0	4.46623	0	0
Y65B4BR.3	ptr-21	0	4.46623	0	0
ZK455.8	oct-2	0	4.46623	0	0	membrane transporter
B0511.7		0	3.34967	0	0
C05C8.5		0	3.34967	0	0
C14C11.6	mut-14	0	3.34967	0	0	helicase
C15F1.4	ppp-1	0	3.34967	0	0	translation initiation factor
C26F1.10	flp-21	0	3.34967	0	0
C27A7.5		0	3.34967	0	0	asparaginase
C34B4.2		0	3.34967	0	0	Activin types I and II receptor domain
C35B1.7		0	3.34967	0	0
C38C6.3		0	3.34967	0	0
C46A5.3	col-14	0	3.34967	0	0	cuticular collagen
C46F11.1	unc-93	0	3.34967	0	0	UNC-93 protein
C48E7.5	cof-2	0	3.34967	0	0
D1053.4		0	3.34967	0	0
F01D5.5		0	3.34967	0	0
F02E8.2		0	3.34967	0	0	G-protein coupled receptor
F40H3.1		0	3.34967	0	0
F53B6.1	tsp-15	0	3.34967	0	0	tetraspanin
F53B7.7		0	3.34967	0	0
F56A6.2	hum-7	0	3.34967	0	0	myosin
K04H4.7	flp-25	0	3.34967	0	0
K05F6.7	fbxb-54	0	3.34967	0	0
K06A9.3		0	3.34967	0	0
K08E4.2		0	3.34967	0	0
M01D1.8	fbxb-41	0	3.34967	0	0
R02E4.2		0	3.34967	0	0
R09B5.8	cnc-3	0	3.34967	0	0
R10H10.5	gpa-7	0	3.34967	0	0	guanine nucleotide-binding protein
R186.8		0	3.34967	0	0
T02H6.6		0	3.34967	0	0
T05A7.1		0	3.34967	0	0
T05B4.8		0	3.34967	0	0
T05E11.2		0	3.34967	0	0
T07C4.9	nex-2	0	3.34967	0	0	Annexin
T21H3.2	ptr-16	0	3.34967	0	0
T23B12.1		0	3.34967	0	0
T23D8.8	cfi-1	0	3.34967	0	0	ARID DNA-binding protein
T23G11.6		0	3.34967	0	0	Rat insulin-like growth factor binding protein complex acid labile chain like
T27A8.1		0	3.34967	0	0	carboxypeptidase
VC5.2		0	3.34967	0	0
W10C8.5		0	3.34967	0	0	ATP transferase
Y104H12D.3		0	3.34967	0	0
Y113G7A.5		0	3.34967	0	0
Y116A8C.30		0	3.34967	0	0
Y37B11A.1		0	3.34967	0	0
Y37E11B.3		0	3.34967	0	0
Y4C6B.7		0	3.34967	0	0
Y53C10A.6		0	3.34967	0	0
Y55B1BR.5		0	3.34967	0	0
Y55F3AL.1	plx-1	0	3.34967	0	0
Y79H2A.1	brp-1	0	3.34967	0	0
ZK265.5	sre-23	0	3.34967	0	0	7TM receptor, sre family
ZK287.2	sulp-8	0	3.34967	0	0	sulphate permease
B0252.3		0	2.23311	0	0
B0303.9	vps-33.1	0	2.23311	0	0	SLP-1
B0334.1		0	2.23311	0	0	Transthyretin-like family
C03C10.4		0	2.23311	0	0
C04F12.5		0	2.23311	0	0
C06A5.12		0	2.23311	0	0
C06B8.2		0	2.23311	0	0
C06G4.1		0	2.23311	0	0	possible RNA binding protein
C09G9.5		0	2.23311	0	0
C16C10.9		0	2.23311	0	0
C18H7.2	inx-18	0	2.23311	0	0
C25A1.5		0	2.23311	0	0	Yeast hypothetical 44.9 KD protein like
C25E10.12		0	2.23311	0	0
C27B7.2		0	2.23311	0	0
C29E4.8		0	2.23311	0	0	Adenylate kinase
C31H5.7		0	2.23311	0	0
C33D9.10		0	2.23311	0	0
C33G8.4		0	2.23311	0	0
C36B1.7		0	2.23311	0	0	di-hydrofolate reductase
C39B5.6		0	2.23311	0	0	amidotransferase
C40H1.7		0	2.23311	0	0
C42C1.12		0	2.23311	0	0
C48D1.2	ced-3	0	2.23311	0	0	Caspase recruitment domain, ICE-like protease (caspase) p20 domain., ICE-like protease (caspase) p10 domain.
C49C8.2		0	2.23311	0	0
C54G4.5		0	2.23311	0	0
D2030.7		0	2.23311	0	0	Zinc finger, C3HC4 type (RING finger)
DC2.7	kin-33	0	2.23311	0	0	protein kinase
F01F1.10	eng-1	0	2.23311	0	0
F07A5.3		0	2.23311	0	0	membrane glycoprotein
F07C3.2		0	2.23311	0	0
F10D7.3		0	2.23311	0	0	glutaredoxin
F10E7.6		0	2.23311	0	0
F13A2.5		0	2.23311	0	0
F13E9.13		0	2.23311	0	0
F13H10.2	ndx-9	0	2.23311	0	0	NADH pyrophosphatase
F14E5.4		0	2.23311	0	0	acid phosphatase
F16D3.4		0	2.23311	0	0
F17E9.9	his-34	0	2.23311	0	0	histone 2B
F21C10.11		0	2.23311	0	0
F26E4.2		0	2.23311	0	0
F28F8.2	acs-2	0	2.23311	0	0	long-chain-fatty-acid-CoA ligase
F29G9.3	aps-1	0	2.23311	0	0	clathrin coat assembly protein
F32A11.6	moe-3	0	2.23311	0	0	Zinc finger C-x8-C-x5-C-x3-H type (and similar).
F32D8.7		0	2.23311	0	0	Kunitz/Bovine pancreatic trypsin inhibitor domain
F37H8.1	lir-3	0	2.23311	0	0	Zinc finger, C2H2 type
F38E11.3	cpin-1	0	2.23311	0	0
F40A3.2		0	2.23311	0	0
F40A3.3		0	2.23311	0	0	phosphatidylethanolamine binding protein
F42E11.1	pgp-4	0	2.23311	0	0	p-glycoprotein
F44B9.4	cit-1.1	0	2.23311	0	0
F46B3.7		0	2.23311	0	0
F46B6.12		0	2.23311	0	0
F48E8.2		0	2.23311	0	0
F52E4.6	wrt-2	0	2.23311	0	0
F52H3.5		0	2.23311	0	0
F53G2.1		0	2.23311	0	0
F56F11.2		0	2.23311	0	0
F56F11.5		0	2.23311	0	0
F58E6.11		0	2.23311	0	0
F58F12.4		0	2.23311	0	0
F59B8.1		0	2.23311	0	0
H02I12.1		0	2.23311	0	0
H02I12.4	dsl-6	0	2.23311	0	0	EGF-like domain
K02A2.5		0	2.23311	0	0
K02D3.1		0	2.23311	0	0
K02E7.9		0	2.23311	0	0
K02F3.2		0	2.23311	0	0
K03D10.3		0	2.23311	0	0
K03H1.13		0	2.23311	0	0
K03H9.2	col-75	0	2.23311	0	0	collagen alpha chain
K05F6.1	fbxb-49	0	2.23311	0	0
K08H2.4		0	2.23311	0	0
K09C8.1	pbo-4	0	2.23311	0	0	Na(+)/H(+) exchanger
K10B2.3	clec-88	0	2.23311	0	0	clec family, C-type lectin
K10G9.3	pad-2	0	2.23311	0	0
K12H4.2		0	2.23311	0	0
M01F1.8		0	2.23311	0	0
M153.2		0	2.23311	0	0
R03A10.3		0	2.23311	0	0
R07B7.2		0	2.23311	0	0
R07C3.7		0	2.23311	0	0
R11.4		0	2.23311	0	0
R13A5.11		0	2.23311	0	0	Protein phosphatase
T01G5.1		0	2.23311	0	0	tyrosine-protein kinase (KIN15/KIN16 subfamily)
T04A8.4	tag-243	0	2.23311	0	0
T07H6.2	mom-1	0	2.23311	0	0
T07H6.5		0	2.23311	0	0
T09A5.7		0	2.23311	0	0
T12A2.1		0	2.23311	0	0
T21C9.9		0	2.23311	0	0
T25B2.1		0	2.23311	0	0
T25G3.2	chs-1	0	2.23311	0	0	chitin synthase like
T28H11.4	pes-1	0	2.23311	0	0
W06B11.4	hog-1	0	2.23311	0	0	warthog
W08F4.13		0	2.23311	0	0
Y102A5C.18	efl-1	0	2.23311	0	0
Y106G6H.7	sec-8	0	2.23311	0	0
Y113G7A.16		0	2.23311	0	0
Y119D3B.22	fbxa-76	0	2.23311	0	0
Y22D7AR.6		0	2.23311	0	0
Y32G9B.1		0	2.23311	0	0
Y38E10A.13		0	2.23311	0	0
Y39E4A.2	ttm-1	0	2.23311	0	0
Y40B1B.6	spr-5	0	2.23311	0	0
Y46G5A.26		0	2.23311	0	0
Y47G6A.12	sep-1	0	2.23311	0	0
Y48G8AL.15		0	2.23311	0	0
Y53F4B.11		0	2.23311	0	0
Y57A10A.8		0	2.23311	0	0
Y57G11C.40		0	2.23311	0	0
Y62E10A.17		0	2.23311	0	0
Y66H1A.6	hum-8	0	2.23311	0	0
Y69H2.1		0	2.23311	0	0
Y75B8A.1	php-3	0	2.23311	0	0	Homeobox domain
Y75B8A.19		0	2.23311	0	0
Y76A2B.5		0	2.23311	0	0
Y87G2A.14	ndx-8	0	2.23311	0	0
Y92H12A.4		0	2.23311	0	0
Y95B8A.10	pde-6	0	2.23311	0	0	phosphodiesterase
ZC204.7	fbxb-15	0	2.23311	0	0
ZC373.4		0	2.23311	0	0	calcium/calmodulin dependent protein kinase
ZC376.1		0	2.23311	0	0	carboxylesterase
ZC513.1		0	2.23311	0	0
ZK1098.8	mut-7	0	2.23311	0	0	ribonuclease D
ZK154.1		0	2.23311	0	0
ZK6.11		0	2.23311	0	0
ZK632.1	mcm-6	0	2.23311	0	0	Mcm2/3
ZK669.2		0	2.23311	0	0
ZK742.3		0	2.23311	0	0
ZK829.6	tgt-1	0	2.23311	0	0	queuine tRNA-ribosyltransferase
ZK856.9	tag-143	0	2.23311	0	0
B0034.1		0	1.11656	0	0
B0222.9		0	1.11656	0	0	xanthine dehydrogenase
B0250.9		0	1.11656	0	0	sterol reductase
B0310.1		0	1.11656	0	0
B0310.2		0	1.11656	0	0	C2H2-type zinc fingers
B0310.3		0	1.11656	0	0
B0365.5		0	1.11656	0	0	C-type lectin domain
B0403.5		0	1.11656	0	0
B0416.1		0	1.11656	0	0
B0432.8		0	1.11656	0	0
B0432.9		0	1.11656	0	0	zinc finger protein
B0464.8	tag-342	0	1.11656	0	0
B0464.9		0	1.11656	0	0
B0496.1		0	1.11656	0	0
B0496.5		0	1.11656	0	0
B0496.6		0	1.11656	0	0
B0524.6		0	1.11656	0	0
B0564.7		0	1.11656	0	0	Zinc finger, C3HC4 type (RING finger)
C01F1.5		0	1.11656	0	0
C01F6.4	fem-3	0	1.11656	0	0	sex-determining protein (FEM-3)
C01H6.3		0	1.11656	0	0
C02B8.4	hlh-8	0	1.11656	0	0	MYC family of helix-loop-helix transcription factors
C02D5.1		0	1.11656	0	0	Isovaleryl-CoA dehydrogenase
C03G6.17		0	1.11656	0	0
C04C11.1		0	1.11656	0	0
C04E12.12		0	1.11656	0	0
C04E6.7		0	1.11656	0	0
C04F12.8		0	1.11656	0	0	Dual specificity phosphatase, catalytic domain
C05A2.1	pph-1	0	1.11656	0	0	serine/threonine protein phosphatase
C05C8.6		0	1.11656	0	0
C06A12.3		0	1.11656	0	0
C06A5.4		0	1.11656	0	0
C06C3.9		0	1.11656	0	0
C06E2.9		0	1.11656	0	0
C06G4.6		0	1.11656	0	0
C07A9.7	set-3	0	1.11656	0	0
C07E3.8		0	1.11656	0	0
C08F1.3	fbxb-13	0	1.11656	0	0
C08F11.13		0	1.11656	0	0
C08F8.3		0	1.11656	0	0
C09B8.4		0	1.11656	0	0
C09G5.2		0	1.11656	0	0	Diphthamide biosynthesis protein (diptheria resistance protein)
C11E4.8		0	1.11656	0	0
C11G6.4	nhr-28	0	1.11656	0	0	nuclear hormone receptor, nhr-28
C11H1.4	prx-1	0	1.11656	0	0	peroxisome biosynthesis protein like
C12D12.2	glt-1	0	1.11656	0	0	excitatory amino acid transporter
C12D5.2	nhr-152	0	1.11656	0	0	zinc finger protein
C13B4.1		0	1.11656	0	0
C13C4.7		0	1.11656	0	0
C13F10.1		0	1.11656	0	0
C13F10.6		0	1.11656	0	0
C14B1.10		0	1.11656	0	0
C14C10.2		0	1.11656	0	0	Transthyretin-like family
C16A11.6		0	1.11656	0	0
C16C10.4		0	1.11656	0	0
C16D9.2	rol-3	0	1.11656	0	0	tyrosine-protein kinase
C17F4.2		0	1.11656	0	0
C17H12.10		0	1.11656	0	0
C17H12.2		0	1.11656	0	0
C18B10.6		0	1.11656	0	0
C18B12.3	dsc-1	0	1.11656	0	0	Homeobox domain
C18F10.5	srg-2	0	1.11656	0	0	7TM chemoreceptor, srg family
C23H3.2		0	1.11656	0	0
C23H4.6		0	1.11656	0	0	Yeast RAD18 protein like
C24A3.1		0	1.11656	0	0	Neuropeptide anthorfamide
C24F3.3	nas-12	0	1.11656	0	0	zinc metallopeptidase (M12A family)
C24H11.3	tbx-38	0	1.11656	0	0	T-box
C24H11.9	mdt-21	0	1.11656	0	0
C25E10.1	nhr-30	0	1.11656	0	0	zinc finger-containing protein
C25E10.8		0	1.11656	0	0
C25E10.9	swm-1	0	1.11656	0	0
C25G4.1		0	1.11656	0	0	Lectin C-type domain short and long forms (2 domains)
C26B2.1		0	1.11656	0	0
C27B7.9		0	1.11656	0	0
C28G1.6		0	1.11656	0	0
C29F7.6		0	1.11656	0	0
C30B5.6		0	1.11656	0	0
C30H6.5		0	1.11656	0	0
C32B5.14		0	1.11656	0	0
C32B5.4		0	1.11656	0	0
C32B5.6		0	1.11656	0	0
C32B5.7		0	1.11656	0	0	cathepsin-like peptidase
C33C12.7		0	1.11656	0	0
C33H5.6		0	1.11656	0	0
C34C12.9		0	1.11656	0	0
C34D4.11	grsp-3	0	1.11656	0	0
C34G6.5		0	1.11656	0	0	ser/thr-protein kinase
C36A4.8	brc-1	0	1.11656	0	0	Zinc finger, C3HC4 type (RING finger)
C37C3.7		0	1.11656	0	0
C39B10.3		0	1.11656	0	0
C40H1.4	elo-4	0	1.11656	0	0	Yeast hypothetical YCR34W
C41G7.4	set-32	0	1.11656	0	0	Drosophila SU(VAR)3-9 protein like
C41H7.4		0	1.11656	0	0
C42C1.13		0	1.11656	0	0
C42D4.2		0	1.11656	0	0	esterase
C43E11.7	ndx-7	0	1.11656	0	0
C44B7.12		0	1.11656	0	0
C44B7.6		0	1.11656	0	0
C44C1.6		0	1.11656	0	0
C44C10.1	col-180	0	1.11656	0	0	collagen
C45H4.6	srbc-18	0	1.11656	0	0	7TM chemoreceptor, srbc family
C46C11.2		0	1.11656	0	0
C46F2.1		0	1.11656	0	0
C46H11.6		0	1.11656	0	0
C47D12.5		0	1.11656	0	0
C48B4.10		0	1.11656	0	0
C48B4.6		0	1.11656	0	0
C49C3.5		0	1.11656	0	0	Homeobox domain
C50C3.7		0	1.11656	0	0	Inositol polyphosphate-5-phosphatase
C50E3.10		0	1.11656	0	0
C50F4.9		0	1.11656	0	0
C51E3.6		0	1.11656	0	0	Mouse YSPL-1 protein like
C52B9.11		0	1.11656	0	0
C52E2.1	fbxb-95	0	1.11656	0	0
C52E2.2		0	1.11656	0	0
C52E4.1	cpr-1	0	1.11656	0	0	cathepsin-like cysteine protease
C54D10.5		0	1.11656	0	0
C54D2.6		0	1.11656	0	0
C55B7.4	acdh-1	0	1.11656	0	0	acyl-CoA dehydrogenase
CC8.1		0	1.11656	0	0
D1007.13		0	1.11656	0	0
D1025.1		0	1.11656	0	0
D1046.5		0	1.11656	0	0
D1054.12	srh-184	0	1.11656	0	0
D1086.18		0	1.11656	0	0
D2023.7	col-158	0	1.11656	0	0	collagen
D2092.3	acr-11	0	1.11656	0	0	ligand-gated ionic channel protein
D2096.1		0	1.11656	0	0
DY3.8		0	1.11656	0	0
E_BE45912.2		0	1.11656	0	0
E01A2.3	lin-44	0	1.11656	0	0
E02H1.4	pme-2	0	1.11656	0	0	ADP-Ribosyltransferase
E02H9.6		0	1.11656	0	0
E03D2.3	srh-204	0	1.11656	0	0	7TM chemoreceptor, srh family
E03E2.1	cyp-43A1	0	1.11656	0	0	cytochrome P450
EGAP5.1		0	1.11656	0	0
F02D10.5	flr-1	0	1.11656	0	0	sodium channel like
F02H6.2		0	1.11656	0	0
F07A11.5		0	1.11656	0	0	ribokinase
F07E5.4		0	1.11656	0	0
F08A8.6	tag-138	0	1.11656	0	0
F08B6.1		0	1.11656	0	0
F08F1.5	ced-8	0	1.11656	0	0
F09C12.6		0	1.11656	0	0
F09E5.16		0	1.11656	0	0
F09G8.7		0	1.11656	0	0
F10E9.10		0	1.11656	0	0
F11C7.3	vap-1	0	1.11656	0	0
F11E6.8		0	1.11656	0	0	Eukaryotic protein kinase domain
F12A10.8		0	1.11656	0	0
F12E12.1		0	1.11656	0	0
F12F6.3	rib-1	0	1.11656	0	0	MULTIPLE EXOSTOSES HOMOLOG 1
F13D12.5		0	1.11656	0	0
F13H6.4		0	1.11656	0	0	carboxylesterase
F13H6.5		0	1.11656	0	0
F14D2.13	bath-28	0	1.11656	0	0
F14D2.14		0	1.11656	0	0
F14F3.4		0	1.11656	0	0
F15A8.1		0	1.11656	0	0
F15E6.9		0	1.11656	0	0
F15H10.1	col-12	0	1.11656	0	0	collagen
F16A11.3	ppfr-1	0	1.11656	0	0
F16C3.1		0	1.11656	0	0	7TM receptor
F16F9.1		0	1.11656	0	0
F16G10.6		0	1.11656	0	0
F16H6.1	clec-42	0	1.11656	0	0	Lectin C-type domain short and long forms, CUB domain
F17E5.2		0	1.11656	0	0	ADP/ATP carrier protein
F19B10.10		0	1.11656	0	0
F19F10.11		0	1.11656	0	0
F19H8.2		0	1.11656	0	0
F20D1.7		0	1.11656	0	0	Leucine Rich Repeat (2 copies) (4 domains)
F20D12.4	czw-1	0	1.11656	0	0
F20D6.10		0	1.11656	0	0
F21A10.1		0	1.11656	0	0	EF hand (2 domains)
F21D9.5		0	1.11656	0	0
F21F8.1	srg-33	0	1.11656	0	0	7TM chemoreceptor, srg family
F22D3.4		0	1.11656	0	0
F22F4.4		0	1.11656	0	0
F22F7.6		0	1.11656	0	0
F23A7.1		0	1.11656	0	0
F23C8.7		0	1.11656	0	0	protein kinase
F23C8.9		0	1.11656	0	0
F23D12.5		0	1.11656	0	0
F23D12.6	fipr-3	0	1.11656	0	0
F25C8.2	amx-3	0	1.11656	0	0
F26A1.6		0	1.11656	0	0
F26A3.8	rrf-1	0	1.11656	0	0
F26B1.3	ima-2	0	1.11656	0	0	importin alpha, nuclear transport factor
F26F2.8		0	1.11656	0	0
F26G1.9		0	1.11656	0	0
F27C8.6		0	1.11656	0	0	esterase
F28G4.1	cyp-37B1	0	1.11656	0	0	cytochrome P450
F29B9.9	col-111	0	1.11656	0	0	collagen
F29G6.1		0	1.11656	0	0	kazal-type proteinase inhibitor
F30A10.5	stl-1	0	1.11656	0	0	erythrocyte band 7 integral membrane protein like
F30B5.6	srbc-70	0	1.11656	0	0	7TM chemoreceptor, srbc family
F31D4.4		0	1.11656	0	0	CUB domain, Lectin C-type domain short and long forms
F31F4.15	fbxa-72	0	1.11656	0	0
F32A5.2		0	1.11656	0	0	Peroxidase
F32A7.4		0	1.11656	0	0
F33A8.6		0	1.11656	0	0	Protein phosphatase 2C
F34D6.3	sup-9	0	1.11656	0	0
F35A5.1		0	1.11656	0	0
F35A5.4		0	1.11656	0	0
F35C5.11		0	1.11656	0	0
F35C8.2		0	1.11656	0	0
F35D2.2		0	1.11656	0	0
F35E2.2		0	1.11656	0	0
F35G12.1		0	1.11656	0	0	malonyl-COA decarboxylase
F35H10.3		0	1.11656	0	0
F35H12.6		0	1.11656	0	0
F37H8.2		0	1.11656	0	0
F38B2.3		0	1.11656	0	0	C1R/C1S-like domain
F38B6.5	col-172	0	1.11656	0	0	cuticular collagen
F38E11.2	hsp-12.6	0	1.11656	0	0	alpha-B-crystallin
F39D8.2	psa-3	0	1.11656	0	0
F39F10.3		0	1.11656	0	0	serine/threonine-protein kinase
F39F10.4		0	1.11656	0	0
F39H2.1	flp-22	0	1.11656	0	0
F40F4.5	tba-9	0	1.11656	0	0	tubulin beta chain
F40H3.3		0	1.11656	0	0
F41B4.1		0	1.11656	0	0
F41C3.3	acs-11	0	1.11656	0	0	Long-chain-fatty-acid coA ligase
F41E7.1		0	1.11656	0	0
F41G3.10		0	1.11656	0	0
F41G3.3		0	1.11656	0	0	calcium channel protein alpha-1 chain isoform (PIR:A41098) (weak)
F42A10.8	nas-28	0	1.11656	0	0
F42C5.2		0	1.11656	0	0	G protein-coupled receptor
F42G9.4		0	1.11656	0	0
F42G9.6		0	1.11656	0	0
F43D9.3		0	1.11656	0	0	Sec1 family
F44B9.7	pqn-38	0	1.11656	0	0
F45B8.3		0	1.11656	0	0
F45C12.11	sdz-18	0	1.11656	0	0
F45E10.2		0	1.11656	0	0	sugar transporter
F45E4.11		0	1.11656	0	0
F45F2.5		0	1.11656	0	0
F45G2.5	bli-5	0	1.11656	0	0
F45G2.6	trf-1	0	1.11656	0	0	Zinc finger, C3HC4 type (RING finger)
F45H11.1	sptf-1	0	1.11656	0	0	Zinc finger, C2H2 type
F45H11.4	mgl-2	0	1.11656	0	0	metabotropic glutamate receptor
F46C8.8		0	1.11656	0	0
F46G10.4		0	1.11656	0	0	lipase
F46G11.2		0	1.11656	0	0
F47B10.9		0	1.11656	0	0
F47C10.4	nhr-187	0	1.11656	0	0
F48G7.4		0	1.11656	0	0
F49B2.3		0	1.11656	0	0
F49D11.3		0	1.11656	0	0
F49D11.6		0	1.11656	0	0
F49E12.2	dod-23	0	1.11656	0	0
F52B11.1		0	1.11656	0	0
F52B5.2		0	1.11656	0	0	serine/threonine kinase (2 domains)
F52C12.3		0	1.11656	0	0
F52C6.11	bath-2	0	1.11656	0	0
F52D10.5	sto-3	0	1.11656	0	0	erythrocyte band 7 protein
F52E1.7	hsp-17	0	1.11656	0	0	heat shock protein
F52E4.4	twk-16	0	1.11656	0	0
F52F10.2		0	1.11656	0	0
F53B6.9	fip-6	0	1.11656	0	0
F53C3.6		0	1.11656	0	0
F53E10.2	acr-17	0	1.11656	0	0	acetylcholine receptor protein
F53H8.3		0	1.11656	0	0	glucose transporter
F54C1.6		0	1.11656	0	0
F55A11.11		0	1.11656	0	0
F55A11.7		0	1.11656	0	0
F55C10.5		0	1.11656	0	0
F55C12.2		0	1.11656	0	0
F55C5.3	twk-24	0	1.11656	0	0	potassium channel protein
F55C9.5		0	1.11656	0	0
F56A8.8		0	1.11656	0	0
F56B3.5	ech-5	0	1.11656	0	0
F56B6.5	uvt-6	0	1.11656	0	0	G-protein coupled receptor
F56C11.1	bli-3	0	1.11656	0	0
F56D2.7	ced-6	0	1.11656	0	0
F56H11.2		0	1.11656	0	0
F57A10.5	nhr-60	0	1.11656	0	0	Ligand-binding domain of nuclear hormone receptors, Zinc finger, C4 type (two domains)
F57B9.8		0	1.11656	0	0	putative protein tyrosine kinase
F57C9.3		0	1.11656	0	0
F58A4.2		0	1.11656	0	0
F58E1.14	fbxb-47	0	1.11656	0	0
F58E1.8	fbxb-18	0	1.11656	0	0
F58E6.1		0	1.11656	0	0	SH2 domain
F58F6.2	col-105	0	1.11656	0	0	cuticular collagen
F58G1.6		0	1.11656	0	0
F58G1.7		0	1.11656	0	0
F58H7.3	lgc-30	0	1.11656	0	0
F59A3.2		0	1.11656	0	0
F59A6.10		0	1.11656	0	0
F59B10.4		0	1.11656	0	0
F59B2.3		0	1.11656	0	0	N-acetyl-glucosamine-6-phosphate deacetylase
F59D12.4	gpn-1	0	1.11656	0	0	glypican
F59E11.12	nhr-144	0	1.11656	0	0
F59E12.12	bli-2	0	1.11656	0	0
F59F4.4	acl-1	0	1.11656	0	0	1-acyl-SN-glycerol-3-phosphate acyltransferase
F59F5.3		0	1.11656	0	0	tyrosine-protein kinase
F59H6.1	bath-19	0	1.11656	0	0
F59H6.7	cya-2	0	1.11656	0	0
H02I12.5		0	1.11656	0	0
H03G16.2		0	1.11656	0	0
H04J21.3	gip-1	0	1.11656	0	0
H12C20.6	nhr-101	0	1.11656	0	0
H23N18.5		0	1.11656	0	0
H25P06.2	cdk-9	0	1.11656	0	0	serine/threonine kinase (CDC2/CDKX subfamily) (2 domains)
H26D21.1	hus-1	0	1.11656	0	0
H35B03.2		0	1.11656	0	0	C45E5.5 was incorporated into this gene - 980715 -js
H38K22.1	evl-14	0	1.11656	0	0
K01B6.2	srx-45	0	1.11656	0	0
K01D12.5		0	1.11656	0	0
K02B9.4	elt-3	0	1.11656	0	0	GATA-binding transcription factor like
K02E2.3	srh-177	0	1.11656	0	0	chemoreceptor
K02F6.9		0	1.11656	0	0
K02H8.1		0	1.11656	0	0
K03A11.3	ceh-28	0	1.11656	0	0	homeobox protein (NK-2 subfamily)
K03B4.7	cpg-8	0	1.11656	0	0
K03B8.4		0	1.11656	0	0
K03H1.7		0	1.11656	0	0
K04F1.12		0	1.11656	0	0
K05F6.10		0	1.11656	0	0
K05F6.3	fbxb-51	0	1.11656	0	0
K06A4.1	nas-3	0	1.11656	0	0	zinc metalloprotease
K06A4.2		0	1.11656	0	0
K06A9.2		0	1.11656	0	0
K07A1.16	aqp-9	0	1.11656	0	0
K07F5.12		0	1.11656	0	0
K08F11.5		0	1.11656	0	0	RAS-related protein
K09C8.4	lge-1	0	1.11656	0	0
K09C8.7		0	1.11656	0	0
K09F5.2	vit-1	0	1.11656	0	0	vit-1
K10D11.1	dod-17	0	1.11656	0	0
K10H10.1		0	1.11656	0	0	Sugar (and other) transporters
K11C4.1		0	1.11656	0	0	serine/threonine-protein kinase
K11G12.2	acr-2	0	1.11656	0	0	nicotinic acetylcholine receptor subunit
K11G9.1		0	1.11656	0	0	esterase
K11G9.6	mtl-1	0	1.11656	0	0
M02F4.3		0	1.11656	0	0
M03C11.1		0	1.11656	0	0	cAMP-dependant protein kinase
M04F3.3		0	1.11656	0	0	protein kinase
M04G12.3	gcy-34	0	1.11656	0	0	guanylate cyclase beta chain like
M117.4		0	1.11656	0	0
M142.2	cut-6	0	1.11656	0	0	cuticulin
M151.5	fbxb-31	0	1.11656	0	0
M163.5		0	1.11656	0	0
R01E6.7		0	1.11656	0	0
R02C2.4	nhr-204	0	1.11656	0	0	nuclear hormone receptor
R02D3.8		0	1.11656	0	0
R03G5.7		0	1.11656	0	0
R03G8.3		0	1.11656	0	0
R04B5.1		0	1.11656	0	0
R04D3.6	srd-36	0	1.11656	0	0
R04F11.3		0	1.11656	0	0
R05D3.1		0	1.11656	0	0	DNA topoisomerase II
R05D8.11		0	1.11656	0	0
R05F9.11		0	1.11656	0	0	A. thaliana ELI3-2 protein
R05G6.9		0	1.11656	0	0
R05G9R.1		0	1.11656	0	0
R06B9.4		0	1.11656	0	0	dihydroxyvitamin D3-induced protein
R07B7.5		0	1.11656	0	0	Monooxygenase
R07D5.2		0	1.11656	0	0
R09E10.2		0	1.11656	0	0
R09H10.6		0	1.11656	0	0
R10E11.4	sqv-3	0	1.11656	0	0	Galactosyltransferase
R11G10.2		0	1.11656	0	0	selenium-binding protein like
R11G10.3		0	1.11656	0	0
R12A1.3		0	1.11656	0	0	protease inhibitor
R12E2.12		0	1.11656	0	0
R12H7.4		0	1.11656	0	0
R13A5.10		0	1.11656	0	0
R151.1		0	1.11656	0	0
R52.1	sdz-28	0	1.11656	0	0
R52.7	srh-195	0	1.11656	0	0	7TM chemoreceptor, srh family
R53.3	egl-43	0	1.11656	0	0	Zinc finger, C2H2 type (4 domains)
T01B11.3	syn-4	0	1.11656	0	0	syntaxin
T01B4.2	twk-22	0	1.11656	0	0	potassium channel protein like
T01C1.4		0	1.11656	0	0
T01D1.3		0	1.11656	0	0
T01E8.2	ref-1	0	1.11656	0	0	Helix-loop-helix DNA-binding domain (2 domains)
T01G6.8	nhr-130	0	1.11656	0	0	zinc finger protein
T03E6.8		0	1.11656	0	0
T03F7.7		0	1.11656	0	0	Candida SEC14 cytosolic factor like
T04H1.7	ugt-55	0	1.11656	0	0	UDP-sugartransferase
T05B4.10		0	1.11656	0	0
T05B4.9		0	1.11656	0	0
T05C1.2		0	1.11656	0	0
T05C12.11		0	1.11656	0	0
T06D10.2		0	1.11656	0	0
T07A9.5	eri-1	0	1.11656	0	0
T07C12.12		0	1.11656	0	0
T07C4.6	tbx-9	0	1.11656	0	0	Brachyury
T07D10.6		0	1.11656	0	0
T08D10.1	nfya-1	0	1.11656	0	0	DNA binding protein
T10B5.7		0	1.11656	0	0	lipase
T10E9.1		0	1.11656	0	0
T10H9.8		0	1.11656	0	0
T11F8.3	rme-2	0	1.11656	0	0	LDL-like receptor
T12A2.11	srg-5	0	1.11656	0	0	7TM chemoreceptor, srg family
T12B3.1		0	1.11656	0	0	phosphatase
T13C2.4		0	1.11656	0	0	LDL receptor-related protein
T14A8.2		0	1.11656	0	0
T14C1.1		0	1.11656	0	0	7 transmembrane receptor (rhodopsin family)
T14G8.2		0	1.11656	0	0
T15B7.14		0	1.11656	0	0
T17A3.6	fbxb-83	0	1.11656	0	0
T17A3.7	fbxb-84	0	1.11656	0	0
T19B10.9		0	1.11656	0	0	max protein like
T19C4.5		0	1.11656	0	0
T19E7.1		0	1.11656	0	0
T19H12.10	ugt-11	0	1.11656	0	0	7TM chemoreceptor, ugt family
T20B5.2		0	1.11656	0	0
T20F7.6		0	1.11656	0	0	AMP-activated protein kinase
T20G5.4		0	1.11656	0	0	Putative membrane protein
T21C12.8		0	1.11656	0	0
T21G5.3	glh-1	0	1.11656	0	0	RNA helicase
T22C1.4		0	1.11656	0	0
T22C8.2		0	1.11656	0	0	hyaluronidase
T22C8.5	sptf-2	0	1.11656	0	0	Zinc finger, C2H2 type (3 domains)
T22F3.12		0	1.11656	0	0
T23E7.4	nlp-6	0	1.11656	0	0
T23G11.2	gna-2	0	1.11656	0	0	Acetyltransferase (GNAT) family (2 domains)
T23G11.4		0	1.11656	0	0
T23G4.1	tlp-1	0	1.11656	0	0
T25B9.1		0	1.11656	0	0	glycine C-acetyltransferase
T26A5.4		0	1.11656	0	0	Beta-mannosyltransferase
T26A5.8		0	1.11656	0	0
T26H2.3	fbxb-2	0	1.11656	0	0
T26H2.6	str-81	0	1.11656	0	0
T26H2.9	nhr-79	0	1.11656	0	0	Zinc finger, C4 type (two domains)
T27A1.6	mab-9	0	1.11656	0	0	transcription regulator
T27C10.1	srt-61	0	1.11656	0	0	7TM chemoreceptor, srt family
T27E9.9	acc-4	0	1.11656	0	0	ligand-gated ion channel
T27F6.2	clec-12	0	1.11656	0	0	CUB domain, Lectin C-type domain short and long forms (2 domains)
T27F6.8		0	1.11656	0	0
T28A8.6		0	1.11656	0	0
T28D9.7		0	1.11656	0	0	degenerin
VC5.6	nhr-286	0	1.11656	0	0
VW02B12L.2		0	1.11656	0	0
W01B11.5	pqn-72	0	1.11656	0	0	possible trans-splice site at 11908
W01B11.6		0	1.11656	0	0
W01H2.3	rab-37	0	1.11656	0	0	GTP-binding protein
W02B12.1		0	1.11656	0	0	phospholipase
W02F12.3		0	1.11656	0	0
W02F12.7	srg-30	0	1.11656	0	0	7TM chemoreceptor, srg family
W03A3.2	polq-1	0	1.11656	0	0	DNA polymerase
W03A5.1		0	1.11656	0	0
W03A5.2		0	1.11656	0	0
W03D2.9		0	1.11656	0	0
W03F8.3		0	1.11656	0	0	protein releasing factor
W04A8.3		0	1.11656	0	0
W04A8.5		0	1.11656	0	0
W05B10.1	his-74	0	1.11656	0	0	Core histones H2A, H2B, H3 and H4
W05E7.3	grd-13	0	1.11656	0	0
W05G11.4		0	1.11656	0	0	protease
W06D12.2	twk-42	0	1.11656	0	0
W06D4.6	rad-54	0	1.11656	0	0	SNF2 and others N-terminal domain
W06H8.4		0	1.11656	0	0
W07A12.4		0	1.11656	0	0	serine/threonine kinase
W07G1.1		0	1.11656	0	0
W08F4.1		0	1.11656	0	0
W09B6.2	taf-6.1	0	1.11656	0	0
W09C3.3		0	1.11656	0	0
W09D12.1		0	1.11656	0	0	zinc metalloprotease
Y104H12A.1	nhr-41	0	1.11656	0	0
Y106G6H.15		0	1.11656	0	0
Y116A8A.8		0	1.11656	0	0
Y15E3A.2		0	1.11656	0	0
Y17G9B.3	cyp-31A3	0	1.11656	0	0	cytochrome P450
Y20C6A.1		0	1.11656	0	0
Y20F4.8		0	1.11656	0	0
Y22D7AL.5	hsp-60	0	1.11656	0	0
Y25C1A.8		0	1.11656	0	0	zinc-finger protein
Y34B4A.10		0	1.11656	0	0
Y34B4A.3	hst-6	0	1.11656	0	0
Y35H6.1		0	1.11656	0	0
Y37F4.6		0	1.11656	0	0
Y37F4.8		0	1.11656	0	0
Y38C1AA.12		0	1.11656	0	0
Y38E10A.28		0	1.11656	0	0
Y38H6C.4		0	1.11656	0	0
Y39A1A.22		0	1.11656	0	0
Y39A3B.2		0	1.11656	0	0	ion channel
Y39B6A.2	pph-5	0	1.11656	0	0
Y39B6A.38	reps-1	0	1.11656	0	0
Y39G10AR.9		0	1.11656	0	0
Y40B1B.8		0	1.11656	0	0
Y41D4A.2	col-108	0	1.11656	0	0
Y41D4B.20	nhr-287	0	1.11656	0	0
Y41D4B.4		0	1.11656	0	0
Y42A5A.3		0	1.11656	0	0
Y42H9B.1	col-115	0	1.11656	0	0
Y43D4A.5		0	1.11656	0	0
Y43F8B.13		0	1.11656	0	0
Y43F8C.8		0	1.11656	0	0
Y45F10D.10		0	1.11656	0	0
Y45G12B.3		0	1.11656	0	0
Y46G5A.27	pes-10	0	1.11656	0	0
Y47H9C.11	fbxa-217	0	1.11656	0	0
Y48A5A.1		0	1.11656	0	0
Y48C3A.12		0	1.11656	0	0
Y48G1BM.8		0	1.11656	0	0
Y48G1C.11		0	1.11656	0	0
Y48G8AL.12		0	1.11656	0	0
Y48G8AL.6	smg-2	0	1.11656	0	0
Y48G8AR.1	grh-1	0	1.11656	0	0
Y49E10.16		0	1.11656	0	0
Y49E10.3	pph-4.2	0	1.11656	0	0	Ser/Thr protein phosphatase
Y49E10.4		0	1.11656	0	0	Thioredoxin
Y50D4C.2		0	1.11656	0	0
Y50D7A.5		0	1.11656	0	0
Y51F10.5	hex-4	0	1.11656	0	0
Y51H7C.11		0	1.11656	0	0
Y53C12A.4	mop-25.2	0	1.11656	0	0	Mouse MO25 protein like
Y53F4B.25		0	1.11656	0	0
Y53F4B.29	gst-26	0	1.11656	0	0	glutathione S-transferase
Y53F4B.3		0	1.11656	0	0
Y53G8B.2		0	1.11656	0	0
Y54E10A.6		0	1.11656	0	0
Y54E5A.4	npp-4	0	1.11656	0	0
Y54F10AM.11		0	1.11656	0	0
Y54G11A.10	lin-7	0	1.11656	0	0	PDZ domain (Also known as DHR or GLGF).
Y54G2A.41		0	1.11656	0	0
Y55F3AM.11		0	1.11656	0	0
Y56A3A.27	top-3	0	1.11656	0	0	DNA topoisomerase III
Y57A10A.19	rsr-2	0	1.11656	0	0
Y57A10A.30	ife-5	0	1.11656	0	0
Y57A10B.1		0	1.11656	0	0
Y57G11C.46		0	1.11656	0	0
Y57G7A.3		0	1.11656	0	0
Y62H9A.13		0	1.11656	0	0
Y65B4BL.2	deps-1	0	1.11656	0	0
Y67D8B.2		0	1.11656	0	0
Y67H2A.2		0	1.11656	0	0
Y6B3B.7		0	1.11656	0	0
Y6D11A.1	exos-4.2	0	1.11656	0	0
Y71A12B.8		0	1.11656	0	0
Y71F9AL.5	gst-43	0	1.11656	0	0	glutathione S-transferase
Y71F9B.6		0	1.11656	0	0
Y71F9B.7	plk-2	0	1.11656	0	0
Y71G12B.24	mppa-1	0	1.11656	0	0
Y71H2B.3	ppfr-3	0	1.11656	0	0
Y75B8A.10		0	1.11656	0	0	Zinc finger, C3HC4 type (RING finger)
Y75B8A.11		0	1.11656	0	0
Y75B8A.6		0	1.11656	0	0
Y75B8A.8		0	1.11656	0	0
Y82E9BR.15	elc-1	0	1.11656	0	0
Y82E9BR.18		0	1.11656	0	0
Y92H12BL.1		0	1.11656	0	0
Y92H12BR.7		0	1.11656	0	0
Y97E10AR.2		0	1.11656	0	0
ZC190.1	cln-3.3	0	1.11656	0	0	intergral membrane protein
ZC190.5		0	1.11656	0	0
ZC334.11	ins-27	0	1.11656	0	0
ZC455.1		0	1.11656	0	0
ZC455.7	sre-20	0	1.11656	0	0	7TM receptor, sre family
ZC47.7	fbxa-151	0	1.11656	0	0
ZC482.5		0	1.11656	0	0	GABA receptor
ZC513.4	vrs-1	0	1.11656	0	0	valyl-tRNA synthetase
ZK1037.4	nhr-246	0	1.11656	0	0	Zinc finger, C4 type (two domains)
ZK105.3		0	1.11656	0	0
ZK112.7	cdh-3	0	1.11656	0	0	fat tumor suppressor
ZK1127.1	nos-2	0	1.11656	0	0
ZK1290.10		0	1.11656	0	0
ZK177.11		0	1.11656	0	0
ZK177.5	cyp-44A1	0	1.11656	0	0	cytochrome p450
ZK265.8		0	1.11656	0	0	cuticulin
ZK377.1	wrt-6	0	1.11656	0	0
ZK697.8		0	1.11656	0	0
ZK75.1	ins-4	0	1.11656	0	0	7TM chemoreceptor, ins family
ZK856.1	cul-5	0	1.11656	0	0	Cullin family
ZK858.3		0	1.11656	0	0	lectin
ZK899.6		0	1.11656	0	0
ZK945.8		0	1.11656	0	0
C24A3.6	twk-18	41.3871	15.6318	0	1.85182	potassium channel protein
W06A7.2		35.4746	58.061	0	1.85182
C46G7.2		32.5184	61.4107	0	1.85182
C34E11.3	tag-241	23.6497	31.2636	0	1.85182
F44B9.2		23.6497	24.5643	0	1.85182
F42A10.3		14.7811	10.049	0	1.85182
T02D1.8		11.8249	35.7298	0	1.85182
D1007.14	pqn-24	11.8249	14.5152	0	1.85182
T19E7.6		11.8249	5.58279	0	1.85182
T22C1.7	jph-1	11.8249	2.23311	0	1.85182
F59B2.7	rab-6.1	11.8249	1.11656	0	1.85182	Rab6 (ras protein)
Y51A2D.9		8.86866	49.1285	0	1.85182	Transthyretin-like family
F25H8.5	dur-1	8.86866	40.1961	0	1.85182
JC8.8		8.86866	13.3987	0	1.85182	Transthyretin-like family
F46G10.7	sir-2.2	8.86866	10.049	0	1.85182	SIR
Y39A3B.5		8.86866	8.93246	0	1.85182	7 transmembrane receptor
C37A2.7		8.86866	6.69934	0	1.85182	ribosomal protein
F38A6.3	hif-1	8.86866	6.69934	0	1.85182
R02F2.2		8.86866	6.69934	0	1.85182
Y73F8A.26		8.86866	5.58279	0	1.85182
C33H5.9	sec-10	8.86866	4.46623	0	1.85182
F22B7.5	dnj-10	8.86866	4.46623	0	1.85182
F49E2.1		8.86866	4.46623	0	1.85182	molybdenum cofactor biosynthesis protein
F59E12.13	fut-3	8.86866	4.46623	0	1.85182
Y69A2AR.30	mdf-2	8.86866	4.46623	0	1.85182
F08F8.10		8.86866	1.11656	0	1.85182
M02F4.8	aqp-7	8.86866	1.11656	0	1.85182	MIP family protein
F21H7.1	gst-22	8.86866	0	0	1.85182	glutathione S-transferase
C07E3.9		5.91244	18.9815	0	1.85182	phospholipase A2
Y69F12A.2	alh-12	5.91244	17.8649	0	1.85182	aldehyde dehydrogenase
K02D7.2		5.91244	8.93246	0	1.85182	zinc finger protein
LLC1.3		5.91244	7.8159	0	1.85182	dihydrolipoamide dehydrogenase
K08H10.2		5.91244	6.69934	0	1.85182
C02C6.2	olrn-1	5.91244	5.58279	0	1.85182
E03G2.3	mec-5	5.91244	5.58279	0	1.85182	collagen-like repeats
E04F6.8		5.91244	5.58279	0	1.85182
F26A3.4		5.91244	5.58279	0	1.85182	protein-tyrosine phosphatase
Y82E9BR.1		5.91244	5.58279	0	1.85182
C06H2.3		5.91244	4.46623	0	1.85182	Acetyltransferase (GNAT) family
C43H6.1		5.91244	4.46623	0	1.85182
R07C3.11		5.91244	4.46623	0	1.85182
Y53H1C.1	aat-9	5.91244	4.46623	0	1.85182
C15C6.1		5.91244	3.34967	0	1.85182
C47B2.7	selb-1	5.91244	3.34967	0	1.85182
C50F7.6		5.91244	3.34967	0	1.85182
F44A6.2	sex-1	5.91244	3.34967	0	1.85182	nuclear hormone receptor
F57B10.7	tre-1	5.91244	3.34967	0	1.85182	glycosyl hydrolase
K07C5.8	cash-1	5.91244	3.34967	0	1.85182	nuclear autoantigen
Y39A1A.14		5.91244	3.34967	0	1.85182
Y41E3.6		5.91244	3.34967	0	1.85182
Y46D2A.1		5.91244	3.34967	0	1.85182
C17G1.3	ugt-23	5.91244	2.23311	0	1.85182	UDP-glucosyltransferase
F23H12.5		5.91244	2.23311	0	1.85182	Thrombospondin type 1 domain
T20G5.1	chc-1	5.91244	2.23311	0	1.85182	Clathrin heavy chain
B0336.7		5.91244	1.11656	0	1.85182
C05C8.9		5.91244	1.11656	0	1.85182
C32E12.5	sox-1	5.91244	1.11656	0	1.85182
F23H11.8	pef-1	5.91244	1.11656	0	1.85182	protein phosphatase
F53F4.5	fmo-4	5.91244	1.11656	0	1.85182	flavin-containing monoxygenase
Y60A3A.14		5.91244	1.11656	0	1.85182
ZK909.6		5.91244	1.11656	0	1.85182
B0457.6		5.91244	0	0	1.85182
F17A2.5	ceh-40	5.91244	0	0	1.85182	Homeobox domain
F57C2.2		5.91244	0	0	1.85182	BTB (also known as BR-C/Ttk) domain.
PAR2.3	aak-1	5.91244	0	0	1.85182	Protein kinase
T02E1.2		5.91244	0	0	1.85182
Y38C1BA.3	col-109	5.91244	0	0	1.85182	collagen
Y55D5A.1		5.91244	0	0	1.85182
K04D7.3	gta-1	2.95622	16.7484	0	1.85182	4-aminobutyrate aminotransferase
R12C12.9		2.95622	13.3987	0	1.85182
ZK1058.9		2.95622	13.3987	0	1.85182
K06A4.3		2.95622	10.049	0	1.85182	gelsolin
R13A5.5	ceh-13	2.95622	10.049	0	1.85182
Y51H7C.7		2.95622	10.049	0	1.85182
F01F1.5	dpf-4	2.95622	7.8159	0	1.85182
T04A8.9	dnj-18	2.95622	6.69934	0	1.85182	DNAJ
C06H2.6		2.95622	5.58279	0	1.85182
C34C12.4		2.95622	5.58279	0	1.85182
F52A8.5		2.95622	5.58279	0	1.85182	glycine cleavage system H protein like
R09B5.9	cnc-4	2.95622	5.58279	0	1.85182
R57.1		2.95622	5.58279	0	1.85182	trans-membrane protein
T27F6.5	prs-2	2.95622	5.58279	0	1.85182	tRNA synthetases class II (Gly, His, Pro and Ser)
Y62E10A.5	agt-1	2.95622	5.58279	0	1.85182
C25H3.3		2.95622	4.46623	0	1.85182
F02E9.1		2.95622	4.46623	0	1.85182
JC8.14		2.95622	4.46623	0	1.85182
Y54E10A.17		2.95622	4.46623	0	1.85182
C23G10.2		2.95622	3.34967	0	1.85182
C49C3.6		2.95622	3.34967	0	1.85182
F14B4.3		2.95622	3.34967	0	1.85182	DNA-directed RNA polymerase I
F32A5.6	prx-13	2.95622	3.34967	0	1.85182
F35D11.4		2.95622	3.34967	0	1.85182
F56A8.5		2.95622	3.34967	0	1.85182
H41C03.1		2.95622	3.34967	0	1.85182
M79.3		2.95622	3.34967	0	1.85182
R07E5.2	prdx-3	2.95622	3.34967	0	1.85182	Mer5 (mouse)
R148.2		2.95622	3.34967	0	1.85182
T16G12.8		2.95622	3.34967	0	1.85182
Y6D1A.1		2.95622	3.34967	0	1.85182
Y95D11A.3		2.95622	3.34967	0	1.85182
C06E4.2		2.95622	2.23311	0	1.85182
C13C4.3	nhr-136	2.95622	2.23311	0	1.85182	Ligand-binding domain of nuclear hormone receptors, Zinc finger, C4 type (two domains)
C26C6.5	dcp-66	2.95622	2.23311	0	1.85182
C34E10.5	prmt-5	2.95622	2.23311	0	1.85182
C43E11.12		2.95622	2.23311	0	1.85182
C44B7.7		2.95622	2.23311	0	1.85182
D1044.1		2.95622	2.23311	0	1.85182
F13C5.5		2.95622	2.23311	0	1.85182
F17A9.3		2.95622	2.23311	0	1.85182	BZIP transcription factor
F17E9.10	his-32	2.95622	2.23311	0	1.85182	histone H3
F25E2.3		2.95622	2.23311	0	1.85182	acyl-CoA thioesterase
F27E5.2	pax-3	2.95622	2.23311	0	1.85182	'Paired box' domain, homeobox protein (paired subfamily)
F44F4.2		2.95622	2.23311	0	1.85182	Protein-tyrosine phosphatase
F48G7.11	nhr-190	2.95622	2.23311	0	1.85182	nuclear hormone receptor
F53B7.5		2.95622	2.23311	0	1.85182	Thrombospondin type 1 domain
F54D5.12		2.95622	2.23311	0	1.85182	yeast hyothetical YET1 like protein
F56C11.3		2.95622	2.23311	0	1.85182
R04A9.2		2.95622	2.23311	0	1.85182
T19D7.2		2.95622	2.23311	0	1.85182
T22F3.4	rpl-11.1	2.95622	2.23311	0	1.85182	60S ribososmal protein L11
T25B9.3		2.95622	2.23311	0	1.85182
W02G9.3		2.95622	2.23311	0	1.85182
W03D2.5	wrt-5	2.95622	2.23311	0	1.85182
Y39B6A.35	tgt-2	2.95622	2.23311	0	1.85182
Y46G5A.18		2.95622	2.23311	0	1.85182
Y55F3AM.10		2.95622	2.23311	0	1.85182
Y73B6BL.32	lsm-8	2.95622	2.23311	0	1.85182	U6 small nuclear RNA-associated Sm-like protein LSm8
ZK896.9		2.95622	2.23311	0	1.85182	CMP-sialic acid transporter
C02C2.3	cup-4	2.95622	1.11656	0	1.85182	Acetylcholine receptor
C25A1.8	clec-87	2.95622	1.11656	0	1.85182	lectin
C25F6.1		2.95622	1.11656	0	1.85182
C32E8.11		2.95622	1.11656	0	1.85182
C34E10.8		2.95622	1.11656	0	1.85182
C41H7.5		2.95622	1.11656	0	1.85182
E02H1.3	tag-124	2.95622	1.11656	0	1.85182	Yeast DEG-1 protein homolog
EEED8.3		2.95622	1.11656	0	1.85182
F09E5.14		2.95622	1.11656	0	1.85182
F18C12.3		2.95622	1.11656	0	1.85182
F22B7.10	dpy-19	2.95622	1.11656	0	1.85182
F23B12.3		2.95622	1.11656	0	1.85182
F25B4.7		2.95622	1.11656	0	1.85182	ADP. ATP carrier protein
F59G1.7	frh-1	2.95622	1.11656	0	1.85182
H25P06.4		2.95622	1.11656	0	1.85182
K07B1.4		2.95622	1.11656	0	1.85182
M01G5.3		2.95622	1.11656	0	1.85182
R07E4.4	mig-23	2.95622	1.11656	0	1.85182	guanosine-diphosphatase
R10E12.2		2.95622	1.11656	0	1.85182
T06C12.6	nhr-102	2.95622	1.11656	0	1.85182	Zinc finger, C4 type (two domains)
T06D8.9		2.95622	1.11656	0	1.85182
T13C5.5	bca-1	2.95622	1.11656	0	1.85182	carbonic anhydrase
T18D3.6		2.95622	1.11656	0	1.85182
T20C4.1	srj-9	2.95622	1.11656	0	1.85182	7TM chemoreceptor, srj family
Y47G6A.4		2.95622	1.11656	0	1.85182
Y59A8B.23	gck-3	2.95622	1.11656	0	1.85182
Y66H1B.3		2.95622	1.11656	0	1.85182
Y67D8C.3		2.95622	1.11656	0	1.85182	transposase
Y73F4A.1		2.95622	1.11656	0	1.85182
ZC449.2		2.95622	1.11656	0	1.85182
ZK287.8	her-1	2.95622	1.11656	0	1.85182	HER-1 protein
B0041.6	ptps-1	2.95622	0	0	1.85182	6-pyruvoyl tetrahydrobioterin synthase
C03E10.3		2.95622	0	0	1.85182
C09E8.1		2.95622	0	0	1.85182
C16C10.2		2.95622	0	0	1.85182
C16C8.4		2.95622	0	0	1.85182
C26D10.5	eff-1	2.95622	0	0	1.85182
C37A2.4	cye-1	2.95622	0	0	1.85182	cyclin
C38H2.3		2.95622	0	0	1.85182
C41C4.2	sre-2	2.95622	0	0	1.85182	7TM receptor, sre family
C46C11.4		2.95622	0	0	1.85182
C55A6.6		2.95622	0	0	1.85182	alcohol dehydrogenase
F10A3.3	fbxa-18	2.95622	0	0	1.85182
F23H12.3		2.95622	0	0	1.85182
F31F6.8		2.95622	0	0	1.85182
F32B6.2		2.95622	0	0	1.85182	carbomoyl-phosphate carboxylase
F34D10.5	lin-48	2.95622	0	0	1.85182	Zinc finger, C2H2 type (3 domains)
F35C12.2	ncx-4	2.95622	0	0	1.85182	Na/Ca,K exchanger
F35E12.9		2.95622	0	0	1.85182
F38A5.3	lec-11	2.95622	0	0	1.85182
F38E1.8	srsx-22	2.95622	0	0	1.85182	7TM chemoreceptor, srsx family
F41B5.3	cyp-33C5	2.95622	0	0	1.85182	cytochrome P450
F41E6.9		2.95622	0	0	1.85182
F42C5.7	grl-4	2.95622	0	0	1.85182
F42G8.6		2.95622	0	0	1.85182	molybdenum/thiazole biosynthesis cofactor
F45E12.2	brf-1	2.95622	0	0	1.85182	transcription initiation factor IIB
F48C5.1		2.95622	0	0	1.85182	IG (immunoglobulin) superfamily
F52D2.6		2.95622	0	0	1.85182
F54F2.9		2.95622	0	0	1.85182
F55H12.2		2.95622	0	0	1.85182
F58H1.4		2.95622	0	0	1.85182
F59B1.10		2.95622	0	0	1.85182
M04C9.5	dyf-5	2.95622	0	0	1.85182	serine/threonine kinase (CDC2/CDKX subfamily)
M05B5.3		2.95622	0	0	1.85182
R03E9.3	abts-4	2.95622	0	0	1.85182	anion exchange protein
R03G5.3		2.95622	0	0	1.85182
R07C3.13		2.95622	0	0	1.85182
R07E5.11		2.95622	0	0	1.85182
R08B4.3		2.95622	0	0	1.85182
T08B6.2		2.95622	0	0	1.85182
T10B5.8		2.95622	0	0	1.85182	NADH oxidase
T24B8.6	hlh-3	2.95622	0	0	1.85182	helix-loop-helix protein
Y45F10B.15		2.95622	0	0	1.85182
Y75B7AL.2		2.95622	0	0	1.85182
ZC455.4	ugt-6	2.95622	0	0	1.85182	UDP-glucuronysltransferase
Y102E9.5		0	14.5152	0	1.85182
Y49E10.2	glrx-5	0	14.5152	0	1.85182
C27A7.1		0	7.8159	0	1.85182	Human plasma-cell membrane glycoprotein PC-1 like
F22D6.4		0	6.69934	0	1.85182	NADH_ubiquinone oxidoreductase subunit
Y39A1A.7		0	6.69934	0	1.85182
Y49F6C.3	bath-9	0	6.69934	0	1.85182
F46G10.6	mxl-3	0	5.58279	0	1.85182	Helix-loop-helix DNA-binding domain
Y71H2AM.1		0	5.58279	0	1.85182
Y82E9BR.16		0	5.58279	0	1.85182
C26F1.5	grl-10	0	4.46623	0	1.85182
C35A5.6		0	4.46623	0	1.85182
C36E8.4		0	4.46623	0	1.85182
C39E9.10		0	4.46623	0	1.85182	tetracycline resistance protein like
C44H4.4		0	4.46623	0	1.85182
F40F9.5		0	4.46623	0	1.85182	translocase
F52D10.6		0	4.46623	0	1.85182	PH (pleckstrin homology) domain
F58A4.4	pri-1	0	4.46623	0	1.85182	DNA primase 49Kd subunit
Y38H6C.16		0	4.46623	0	1.85182
Y53C12A.7		0	4.46623	0	1.85182
Y54G2A.6	clec-85	0	4.46623	0	1.85182	clec family, C-type lectin
ZK1236.6	pqn-96	0	4.46623	0	1.85182
AC7.2	soc-2	0	3.34967	0	1.85182
B0272.2		0	3.34967	0	1.85182
C06H2.2		0	3.34967	0	1.85182	phosphatidylcholine transfer protein
C15C8.3		0	3.34967	0	1.85182	cathepsin-like protease
C33G3.3	lgc-21	0	3.34967	0	1.85182
C34D1.3	odr-3	0	3.34967	0	1.85182	guanine nucleotide-binding protein
F09F7.1		0	3.34967	0	1.85182
F31C3.4		0	3.34967	0	1.85182
F37B4.7	folt-2	0	3.34967	0	1.85182	folate transporter
F45E1.3		0	3.34967	0	1.85182
F46H6.5		0	3.34967	0	1.85182
F59B10.5		0	3.34967	0	1.85182
K01C8.7		0	3.34967	0	1.85182	Mitochondrial carrier proteins
K08C7.5	fmo-2	0	3.34967	0	1.85182	flavin-containing monoxygenase
K12H6.7		0	3.34967	0	1.85182
R06B9.3		0	3.34967	0	1.85182
T01B7.6		0	3.34967	0	1.85182
Y110A7A.18	ppw-2	0	3.34967	0	1.85182
Y41G9A.3		0	3.34967	0	1.85182	protein kinase
Y48C3A.18		0	3.34967	0	1.85182
Y54F10BM.14	phf-5	0	3.34967	0	1.85182
Y66A7A.1	fbxa-220	0	3.34967	0	1.85182
Y69A2AR.6		0	3.34967	0	1.85182
Y7A5A.1		0	3.34967	0	1.85182
ZC262.8		0	3.34967	0	1.85182
ZK1128.3		0	3.34967	0	1.85182
ZK616.3		0	3.34967	0	1.85182
B0280.4	odd-1	0	2.23311	0	1.85182
C07D10.2	bath-44	0	2.23311	0	1.85182
C08B6.9	aos-1	0	2.23311	0	1.85182	ubiquitin activating enzyme
C14A4.12		0	2.23311	0	1.85182
C24H11.7	gbf-1	0	2.23311	0	1.85182
C25H3.7		0	2.23311	0	1.85182
C34E11.1	rsd-3	0	2.23311	0	1.85182	yeast hypothetical L8167.6 like
F20C5.1	pme-3	0	2.23311	0	1.85182	poly(ADP)ribose glycohydrolases
F21F3.4		0	2.23311	0	1.85182
F23C8.3		0	2.23311	0	1.85182
F33G12.2		0	2.23311	0	1.85182
F39G3.1	ugt-61	0	2.23311	0	1.85182	7TM chemoreceptor, ugt family
F44E7.2		0	2.23311	0	1.85182	nitrophenylphosphatase
F47E1.1		0	2.23311	0	1.85182
F55C9.10	fbxb-61	0	2.23311	0	1.85182
F55C9.7	fbxb-60	0	2.23311	0	1.85182
F55D10.3	glit-1	0	2.23311	0	1.85182	Esterase
F55F8.6		0	2.23311	0	1.85182
F56D1.2		0	2.23311	0	1.85182
K03E5.3	cdk-2	0	2.23311	0	1.85182	protein kinase
K09C6.1		0	2.23311	0	1.85182
PDB1.1		0	2.23311	0	1.85182
R13F6.6	zak-1	0	2.23311	0	1.85182
T01C4.2	odr-2	0	2.23311	0	1.85182
T03F1.12		0	2.23311	0	1.85182
T04H1.5		0	2.23311	0	1.85182
T07E3.5	brc-2	0	2.23311	0	1.85182
T14F9.3	hex-1	0	2.23311	0	1.85182	beta-hexosaminidase beta subunit
T16H12.4		0	2.23311	0	1.85182	transcription factor IIH subunit
T23C6.4		0	2.23311	0	1.85182
T24H10.3	dnj-23	0	2.23311	0	1.85182	DNAJ protein
T26C12.1		0	2.23311	0	1.85182	acetolactate synthase
W02B12.10		0	2.23311	0	1.85182
W03A3.1	ceh-10	0	2.23311	0	1.85182
Y111B2A.2		0	2.23311	0	1.85182
Y17G7B.4		0	2.23311	0	1.85182
Y32H12A.6		0	2.23311	0	1.85182
Y37D8A.25		0	2.23311	0	1.85182
Y39B6A.47	nhr-145	0	2.23311	0	1.85182
Y40B10A.1	lbp-9	0	2.23311	0	1.85182
Y43F8C.18		0	2.23311	0	1.85182
Y48G9A.8	ppk-2	0	2.23311	0	1.85182
Y51H4A.4		0	2.23311	0	1.85182
Y59C2A.1		0	2.23311	0	1.85182	carboxypeptidase
Y73B6BL.43		0	2.23311	0	1.85182
Y73C8C.2		0	2.23311	0	1.85182
ZC13.3		0	2.23311	0	1.85182
ZK512.2		0	2.23311	0	1.85182	RNA helicase
ZK673.4		0	2.23311	0	1.85182
ZK84.6	ins-6	0	2.23311	0	1.85182	7TM chemoreceptor, ins family
ZK899.1		0	2.23311	0	1.85182
B0261.7		0	1.11656	0	1.85182
B0462.4		0	1.11656	0	1.85182
C01B10.10		0	1.11656	0	1.85182
C01G10.7		0	1.11656	0	1.85182	citrate lyase beta chain
C05C8.2		0	1.11656	0	1.85182
C05E7.2		0	1.11656	0	1.85182
C06B8.1	nhr-150	0	1.11656	0	1.85182	zinc finger protein
C07H6.3		0	1.11656	0	1.85182
C08F8.7	rap-3	0	1.11656	0	1.85182	RAS-related protein
C09E8.2		0	1.11656	0	1.85182
C15H11.3	nxf-1	0	1.11656	0	1.85182	Leucine Rich Repeat (2 copies)
C15H11.5	set-31	0	1.11656	0	1.85182
C18B12.5	fbxa-97	0	1.11656	0	1.85182
C18D11.3		0	1.11656	0	1.85182
C32C4.2	aqp-6	0	1.11656	0	1.85182	MIP protein
C34C12.8		0	1.11656	0	1.85182	GRPE protein
C37H5.11	cwp-2	0	1.11656	0	1.85182
C48B4.7		0	1.11656	0	1.85182
C50D2.4	col-68	0	1.11656	0	1.85182	cuticular collagen
C52A11.2		0	1.11656	0	1.85182	Globin
C54F6.9	nhr-172	0	1.11656	0	1.85182
C54G4.6	dod-18	0	1.11656	0	1.85182	MAF protein
CD4.2	crn-2	0	1.11656	0	1.85182
D1005.4		0	1.11656	0	1.85182
E04F6.10		0	1.11656	0	1.85182
F02C12.1		0	1.11656	0	1.85182
F08D12.10	sdz-9	0	1.11656	0	1.85182
F08G12.3		0	1.11656	0	1.85182
F08H9.4		0	1.11656	0	1.85182	heat shock protein
F09B12.2		0	1.11656	0	1.85182
F09F9.3		0	1.11656	0	1.85182
F14F3.5		0	1.11656	0	1.85182
F15B9.9	dsl-7	0	1.11656	0	1.85182
F19B10.2		0	1.11656	0	1.85182
F21D5.3		0	1.11656	0	1.85182	laccase like copper oxidase
F22B5.6		0	1.11656	0	1.85182
F26B1.4	col-58	0	1.11656	0	1.85182
F26G1.11		0	1.11656	0	1.85182
F28C6.8		0	1.11656	0	1.85182	MAP kinase phosphatase like
F28F8.6	atx-3	0	1.11656	0	1.85182	Human Machedo-Joseph disease protein 1 like
F29C6.1		0	1.11656	0	1.85182
F32A7.6	aex-5	0	1.11656	0	1.85182	neuroendocrine convertase 2 precursor like
F32A7.8		0	1.11656	0	1.85182
F32D8.3		0	1.11656	0	1.85182
F32H2.10		0	1.11656	0	1.85182
F33D11.9		0	1.11656	0	1.85182
F38B6.6		0	1.11656	0	1.85182
F38E1.5	gpa-2	0	1.11656	0	1.85182	guanine nucleotide-binding protein
F39G3.2		0	1.11656	0	1.85182
F40F12.4		0	1.11656	0	1.85182
F41G3.18		0	1.11656	0	1.85182
F42C5.4		0	1.11656	0	1.85182
F44A2.3		0	1.11656	0	1.85182
F44C8.5	nhr-128	0	1.11656	0	1.85182	zinc finger protein
F46H6.1	rhi-1	0	1.11656	0	1.85182	rho GDP dissociation inhibitor
F47G6.4	spe-15	0	1.11656	0	1.85182
F49E11.2		0	1.11656	0	1.85182	adenosine receptor like protein
F52E1.14		0	1.11656	0	1.85182
F52H3.2		0	1.11656	0	1.85182	glucose inhibited division protein
F53A9.8		0	1.11656	0	1.85182
F55A12.2		0	1.11656	0	1.85182
F57B1.5		0	1.11656	0	1.85182
F57C2.5		0	1.11656	0	1.85182
F57G8.6	nhr-193	0	1.11656	0	1.85182	Domain of unknown function
F58G6.7		0	1.11656	0	1.85182
F58H7.1		0	1.11656	0	1.85182
F59F5.8		0	1.11656	0	1.85182
H13N06.4		0	1.11656	0	1.85182	Heme-binding domain in cytochrome b5 and oxidoreductases, Oxidoreductase molybdopterin binding domain
H34I24.2		0	1.11656	0	1.85182
K06A1.4	nhr-22	0	1.11656	0	1.85182	C4-type zinc finger domain
K08B12.3		0	1.11656	0	1.85182
K08E4.3		0	1.11656	0	1.85182
K11E4.4	pix-1	0	1.11656	0	1.85182	Src homology domain 3
M02H5.5	nhr-203	0	1.11656	0	1.85182
M03B6.4		0	1.11656	0	1.85182
R03E1.3	lgc-25	0	1.11656	0	1.85182	Neurotransmitter-gated ion-channel
R06C7.5		0	1.11656	0	1.85182	adenylosuccinate lyase
R06F6.12		0	1.11656	0	1.85182
R119.2		0	1.11656	0	1.85182	peptidase
R12C12.10		0	1.11656	0	1.85182
T03F1.7		0	1.11656	0	1.85182
T04F8.1	sfxn-1.5	0	1.11656	0	1.85182
T07C4.1		0	1.11656	0	1.85182	UMP synthase
T07F12.3		0	1.11656	0	1.85182
T08E11.4	math-41	0	1.11656	0	1.85182
T12D8.5		0	1.11656	0	1.85182
T12E12.3		0	1.11656	0	1.85182
T20D3.8		0	1.11656	0	1.85182
T21C9.6		0	1.11656	0	1.85182	pyruvate, water dikinase
T22B11.3		0	1.11656	0	1.85182	ser/thr protein kinase
T22E5.6		0	1.11656	0	1.85182
T23B5.1		0	1.11656	0	1.85182
T23C6.5		0	1.11656	0	1.85182	G-protein coupled receptor
T23G4.4		0	1.11656	0	1.85182
T24C2.2		0	1.11656	0	1.85182
T25G12.11		0	1.11656	0	1.85182
T28A8.4		0	1.11656	0	1.85182
W08E12.2		0	1.11656	0	1.85182
W08F4.3		0	1.11656	0	1.85182
W09C3.4		0	1.11656	0	1.85182
W09C3.7		0	1.11656	0	1.85182
W09D10.4		0	1.11656	0	1.85182	Protein phosphatase 2C (2 domains)
W10G6.3	mua-6	0	1.11656	0	1.85182	intermediate filament protein
Y17D7C.1		0	1.11656	0	1.85182
Y25C1A.7		0	1.11656	0	1.85182
Y37D8A.17		0	1.11656	0	1.85182
Y42A5A.2	lact-8	0	1.11656	0	1.85182
Y42H9AR.3	rabs-5	0	1.11656	0	1.85182
Y45F3A.1		0	1.11656	0	1.85182
Y46G5A.13		0	1.11656	0	1.85182
Y50D7A.11		0	1.11656	0	1.85182
Y54G11A.3		0	1.11656	0	1.85182	DEAD/DEAH box helicase ; Helicases conserved C-terminal domain
Y57E12B.3		0	1.11656	0	1.85182
Y60A3A.10	dhs-24	0	1.11656	0	1.85182
Y66D12A.17	such-1	0	1.11656	0	1.85182
Y67A10A.8		0	1.11656	0	1.85182
Y71F9AL.10		0	1.11656	0	1.85182
Y71G12B.16		0	1.11656	0	1.85182
Y71H2AM.2		0	1.11656	0	1.85182
Y73B6BL.18	smg-3	0	1.11656	0	1.85182
Y75B8A.35	zip-1	0	1.11656	0	1.85182
Y92H12BL.5		0	1.11656	0	1.85182
ZC376.5	trm-1	0	1.11656	0	1.85182	N2,N2-dimethylguanosine tRNA methyltransferase
ZK228.3		0	1.11656	0	1.85182
ZK430.8	mlt-7	0	1.11656	0	1.85182	peroxidase
ZK688.3		0	1.11656	0	1.85182
AC3.1	sri-20	0	0	0	1.85182	7TM chemoreceptor, sri family
AC3.2	ugt-49	0	0	0	1.85182	UDP-glucuronosyltransferase
B0024.15		0	0	0	1.85182
B0207.1		0	0	0	1.85182	protein-tyrosine phophatase
B0218.6	clec-51	0	0	0	1.85182	clec family, C-type lectin
B0218.8	clec-52	0	0	0	1.85182	clec family, C-type lectin
B0244.10		0	0	0	1.85182
B0244.5		0	0	0	1.85182
B0252.5		0	0	0	1.85182
B0286.3		0	0	0	1.85182	saicar synthetase/air carboxlyase
B0336.12		0	0	0	1.85182
B0348.2		0	0	0	1.85182
B0393.9		0	0	0	1.85182
B0462.1		0	0	0	1.85182
B0491.7		0	0	0	1.85182	diphthine synthase
B0507.9		0	0	0	1.85182
B0554.6	dod-20	0	0	0	1.85182
C01B10.7		0	0	0	1.85182
C01B12.5		0	0	0	1.85182
C01B9.1		0	0	0	1.85182
C02H7.2		0	0	0	1.85182
C03B1.13		0	0	0	1.85182
C03B1.14		0	0	0	1.85182
C03G6.14	cyp-35A1	0	0	0	1.85182
C04G6.1	mpk-2	0	0	0	1.85182	Ser/Thr protein kinase
C05D11.9		0	0	0	1.85182
C05E4.1	srp-2	0	0	0	1.85182	serine protease inhibitor
C05G6.1	nhr-76	0	0	0	1.85182
C06A8.4	skr-17	0	0	0	1.85182
C06E4.3		0	0	0	1.85182	dehydrogenase
C06H2.5		0	0	0	1.85182	Globin
C07A12.2		0	0	0	1.85182
C07A12.5	spr-3	0	0	0	1.85182	zinc finger protein
C07A9.11	ncx-7	0	0	0	1.85182	Na/Ca, K antiporter
C07C7.1		0	0	0	1.85182
C08E3.8	fbxa-165	0	0	0	1.85182
C08E3.9	fbxa-166	0	0	0	1.85182
C09E7.8		0	0	0	1.85182
C09E9.2		0	0	0	1.85182	C-type lectin superfamily member.
C09G5.4	col-39	0	0	0	1.85182	collagen
C09H5.4	str-143	0	0	0	1.85182	7TM chemoreceptor, str family
C10C5.5		0	0	0	1.85182	aminoacylase-1
C10H11.10	kca-1	0	0	0	1.85182
C10H11.7		0	0	0	1.85182
C13C4.1	nhr-153	0	0	0	1.85182	Ligand-binding domain of nuclear hormone receptors, Zinc finger, C4 type (two domains)
C13C4.5		0	0	0	1.85182	sugar transporter
C14C10.6		0	0	0	1.85182
C14C11.7		0	0	0	1.85182
C15B12.1		0	0	0	1.85182	sarcosine oxidase
C16C10.3		0	0	0	1.85182
C17F4.6	gcy-19	0	0	0	1.85182	guanylate cyclase
C17H1.10		0	0	0	1.85182
C17H1.3		0	0	0	1.85182
C17H1.6		0	0	0	1.85182
C18A11.5	xol-1	0	0	0	1.85182
C18A3.1		0	0	0	1.85182
C18D4.2	fbxa-136	0	0	0	1.85182
C18E9.7		0	0	0	1.85182	protein-tyrosine phosphatase like
C18H7.11		0	0	0	1.85182
C18H9.1		0	0	0	1.85182	Initiation factor (IF-2)
C23H4.2		0	0	0	1.85182	carboxyesterase
C24D10.5		0	0	0	1.85182
C25D7.4	fbxa-82	0	0	0	1.85182
C25E10.5		0	0	0	1.85182
C25F9.1	srw-85	0	0	0	1.85182	7TM chemoreceptor, srw family
C26B9.5		0	0	0	1.85182	lysosomal Pro-X carboxypeptidase
C27D8.3		0	0	0	1.85182
C27H5.7	dyf-13	0	0	0	1.85182
C28G1.1	ubc-23	0	0	0	1.85182	ubiquitin-conjugating enzyme
C30H6.9		0	0	0	1.85182
C32D5.7		0	0	0	1.85182
C33C12.3		0	0	0	1.85182	glucosylceramidase
C33C12.4		0	0	0	1.85182
C33F10.12		0	0	0	1.85182	mitochondrial phosphate carrier protei
C33G8.11	nhr-107	0	0	0	1.85182	nuclear hormone receptor
C34B2.6		0	0	0	1.85182	protease
C34E10.10		0	0	0	1.85182
C34H4.2		0	0	0	1.85182
C34H4.3	tag-244	0	0	0	1.85182
C37C3.11		0	0	0	1.85182
C39B10.6	elt-4	0	0	0	1.85182
C39B5.4	fbxa-38	0	0	0	1.85182
C39B5.9	fbxa-47	0	0	0	1.85182
C42C1.10		0	0	0	1.85182	mitochondrial carrier protein
C43G2.5	try-3	0	0	0	1.85182	peptidase
C44H9.4		0	0	0	1.85182	NAM7 like protein
C45B11.4	srh-74	0	0	0	1.85182
C46A5.1		0	0	0	1.85182	protein-tyrosine phosphatase
C46A5.5		0	0	0	1.85182
C46F4.1		0	0	0	1.85182
C47A10.1	pgp-9	0	0	0	1.85182	multidrug resistance protein (p-glycoprotein) (2 domains)
C48B4.11		0	0	0	1.85182
C49A9.10		0	0	0	1.85182
C49G7.8	cyp-35A4	0	0	0	1.85182	cytochrome P450
C50B8.5		0	0	0	1.85182
C50D2.9		0	0	0	1.85182
C50E3.5		0	0	0	1.85182
C50H11.15	cyp-33C9	0	0	0	1.85182	cytochrome P450
C50H2.1	fshr-1	0	0	0	1.85182	steroid hormone receptor
C50H2.13		0	0	0	1.85182
C52B11.5		0	0	0	1.85182	RAS-related proteins (weak)
C54D10.1	cdr-2	0	0	0	1.85182	glutathione S-transferase
C55A6.11		0	0	0	1.85182
CE7X_3.2		0	0	0	1.85182
cTel54X.1	fbxa-6	0	0	0	1.85182
D1044.3	pqn-25	0	0	0	1.85182
D2023.6		0	0	0	1.85182	Yeast ABC1 protein like
E02C12.13		0	0	0	1.85182
E02C12.4		0	0	0	1.85182
E03G2.2	mrp-3	0	0	0	1.85182	multidrug resistance-associated protein
E03H4.7		0	0	0	1.85182
E04A4.4	hoe-1	0	0	0	1.85182
E04F6.4		0	0	0	1.85182	V. virus protein K4
F01D5.9	cyp-37A1	0	0	0	1.85182	Cytochrome P450
F01G10.4		0	0	0	1.85182
F02E11.3		0	0	0	1.85182
F07B10.1	cln-3.1	0	0	0	1.85182	Human CLN3 protein like
F07C3.1	ptd-2	0	0	0	1.85182
F07G6.7	fbxa-53	0	0	0	1.85182
F08B4.4		0	0	0	1.85182
F08F3.3	rhr-1	0	0	0	1.85182	blood group RH(D) polypeptide
F08H9.3		0	0	0	1.85182	heat shock protein
F08H9.7	clec-56	0	0	0	1.85182	C-type lectin domain
F09A5.9		0	0	0	1.85182
F09B12.6	flr-4	0	0	0	1.85182	protein kinase
F09C6.14		0	0	0	1.85182
F09F3.9	cpt-5	0	0	0	1.85182	carnitine palmitoyltransferase like
F10B5.2		0	0	0	1.85182
F10B5.6	emb-27	0	0	0	1.85182	cell division control protein
F10C2.3		0	0	0	1.85182
F10D2.6	ugt-37	0	0	0	1.85182	7TM chemoreceptor, ugt family
F10D2.9	fat-7	0	0	0	1.85182	stearoyl-CoA desaturase
F11C1.3		0	0	0	1.85182	membrane glycoprotein
F12F6.8		0	0	0	1.85182	C.elegans ZYG-11 protein like
F13B6.3		0	0	0	1.85182
F13D11.1		0	0	0	1.85182	histidine acid phosphatase family (weak)
F13H8.8		0	0	0	1.85182
F14B6.4		0	0	0	1.85182
F14B8.7		0	0	0	1.85182
F14F8.7	srw-36	0	0	0	1.85182	7TM chemoreceptor, srw family
F15D3.3	col-66	0	0	0	1.85182
F15D3.8		0	0	0	1.85182
F15E11.15		0	0	0	1.85182
F15E6.5		0	0	0	1.85182
F15H10.10		0	0	0	1.85182
F16B4.4		0	0	0	1.85182
F16H11.3		0	0	0	1.85182
F16H6.7		0	0	0	1.85182
F17C11.13		0	0	0	1.85182
F17C11.6		0	0	0	1.85182
F17H10.2		0	0	0	1.85182
F20B6.5		0	0	0	1.85182
F20D1.6	rbg-1	0	0	0	1.85182	Human mRNA KIAA0066 predicted protein like
F20D12.1	csr-1	0	0	0	1.85182
F20D6.2		0	0	0	1.85182
F21D5.1		0	0	0	1.85182	phosphoacetylglucosamine mutase
F21F8.2		0	0	0	1.85182	protease
F21G4.1		0	0	0	1.85182	Rat prostoglandin transporter like
F21G4.2	mrp-4	0	0	0	1.85182	multidrug resistance-associated protein
F22B5.1	evl-20	0	0	0	1.85182	GTP-binding ADP-ribosylation factor
F22D6.12	gly-19	0	0	0	1.85182	beta-1,6-N-acetylglucosaminyltransferase
F22H10.3		0	0	0	1.85182
F23B2.10		0	0	0	1.85182
F23B2.12	pcp-2	0	0	0	1.85182	lysosomal carboxypeptidase
F23G4.1		0	0	0	1.85182
F25E5.14	srh-89	0	0	0	1.85182	7TM chemoreceptor, srh family
F26F2.2		0	0	0	1.85182
F27E5.1		0	0	0	1.85182
F27E5.3		0	0	0	1.85182	homeobox domain
F28C6.1		0	0	0	1.85182	transcription factor AP-2 like
F28F5.6		0	0	0	1.85182
F28H7.3		0	0	0	1.85182	lipase
F29C12.3		0	0	0	1.85182
F29F11.2	ugt-34	0	0	0	1.85182	UDP-glucuronosyltransferase
F29G9.5	rpt-2	0	0	0	1.85182	ATPase
F32A5.5	aqp-1	0	0	0	1.85182
F32H5.6	srx-125	0	0	0	1.85182	7TM receptor, srx family
F33A8.9	col-83	0	0	0	1.85182	collagen
F33D11.12		0	0	0	1.85182
F33H12.1		0	0	0	1.85182
F35B12.6	tag-290	0	0	0	1.85182	serine protease inhibitor
F35C5.1		0	0	0	1.85182
F35C5.5	clec-62	0	0	0	1.85182	Lectin C-type domain short and long forms, von Willebrand factor type A domain
F35C8.7	chtl-1	0	0	0	1.85182
F35E8.11	cdr-1	0	0	0	1.85182	glutathione S-transferases
F35E8.7		0	0	0	1.85182
F35E8.8	gst-38	0	0	0	1.85182	glutathione S-transferase
F35G2.2		0	0	0	1.85182	E.coli YCAC like
F36D3.1		0	0	0	1.85182
F36G3.2		0	0	0	1.85182
F36H5.3	math-28	0	0	0	1.85182
F36H5.4		0	0	0	1.85182
F37A4.4		0	0	0	1.85182
F39H12.1		0	0	0	1.85182
F40F4.8	pqn-37	0	0	0	1.85182
F41C6.5	col-173	0	0	0	1.85182	cuticular collagen
F41G4.1		0	0	0	1.85182
F41H10.7	elo-5	0	0	0	1.85182	integral membrane protein
F42A9.5	cyp-33E2	0	0	0	1.85182	cytochrome P450
F42F12.4		0	0	0	1.85182
F43C1.5		0	0	0	1.85182
F43C11.8		0	0	0	1.85182
F44C4.3	cpr-4	0	0	0	1.85182	cathepsin B-like cysteine proteinase 4 precursor
F44C8.10	nhr-126	0	0	0	1.85182	nuclear hormone receptor
F44D12.9		0	0	0	1.85182
F45C12.4		0	0	0	1.85182
F45C12.9		0	0	0	1.85182
F45G2.3		0	0	0	1.85182	XPG N-terminal domain, XPG I-region
F47H4.10	skr-5	0	0	0	1.85182
F48A11.4		0	0	0	1.85182
F48A9.1		0	0	0	1.85182
F48F7.7		0	0	0	1.85182
F48G7.3	nhr-83	0	0	0	1.85182	nuclear hormone receptor
F49E11.4	tag-254	0	0	0	1.85182	testis-specific protein TPX-1 like
F52F12.1	oct-1	0	0	0	1.85182	transporter
F52H2.6		0	0	0	1.85182
F53A3.2	polh-1	0	0	0	1.85182
F53B2.5		0	0	0	1.85182	Armadillo/beta-catenin-like repeats (2 domains)
F53C3.2	fbxb-103	0	0	0	1.85182
F53F1.6		0	0	0	1.85182
F53H2.1		0	0	0	1.85182
F54A3.1		0	0	0	1.85182
F54B11.8		0	0	0	1.85182
F54C9.7		0	0	0	1.85182
F54D7.3		0	0	0	1.85182	seven-transmemebrane receptor
F54E7.5	sdz-21	0	0	0	1.85182
F55A3.5		0	0	0	1.85182	glutathione peroxidase
F55C5.2		0	0	0	1.85182	glycerophosphoryldiester phophodiesterase like
F55E10.7		0	0	0	1.85182
F55G1.7		0	0	0	1.85182
F56C4.4		0	0	0	1.85182
F56C9.5	acbp-4	0	0	0	1.85182
F56F11.3	klf-1	0	0	0	1.85182	zinc finger protein
F57C12.2		0	0	0	1.85182	GTP-binding protein
F57C2.3		0	0	0	1.85182
F57F4.3	gfi-1	0	0	0	1.85182
F58A6.1		0	0	0	1.85182
F58B3.1	lys-4	0	0	0	1.85182
F58B3.3	lys-6	0	0	0	1.85182
F58B6.1		0	0	0	1.85182
F58G11.3		0	0	0	1.85182
F59B1.7	srx-41	0	0	0	1.85182	7TM chemoreceptor, srx family
F59E11.14	str-86	0	0	0	1.85182	7TM chemoreceptor, str family
F59E11.7		0	0	0	1.85182
H04M03.3		0	0	0	1.85182
H10E21.3	nhr-80	0	0	0	1.85182	zinc finger protein
H22D07.1		0	0	0	1.85182
H24O09.2	fbxb-72	0	0	0	1.85182
H25K10.1		0	0	0	1.85182
H26D21.2	msh-2	0	0	0	1.85182	DNA mismatch repair protein
H27M09.3		0	0	0	1.85182
H32C10.1		0	0	0	1.85182
K02C4.5		0	0	0	1.85182
K02E7.10		0	0	0	1.85182	protease
K02H11.6		0	0	0	1.85182	thioredoxin
K03B4.4		0	0	0	1.85182
K04A8.8	spp-20	0	0	0	1.85182
K04C1.4		0	0	0	1.85182	myosin light chain
K04C2.6	med-2	0	0	0	1.85182
K05C4.8		0	0	0	1.85182
K05D4.4	cyp-33D1	0	0	0	1.85182	cytochrome P450
K06B4.4		0	0	0	1.85182
K06H7.7		0	0	0	1.85182
K07A1.1		0	0	0	1.85182
K07E8.10		0	0	0	1.85182
K07G5.5		0	0	0	1.85182
K08D8.1		0	0	0	1.85182
K08F4.4	glt-3	0	0	0	1.85182	excitatory amino acid transporter 2 like
K09A9.4		0	0	0	1.85182	ubiquitin caroboxyl-terminal hydrolase
K10D11.3		0	0	0	1.85182
K11G12.7	acr-3	0	0	0	1.85182	nicotinic acetylcholine receptor subunit
K11H12.4		0	0	0	1.85182
[truncated: 8,239 more rows]
