# Supplementary material for: An Integrated Strategy to Study Muscle Development and Myofilament Structure in Caenorhabditis elegans
Source: PLoS Genet. 2009 Jun 26;5(6):e1000537. doi: 10.1371/journal.pgen.1000537 (PMC2694363; doi:10.1371/journal.pgen.1000537)
Supplement: Dataset S2 — SAGE tags comparing muscle versus embryo. (5.93 MB XLS) [file pgen.1000537.s003.xls]

## Sheet: muscle_vs_embryo
Dataset S2. SAGE tags muscle vs embryo - enriched in muscle vs embryo
Tag counts using Long SAGE libraries with Sequence quality filter: 0.99 and Normalization: 100,000
				SWEM1:	FACS sorted muscle cells (longSAGE, replicate 1)
				SW031:	FACS sorted muscle cells (longSAGE, replicate 2)
				SWN22:	N2 Embryos (longSAGE)
Sequence Name (Gene)	Gene Name (CGC)	SWEM1	SW031	mean	SWN22	musc_vs_emb	CDS Description
T27A1.4		47.2995	36.8464	42.0729	0.747038	56.3197	ionic channel protein
F21D9.4		20.6935	30.1471	25.4203	0.747038	34.0281
ZK1248.16	lec-5	73.9055	101.607	87.7561	2.98815	29.368
ZC374.2		20.6935	18.9815	19.8375	0.747038	26.5549	Fibronectin type III domain (4 domains)
C44B7.4		17.7373	15.6318	16.6846	0.747038	22.3343
T22E5.5	mup-2	144.855	148.502	146.678	6.72334	21.8163	troponin T-like protein
T20B3.2	tni-3	14.7811	16.7484	15.7647	0.747038	21.103	Troponin
K12F2.1	myo-3	422.739	371.814	397.276	21.6641	18.338	myosin heavy chain
Y39A1C.3	cey-4	29.5622	24.5643	27.0632	1.49408	18.1137	'Cold-shock' DNA-binding domain
C13C12.1	cal-1	23.6497	3.34967	13.4997	0.747038	18.071	calmodulin like protein
D1007.14	pqn-24	11.8249	14.5152	13.1701	0.747038	17.6297
F13H10.5		14.7811	11.1656	12.9733	0.747038	17.3664
T07C12.9		79.8179	43.5457	61.6818	3.73519	16.5137	N-methyltransferase
M03A8.4	gei-15	41.3871	32.3802	36.8836	2.24111	16.4577
Y37D8A.2		14.7811	33.4967	24.1389	1.49408	16.1564
K09A9.6		20.6935	3.34967	12.0216	0.747038	16.0924	aspartyl beta hydroxylase like
T03E6.7	cpl-1	65.0368	54.7113	59.8741	3.73519	16.0297	cathepsin-like protease
C03A3.1		11.8249	10.049	10.9369	0.747038	14.6404
C36E6.5	mlc-2	201.023	226.661	213.842	14.9408	14.3127
T03G11.9		8.86866	12.2821	10.5754	0.747038	14.1564
Y17G7B.20		17.7373	3.34967	10.5435	0.747038	14.1137
Y9C2UA.1		20.6935	21.2146	20.9541	1.49408	14.0248
VW02B12L.3	ebp-2	2.95622	17.8649	10.4106	0.747038	13.9358
T10B10.2	ucr-2.2	14.7811	5.58279	10.1819	0.747038	13.6297	ubiquinol-cytochrome c reductase complex core protein 2
F28H1.2	cpn-3	159.636	161.901	160.768	11.9526	13.4505	calponin
C40H1.5		8.86866	11.1656	10.0171	0.747038	13.4091	Transthyretin-like family
C02D5.3		17.7373	2.23311	9.98521	0.747038	13.3664
Y71H2B.4		17.7373	21.2146	19.476	1.49408	13.0354
Y51A2D.9		8.86866	49.1285	28.9986	2.24111	12.9394	Transthyretin-like family
Y45G5AM.6		14.7811	4.46623	9.62366	0.747038	12.8824
C29F5.1		53.2119	80.3921	66.802	5.22927	12.7746
F28C6.7	rpl-26	292.666	276.906	284.786	22.4111	12.7073	ribosomal protein L26 like
Y51A2D.19	slo-1	8.86866	10.049	9.45884	0.747038	12.6618
W06A7.2		35.4746	58.061	46.7678	3.73519	12.5209
Y43F8B.1		11.8249	6.69934	9.26211	0.747038	12.3984
F54D7.4	zig-7	17.7373	18.9815	18.3594	1.49408	12.2881
Y39A3B.5		8.86866	8.93246	8.90056	0.747038	11.9145	7 transmembrane receptor
C41H7.6		44.3433	8.93246	26.6379	2.24111	11.886
T22A3.2	hsp-12.1	50.2557	55.8279	53.0418	4.48223	11.8338	alpha crystallin B chain
R03H10.6		11.8249	5.58279	8.70383	0.747038	11.6511
F53F4.11		20.6935	13.3987	17.0461	1.49408	11.4091
F40F8.5		17.7373	15.6318	16.6846	1.49408	11.1671
VW06B3R.1	ucr-2.1	11.8249	21.2146	16.5197	1.49408	11.0568	Insulinase (proteinase M16)
ZK1058.9		2.95622	13.3987	8.17745	0.747038	10.9465
C30D11.1	unc-103	11.8249	4.46623	8.14555	0.747038	10.9038
C33B4.4		5.91244	10.049	7.98073	0.747038	10.6832
F10G2.1		5.91244	10.049	7.98073	0.747038	10.6832
Y69A2AR.31		5.91244	10.049	7.98073	0.747038	10.6832
C26G2.1	syg-2	20.6935	11.1656	15.9296	1.49408	10.6618	Immunoglobulin domain ; Fibronectin type III domain
T23B12.8		8.86866	22.3311	15.5999	1.49408	10.4412
K07B1.2	coq-6	8.86866	6.69934	7.784	0.747038	10.4198
R02F2.2		8.86866	6.69934	7.784	0.747038	10.4198
ZK892.7	sdz-38	8.86866	6.69934	7.784	0.747038	10.4198	Zinc finger, C2H2 type
F54A5.3	shc-1	11.8249	3.34967	7.58727	0.747038	10.1565
K01G5.1	tag-331	11.8249	3.34967	7.58727	0.747038	10.1565	Zinc finger, C3HC4 type (RING finger)
Y71A12B.1	rps-6	177.373	90.4412	133.907	13.4467	9.95838	40S ribosomal protein S6
K02D7.2		5.91244	8.93246	7.42245	0.747038	9.93584	zinc finger protein
B0250.5		8.86866	5.58279	7.22572	0.747038	9.67249	3-HYDROXYISOBUTYRATE DEHYDROGENASE PRECURSOR (EC 1.1.1.31) (HIBADH) (FRAGMENT)
B0563.2	tsp-11	26.606	16.7484	21.6772	2.24111	9.67249	transpanin
C10A4.3		8.86866	5.58279	7.22572	0.747038	9.67249
C18E9.1	cal-2	17.7373	11.1656	14.4514	1.49408	9.67249	calmodulin
C36E8.2		8.86866	5.58279	7.22572	0.747038	9.67249
F41B4.3		11.8249	2.23311	7.02899	0.747038	9.40915
T19E7.2	skn-1	11.8249	2.23311	7.02899	0.747038	9.40915
T22C1.7	jph-1	11.8249	2.23311	7.02899	0.747038	9.40915
F54C1.7	pat-10	263.103	305.937	284.52	30.6286	9.28937	calcium binding protein
C37E2.5	ceh-37	5.91244	7.8159	6.86417	0.747038	9.18851	Homeobox domain
F56F3.5	rps-1	35.4746	46.8954	41.185	4.48223	9.18851	Ribosomal protein S3a (human) homolog.
K07E8.6		5.91244	7.8159	6.86417	0.747038	9.18851
LLC1.3		5.91244	7.8159	6.86417	0.747038	9.18851	dihydrolipoamide dehydrogenase
F40F11.1	rps-11	331.096	288.072	309.584	34.3637	9.00903	ribosomal protein S11
F22A3.2		17.7373	22.3311	20.0342	2.24111	8.93941
F27D9.8	stn-2	8.86866	4.46623	6.66744	0.747038	8.92517	synapse-associated protein
Y50D7A.6	klp-20	8.86866	4.46623	6.66744	0.747038	8.92517
Y52B11A.10		8.86866	4.46623	6.66744	0.747038	8.92517
F33C8.3	tsp-8	2.95622	23.4477	13.202	1.49408	8.83621	tetraspanin
M02D8.1		20.6935	43.5457	32.1196	3.73519	8.5992
W05H7.4		17.7373	7.8159	12.7766	1.49408	8.55151
F43E2.1		5.91244	6.69934	6.30589	0.747038	8.44119
F57F10.1	abts-3	5.91244	6.69934	6.30589	0.747038	8.44119	Anion exchange protein
C07E3.9		5.91244	18.9815	12.447	1.49408	8.33087	phospholipase A2
F42A10.3		14.7811	10.049	12.4151	1.49408	8.30952
Y17D7B.4		8.86866	3.34967	6.10916	0.747038	8.17785
ZK112.2	ncl-1	8.86866	3.34967	6.10916	0.747038	8.17785	xnf7
C40C9.5	nlg-1	11.8249	12.2821	12.0535	1.49408	8.06753	Carboxylesterases (2 domains)
C39D10.3		23.6497	12.2821	17.9659	2.24111	8.01652	B. subtilis glycerol-3-phosphate cytidylyltransferase
T28B4.3		82.7741	96.0239	89.399	11.2056	7.97809
W02B12.9		2.95622	8.93246	5.94434	0.747038	7.95721	mitochondrial RNA splicing MSR4 like protein
Y82E9BR.6		2.95622	8.93246	5.94434	0.747038	7.95721
ZK1307.6	fzr-1	14.7811	8.93246	11.8568	1.49408	7.93586	CDC20 protein
T20H4.5		29.5622	29.0305	29.2963	3.73519	7.84333	Mitochondrial complex I 23K chain
D1007.6	rps-10	138.942	152.968	145.955	18.6759	7.81515	40S ribosomal protein S10
T05D4.1		56.1681	48.012	52.0901	6.72334	7.74764	Fructose-bisphosphate aldolase class-I
Y105E8A.6	unc-95	50.2557	53.5948	51.9252	6.72334	7.72313
C27B7.7		5.91244	5.58279	5.74761	0.747038	7.69387	fibronectin type-III repeats
Y48B6A.2	rpl-43	331.096	415.359	373.228	48.5575	7.68631
C16A3.9	rps-13	147.811	137.337	142.574	18.6759	7.63408	40S ribosomal protein S13
Y105C5B.28	gln-3	70.9492	88.208	79.5786	10.4585	7.60897
C48B6.9		5.91244	16.7484	11.3304	1.49408	7.58355
C51E3.9		0	22.3311	11.1656	1.49408	7.47323
JC8.8		8.86866	13.3987	11.1337	1.49408	7.45188	Transthyretin-like family
ZK892.1	lec-3	8.86866	13.3987	11.1337	1.49408	7.45188	galactoside-binding lectin
F09G2.2		26.606	6.69934	16.6527	2.24111	7.43053
F53G2.7	mnat-1	8.86866	2.23311	5.55089	0.747038	7.43053
M01E5.4		8.86866	2.23311	5.55089	0.747038	7.43053
R02D3.3		8.86866	2.23311	5.55089	0.747038	7.43053
F40E10.3	csq-1	121.205	148.502	134.854	18.6759	7.22071	calsequestrin like
K08C7.7		2.95622	7.8159	5.38606	0.747038	7.20989
ZC412.3		2.95622	7.8159	5.38606	0.747038	7.20989
ZK75.2	ins-2	2.95622	7.8159	5.38606	0.747038	7.20989	7TM chemoreceptor, ins family
F52H2.7		17.7373	14.5152	16.1263	2.24111	7.19565
C33D9.1	exc-5	17.7373	3.34967	10.5435	1.49408	7.05686	PH (pleckstrin homology) domain
C55C2.5	aat-5	5.91244	4.46623	5.18933	0.747038	6.94655	amino acid permease
F07E5.5		5.91244	4.46623	5.18933	0.747038	6.94655	zinc-finger protein
Y39B6A.48	hot-2	5.91244	4.46623	5.18933	0.747038	6.94655
Y44A6D.3		5.91244	4.46623	5.18933	0.747038	6.94655
Y45G12B.1	nuo-5	11.8249	8.93246	10.3787	1.49408	6.94655	NADH-ubiquinone reductase
Y48E1B.3		5.91244	4.46623	5.18933	0.747038	6.94655	geranylgeranyl transferase beta subunit
ZK1248.19		5.91244	4.46623	5.18933	0.747038	6.94655
ZC434.2	rps-7	168.504	235.594	202.049	29.1345	6.93505	40S ribosomal protein S7
F53F10.1		44.3433	27.9139	36.1286	5.22927	6.90892
Y51A2D.14		233.541	281.372	257.457	37.3519	6.89274
T13B5.8	sut-1	5.91244	14.5152	10.2138	1.49408	6.83623
ZK757.2		0	10.049	5.02451	0.747038	6.72591	protein-tyrosine phosphatase
Y73F8A.6	ccg-1	8.86866	11.1656	10.0171	1.49408	6.70456
F43G9.12		8.86866	1.11656	4.99261	0.747038	6.6832	Human GC-rich sequence DNA-binding factor (GCF) like
M02F4.8	aqp-7	8.86866	1.11656	4.99261	0.747038	6.6832	MIP family protein
F21H7.3		20.6935	29.0305	24.862	3.73519	6.65616
F20D12.5	exc-9	29.5622	20.098	24.8301	3.73519	6.64762
T05E7.4		14.7811	24.5643	19.6727	2.98815	6.58356
T03F7.1	snf-11	38.4308	40.1961	39.3135	5.9763	6.57822	Na(+)/Cl(-)-dependent GABA transporter
F54C9.5	rpl-5	206.935	214.379	210.657	32.1226	6.5579	60S ribosomal protein L5
C33H5.19	tag-321	2.95622	6.69934	4.82778	0.747038	6.46256
F54D11.1	pmt-2	2.95622	6.69934	4.82778	0.747038	6.46256
T09E8.2	him-17	2.95622	6.69934	4.82778	0.747038	6.46256
Y37E11B.5		2.95622	6.69934	4.82778	0.747038	6.46256
Y55F3C.3		2.95622	6.69934	4.82778	0.747038	6.46256
Y58G8A.4		2.95622	6.69934	4.82778	0.747038	6.46256
F22A3.7		103.468	88.208	95.8378	14.9408	6.41452
C56C10.8	icd-1	121.205	137.337	129.271	20.17	6.40905	Transcription factor BTF3 (human)
R01H10.3	cor-1	41.3871	53.5948	47.4909	7.47038	6.35723	Coronin (beta transducin)
C01G10.11	unc-76	14.7811	13.3987	14.0899	2.24111	6.287	UNC-76 protein
C09D1.1	unc-89	14.7811	13.3987	14.0899	2.24111	6.287	immunoglobin-like protein
T10G3.1		14.7811	13.3987	14.0899	2.24111	6.287
Y71G12B.15	ubc-3	14.7811	13.3987	14.0899	2.24111	6.287
C28H8.6	tag-327	11.8249	25.6808	18.7528	2.98815	6.27573	LIM domains
T25F10.6		257.191	483.469	370.33	59.016	6.27508	calponin-like protein
C50F7.6		5.91244	3.34967	4.63105	0.747038	6.19922
F25H2.4		5.91244	3.34967	4.63105	0.747038	6.19922
F53A9.10	tnt-2	5.91244	3.34967	4.63105	0.747038	6.19922
F58E6.10	unc-42	5.91244	3.34967	4.63105	0.747038	6.19922	Homeobox domain
K04G11.2	sel-7	5.91244	3.34967	4.63105	0.747038	6.19922
R12C12.5		5.91244	3.34967	4.63105	0.747038	6.19922
T14A8.1	ric-3	5.91244	3.34967	4.63105	0.747038	6.19922
W07G4.5		5.91244	3.34967	4.63105	0.747038	6.19922
ZK643.1		5.91244	3.34967	4.63105	0.747038	6.19922
K04D7.1	rack-1	271.972	214.379	243.176	39.593	6.14188	guanine nucleotide-binding protein
C09D4.5	rpl-19	221.716	199.864	210.79	34.3637	6.13408	60S ribosomal protein L19
F09F7.2	mlc-3	390.221	461.138	425.68	69.4745	6.12713
C48E7.6		14.7811	3.34967	9.06538	1.49408	6.06755
C54E4.2		100.511	141.803	121.157	20.17	6.00679
H43I07.2		0	8.93246	4.46623	0.747038	5.97858	transferase
T01D3.3		8.86866	0	4.43433	0.747038	5.93588	Von Willebrand factor-like
ZC434.7		8.86866	0	4.43433	0.747038	5.93588
K04H4.1	emb-9	133.03	122.821	127.926	21.6641	5.90496	Collagen
T24H7.5	tat-4	2.95622	14.5152	8.73573	1.49408	5.84691	ATPase
Y32H12A.3	dhs-9	11.8249	5.58279	8.70383	1.49408	5.82556	dehydrogenase
ZC21.10		11.8249	5.58279	8.70383	1.49408	5.82556
Y38F1A.9	oig-2	11.8249	40.1961	26.0105	4.48223	5.80302
D2092.4		23.6497	27.9139	25.7818	4.48223	5.75201
B0304.1	hlh-1	5.91244	11.1656	8.53901	1.49408	5.71524	helix-loop-helix transcription factor
C35C5.5	lev-8	2.95622	5.58279	4.2695	0.747038	5.71524	acetylcholine receptor
D1054.2	pas-2	2.95622	5.58279	4.2695	0.747038	5.71524	proteasome component C3
ZK121.2		2.95622	5.58279	4.2695	0.747038	5.71524
F48F5.6		8.86866	16.7484	12.8085	2.24111	5.71524
F08F8.5	numr-1	47.2995	3.34967	25.3246	4.48223	5.65
Y66H1B.2		50.2557	25.6808	37.9683	6.72334	5.64723
C46F4.2	acs-17	47.2995	20.098	33.6988	5.9763	5.63873	long-chain-fatty-acid coA ligase
C14B9.7	rpl-21	112.336	122.821	117.579	20.9171	5.62119	Ribosomal protein L21
C47E12.8	dhp-2	8.86866	7.8159	8.34228	1.49408	5.58357	Ulip like protein
Y45F10D.13	tag-208	26.606	6.69934	16.6527	2.98815	5.57289	Src homology domain 3 (3 domains)
C14F5.3	tnt-3	47.2995	51.3616	49.3306	8.96446	5.50291	troponin T
F33A8.3	cey-1	112.336	68.11	90.2232	16.4348	5.48975	'Cold-shock' DNA-binding domain
B0379.1		5.91244	2.23311	4.07278	0.747038	5.4519
C08C3.3	mab-5	5.91244	2.23311	4.07278	0.747038	5.4519
C53D5.2		5.91244	2.23311	4.07278	0.747038	5.4519
F20D6.8		5.91244	2.23311	4.07278	0.747038	5.4519	RAS-like protein
H28G03.6	mtm-5	5.91244	2.23311	4.07278	0.747038	5.4519
R10D12.13		5.91244	2.23311	4.07278	0.747038	5.4519
T12D8.9		5.91244	2.23311	4.07278	0.747038	5.4519
B0041.4	rpl-4	94.599	90.4412	92.5201	17.1819	5.38475	ribosomal protein L1
W05H7.1		5.91244	10.049	7.98073	1.49408	5.34158
Y58A7A.3		14.7811	1.11656	7.94882	1.49408	5.32023
Y69F12A.2	alh-12	5.91244	17.8649	11.8887	2.24111	5.30481	aldehyde dehydrogenase
F31D5.3	tag-149	29.5622	10.049	19.8056	3.73519	5.30243
B0350.2	unc-44	106.424	91.5577	98.9908	18.6759	5.30044
F56E10.4	rps-27	186.242	232.244	209.243	39.593	5.28484	ribosomal protein
C46G7.2		32.5184	61.4107	46.9645	8.96446	5.23897
F59A2.3		41.3871	36.8464	39.1167	7.47038	5.23624	Splicing factor-associated 32K chain
C10F3.4		0	7.8159	3.90795	0.747038	5.23126
F46B6.7	ztf-7	8.86866	6.69934	7.784	1.49408	5.20991	Zinc finger, C2H2 type
C44B12.2	ost-1	508.47	508.034	508.252	97.862	5.19356	osteonectin
ZC204.2		20.6935	10.049	15.3713	2.98815	5.14407	homeobox protein
C47E12.1	srs-2	47.2995	21.2146	34.257	6.72334	5.09524	seryl-tRNA synthetase
Y56A3A.17	npp-16	11.8249	3.34967	7.58727	1.49408	5.07824
C37C3.6	ppn-1	100.511	103.84	102.176	20.17	5.06572	protease inhibitor
F44E5.1		44.3433	61.4107	52.877	10.4585	5.05587
F54D7.2		14.7811	7.8159	11.2985	2.24111	5.04146
B0393.1	rps-0	150.767	135.103	142.935	28.3874	5.03516	40S ribosomal protein
F11F1.6		38.4308	21.2146	29.8227	5.9763	4.99016
F52B5.6	rpl-25.2	121.205	117.239	119.222	23.9052	4.98727	60S ribosomal protein
C23G10.3	rps-3	209.892	192.048	200.97	40.3401	4.98189	Ribosomal protein S3
M28.5		29.5622	66.9934	48.2778	9.71149	4.9712	ribosomal protein (L7AE family)
C25H3.3		2.95622	4.46623	3.71122	0.747038	4.96792
F01D4.4	egl-21	2.95622	4.46623	3.71122	0.747038	4.96792	zinc carboxypeptidase
F48D6.1	taf-11.1	2.95622	4.46623	3.71122	0.747038	4.96792
F55A12.8		2.95622	4.46623	3.71122	0.747038	4.96792
JC8.14		2.95622	4.46623	3.71122	0.747038	4.96792
K07D4.9		2.95622	4.46623	3.71122	0.747038	4.96792
R06B10.5		2.95622	4.46623	3.71122	0.747038	4.96792
Y113G7A.4	ncx-1	2.95622	4.46623	3.71122	0.747038	4.96792
Y42G9A.1		2.95622	4.46623	3.71122	0.747038	4.96792
Y54E10A.7		5.91244	8.93246	7.42245	1.49408	4.96792
Y55F3AM.1		5.91244	8.93246	7.42245	1.49408	4.96792
ZK525.2	aqp-11	5.91244	8.93246	7.42245	1.49408	4.96792
ZK669.1	tag-341	2.95622	4.46623	3.71122	0.747038	4.96792	N-chimaerin
C10G8.6	ceh-34	20.6935	8.93246	14.813	2.98815	4.95724	homeobox protein
F29B9.8		17.7373	4.46623	11.1018	2.24111	4.95368
M05B5.5	hlh-2	14.7811	0	7.39055	1.49408	4.94657	transcription factor E2-A like
Y49E10.2	glrx-5	0	14.5152	7.25762	1.49408	4.8576
F40H6.6		8.86866	5.58279	7.22572	1.49408	4.83625
Y47H10A.4		8.86866	5.58279	7.22572	1.49408	4.83625
T10B5.5		32.5184	17.8649	25.1917	5.22927	4.81744
T22A3.4	set-18	85.7303	58.061	71.8957	14.9408	4.81205
C03D6.8	rpl-24.2	53.2119	61.4107	57.3113	11.9526	4.79488	ribosomal protein
F47G6.1	dyb-1	14.7811	6.69934	10.7402	2.24111	4.79236
F01G12.5	let-2	227.629	115.005	171.317	35.8578	4.77768	alpha-2 type IV collagen
F08B6.4	unc-87	106.424	100.49	103.457	21.6641	4.7755	calponin
T05C12.7	cct-1	73.9055	89.3246	81.615	17.1819	4.75007	T-complex protein
F42C5.8	rps-8	325.184	219.962	272.573	57.5219	4.73859	40S ribosomal protein S8
R04B5.6		2.95622	11.1656	7.0609	1.49408	4.72593	sorbitol dehydrogenase
B0336.7		5.91244	1.11656	3.5145	0.747038	4.70458
C09B8.1	ipp-5	5.91244	1.11656	3.5145	0.747038	4.70458
C14B1.4	tag-125	5.91244	1.11656	3.5145	0.747038	4.70458	guanine nucleotide binding protein
C34G6.1		5.91244	1.11656	3.5145	0.747038	4.70458
D1054.13	secs-1	5.91244	1.11656	3.5145	0.747038	4.70458
F45H10.1	alh-7	5.91244	1.11656	3.5145	0.747038	4.70458	succinate semi-aldehyde dehydrogenase
K11D9.1	klp-7	5.91244	1.11656	3.5145	0.747038	4.70458	kinesin, kinesin-13 (MCAK/KIF-2) family, isoform a
R01E6.2		5.91244	1.11656	3.5145	0.747038	4.70458
R10F2.1	cdh-1	5.91244	1.11656	3.5145	0.747038	4.70458	cadherin-containing cell adhesion protein
T02G5.2		5.91244	1.11656	3.5145	0.747038	4.70458
T20B6.3		5.91244	1.11656	3.5145	0.747038	4.70458
R07E5.13		11.8249	8.93246	10.3787	2.24111	4.63103
F44B9.2		23.6497	24.5643	24.107	5.22927	4.61002
ZK822.1		26.606	7.8159	17.2109	3.73519	4.60778
T11B7.4	alp-1	29.5622	32.3802	30.9712	6.72334	4.60651
C53A5.3	hda-1	5.91244	7.8159	6.86417	1.49408	4.59426	Yeast RPD3 protein like
Y34B4A.7		5.91244	7.8159	6.86417	1.49408	4.59426
Y45F10B.13		5.91244	7.8159	6.86417	1.49408	4.59426
Y57G11C.16	rps-18	127.117	154.085	140.601	30.6286	4.59052	ribosomal protein S13
F09B9.4		65.0368	51.3616	58.1992	12.6996	4.58274
F02E8.1	asb-2	35.4746	60.2941	47.8844	10.4585	4.5785	ATP synthase B chain
Y41D4B.5	rps-28	198.067	209.913	203.99	44.8223	4.55108
ZK1073.1		14.7811	5.58279	10.1819	2.24111	4.54325
E04A4.8	rpl-20	156.68	141.803	149.241	32.8697	4.54039	ribosomal protein
ZC8.3	set-30	20.6935	40.1961	30.4448	6.72334	4.52822
C25A1.10	dao-5	23.6497	10.049	16.8494	3.73519	4.51098
F19F10.4		0	6.69934	3.34967	0.747038	4.48394
T23F11.4		0	6.69934	3.34967	0.747038	4.48394	Zinc finger protein (C2H2 type)
T28A11.2		0	6.69934	3.34967	0.747038	4.48394
Y119D3B.17	pes-4	0	6.69934	3.34967	0.747038	4.48394
Y72A10A.1		0	6.69934	3.34967	0.747038	4.48394
Y67D2.3		8.86866	11.1656	10.0171	2.24111	4.4697
R13A5.8	rpl-9	44.3433	35.7298	40.0366	8.96446	4.46614	Ribosomal protein L9
F32D1.9		8.86866	4.46623	6.66744	1.49408	4.46259
F49E2.1		8.86866	4.46623	6.66744	1.49408	4.46259	molybdenum cofactor biosynthesis protein
K02G10.4	flp-11	8.86866	4.46623	6.66744	1.49408	4.46259
K10C8.3		8.86866	4.46623	6.66744	1.49408	4.46259	Human KIIAA0174 protein like
R144.7	larp-1	8.86866	4.46623	6.66744	1.49408	4.46259
W05F2.4		8.86866	4.46623	6.66744	1.49408	4.46259
Y67D2.7		8.86866	4.46623	6.66744	1.49408	4.46259
F37H8.5		11.8249	21.2146	16.5197	3.73519	4.42273
D2063.1		32.5184	33.4967	33.0076	7.47038	4.41846	dehydrogenase
R173.1	cah-5	11.8249	14.5152	13.1701	2.98815	4.40743	carbonic anhydrase
F58F12.1		59.1244	65.8769	62.5006	14.1937	4.4034	ATP synthase
K04D7.3	gta-1	2.95622	16.7484	9.85229	2.24111	4.39616	4-aminobutyrate aminotransferase
W06H8.8	ttn-1	14.7811	24.5643	19.6727	4.48223	4.38904
K11H12.2	rpl-15	331.096	224.428	277.762	63.4982	4.37433	60S ribosomal protein L15
T13C2.3		14.7811	17.8649	16.323	3.73519	4.37006
F42G8.12	isp-1	59.1244	64.7603	61.9423	14.1937	4.36407	ubiquinol-cytochrome C reductase
C33G3.1	dyc-1	2.95622	10.049	6.50262	1.49408	4.35227
F25H5.2		11.8249	1.11656	6.47072	1.49408	4.33091
T21B10.7		23.6497	21.2146	22.4322	5.22927	4.28974	t-complex protein 1
F32A7.5		17.7373	7.8159	12.7766	2.98815	4.27576	claustrin like
C04F12.4	rpl-14	337.009	305.937	321.473	75.4508	4.26069
T14B1.1		73.9055	40.1961	57.0508	13.4467	4.24274
C06A1.5		20.6935	42.4292	31.5614	7.47038	4.22487	DNA directed RNA polymerase
B0024.3		2.95622	3.34967	3.15295	0.747038	4.2206
C03H5.5		2.95622	3.34967	3.15295	0.747038	4.2206
C35B8.3		2.95622	3.34967	3.15295	0.747038	4.2206
C46C2.7		2.95622	3.34967	3.15295	0.747038	4.2206
D1086.8		5.91244	6.69934	6.30589	1.49408	4.2206
F19H6.2		2.95622	3.34967	3.15295	0.747038	4.2206	globin like
F32A6.5	sto-2	2.95622	3.34967	3.15295	0.747038	4.2206
F39B2.5		2.95622	3.34967	3.15295	0.747038	4.2206	Src homology domain 2
F47B10.8		5.91244	6.69934	6.30589	1.49408	4.2206
F53A3.1		11.8249	13.3987	12.6118	2.98815	4.2206
F54F7.1	taf-7.1	2.95622	3.34967	3.15295	0.747038	4.2206
K09F6.8		5.91244	6.69934	6.30589	1.49408	4.2206
R06A10.4		2.95622	3.34967	3.15295	0.747038	4.2206	protein kinase
R148.2		2.95622	3.34967	3.15295	0.747038	4.2206
T07F8.4		2.95622	3.34967	3.15295	0.747038	4.2206
Y40H7A.4		2.95622	3.34967	3.15295	0.747038	4.2206
Y41C4A.4	crh-1	2.95622	3.34967	3.15295	0.747038	4.2206	bZIP transcription factor
Y43F4B.3	set-25	2.95622	3.34967	3.15295	0.747038	4.2206
Y48B6A.13		2.95622	3.34967	3.15295	0.747038	4.2206
Y48G1C.9		2.95622	3.34967	3.15295	0.747038	4.2206
Y94H6A.3		2.95622	3.34967	3.15295	0.747038	4.2206
ZC434.5	ers-2	2.95622	3.34967	3.15295	0.747038	4.2206	glutamyl-trna synthetase
ZC64.3	ceh-18	2.95622	3.34967	3.15295	0.747038	4.2206	homeobox protein
C49A1.10		59.1244	41.3126	50.2185	11.9526	4.20147
B0250.1	rpl-2	100.511	106.073	103.292	24.6523	4.18997	Ribosomal Proteins L2
C15H9.9		103.468	64.7603	84.114	20.17	4.17025
C08D8.2	tmd-2	23.6497	13.3987	18.5242	4.48223	4.13281
F43G6.8		11.8249	6.69934	9.26211	2.24111	4.13281	Zinc finger, C3HC4 type (RING finger)
Y57A10A.10		11.8249	6.69934	9.26211	2.24111	4.13281
F02A9.2	far-1	446.389	429.875	438.132	106.079	4.13023	O. volvulus 20Kd antigenic peptide
F53G2.4	pqn-42	11.8249	18.9815	15.4032	3.73519	4.1238
F42E11.4	tni-1	171.461	192.048	181.754	44.0752	4.12373	troponin I
Y97E10AR.1		62.0806	54.7113	58.396	14.1937	4.11421
F23F1.9		8.86866	3.34967	6.10916	1.49408	4.08892
R04B5.5		17.7373	6.69934	12.2183	2.98815	4.08892	sorbitol dehydrogenase
T05A8.4	nep-2	8.86866	3.34967	6.10916	1.49408	4.08892	protease
T07G12.8		26.606	10.049	18.3275	4.48223	4.08892
T09F3.1		8.86866	3.34967	6.10916	1.49408	4.08892	Zinc finger, C2H2 type
Y47D3B.6		8.86866	3.34967	6.10916	1.49408	4.08892
Y74C9A.5		8.86866	3.34967	6.10916	1.49408	4.08892
F52H3.7	lec-2	44.3433	101.607	72.975	17.9289	4.07024	galactoside-binding lectin
C28D4.2	cka-1	5.91244	12.2821	9.09728	2.24111	4.05927	choline kinase
F54C9.1	iff-2	118.249	148.502	133.375	32.8697	4.05771	initiation factor 5A
Y43B11AR.4	rps-4	76.8617	102.723	89.7925	22.4111	4.0066
C02C6.3		5.91244	17.8649	11.8887	2.98815	3.97861	Leucine Rich Repeat (2 copies)
F22B8.6		2.95622	8.93246	5.94434	1.49408	3.97861	cystathione gamma-lyase like
C26E6.2		8.86866	8.93246	8.90056	2.24111	3.97149
M01B12.5		14.7811	8.93246	11.8568	2.98815	3.96793
T21D12.4	pat-6	41.3871	77.0425	59.2148	14.9408	3.9633
B0457.6		5.91244	0	2.95622	0.747038	3.95725
C39D10.11		5.91244	0	2.95622	0.747038	3.95725
D1007.15		5.91244	0	2.95622	0.747038	3.95725
F19F10.10		5.91244	0	2.95622	0.747038	3.95725
F53H2.3		5.91244	0	2.95622	0.747038	3.95725
F57C2.2		5.91244	0	2.95622	0.747038	3.95725	BTB (also known as BR-C/Ttk) domain.
K07B1.8		23.6497	0	11.8249	2.98815	3.95725
PAR2.3	aak-1	5.91244	0	2.95622	0.747038	3.95725	Protein kinase
Y71H2AM.10		5.91244	0	2.95622	0.747038	3.95725
M7.5	atgr-7	17.7373	5.58279	11.66	2.98815	3.90209	Yeast YHX1 like
K02B2.5	rps-25	339.965	341.667	340.816	87.4034	3.89934	ribosomal protein
Y57G11C.3		2.95622	14.5152	8.73573	2.24111	3.89794	SOL/DEVB family
F07D10.1	rpl-11.2	44.3433	83.7418	64.0425	16.4348	3.89676	ribosomal protein
C03H5.2		11.8249	5.58279	8.70383	2.24111	3.88371
T23E7.2		11.8249	5.58279	8.70383	2.24111	3.88371
W03G9.1	snf-1	11.8249	5.58279	8.70383	2.24111	3.88371	neurotransmitter transporter
F31E3.5	eft-3	221.716	206.563	214.14	55.2808	3.87367	Elongation factor 1-alpha
Y5F2A.2		73.9055	186.465	130.185	33.6167	3.87264	Transthyretin-like family
C24A3.2		109.38	109.423	109.401	28.3874	3.85386
C30F12.7		5.91244	5.58279	5.74761	1.49408	3.84693	isocitrate dehydrogenase
F54D8.3	alh-1	5.91244	5.58279	5.74761	1.49408	3.84693	Aldehyde dehydrogenase 2
K07H8.12		5.91244	5.58279	5.74761	1.49408	3.84693
T03G11.8	zig-6	5.91244	5.58279	5.74761	1.49408	3.84693	human leukocyte surface protein (weak)
W06H3.2	pus-1	5.91244	5.58279	5.74761	1.49408	3.84693
Y38F1A.2		5.91244	5.58279	5.74761	1.49408	3.84693	Zinc finger, C3HC4 type (RING finger)
Y73B6BL.3	exos-2	5.91244	5.58279	5.74761	1.49408	3.84693
F25H5.4	eft-2	115.293	142.919	129.106	33.6167	3.84053	Elongation factor Tu family (contains ATP/GTP binding P-loop)
F58E10.4	aip-1	26.606	7.8159	17.2109	4.48223	3.83982
C35E7.11		26.606	18.9815	22.7937	5.9763	3.81402
K08E7.8		5.91244	11.1656	8.53901	2.24111	3.81016	Leucine Rich Repeat (2 copies) (2 domains)
R07G3.9	oig-4	5.91244	11.1656	8.53901	2.24111	3.81016
R10H10.1	lpd-8	5.91244	11.1656	8.53901	2.24111	3.81016	Yeast hypothetical protein YKE0 like
C50D2.6		0	5.58279	2.79139	0.747038	3.73662
F17C8.2	col-89	0	11.1656	5.58279	1.49408	3.73662	cuticular collagen
K08F4.9	dhs-12	0	5.58279	2.79139	0.747038	3.73662	alcohol dehydrogenase
Y105C5B.29		0	5.58279	2.79139	0.747038	3.73662
Y22D7AL.14		0	5.58279	2.79139	0.747038	3.73662
Y39A3CL.6	pvf-1	0	5.58279	2.79139	0.747038	3.73662
Y71H2AM.11		0	5.58279	2.79139	0.747038	3.73662
W09G3.2		8.86866	7.8159	8.34228	2.24111	3.72238
F57B10.14		35.4746	25.6808	30.5777	8.21742	3.72109
Y71F9B.3		44.3433	27.9139	36.1286	9.71149	3.72019
C44B11.6		8.86866	2.23311	5.55089	1.49408	3.71526
M88.5		8.86866	2.23311	5.55089	1.49408	3.71526	hnRNP K
T26G10.1		8.86866	2.23311	5.55089	1.49408	3.71526	RNA helicase
Y47D3A.6	tra-1	8.86866	2.23311	5.55089	1.49408	3.71526
H28O16.1		17.7373	48.012	32.8746	8.96446	3.66722	ATP synthase alpha and beta subunits, ATP synthase Alpha chain, C terminal
T12D8.8		26.606	39.0795	32.8427	8.96446	3.66366	TPR Domain (2 domains)
F56D2.6		11.8249	10.049	10.9369	2.98815	3.6601
ZK856.11		11.8249	10.049	10.9369	2.98815	3.6601
Y105E8A.16	rps-20	186.242	223.311	204.777	56.0278	3.65491
F55D10.2	rpl-25.1	76.8617	64.7603	70.811	19.423	3.64573	Ribosomal protein L23
K07E12.1	dig-1	26.606	22.3311	24.4686	6.72334	3.63934	CAM
F09E10.8	toca-1	11.8249	4.46623	8.14555	2.24111	3.6346
F53H1.3		11.8249	4.46623	8.14555	2.24111	3.6346
K08C7.6		5.91244	21.2146	13.5635	3.73519	3.63128
B0303.15		14.7811	12.2821	13.5316	3.73519	3.62274	Ribosomal protein L11
F43G9.11	ces-1	2.95622	7.8159	5.38606	1.49408	3.60494	Zinc finger, C2H2 type (5 domains)
T05C1.4		2.95622	7.8159	5.38606	1.49408	3.60494
T28D6.4		2.95622	7.8159	5.38606	1.49408	3.60494	Ank repeat (8 domains)
F42H10.3		29.5622	13.3987	21.4804	5.9763	3.59427
Y47D3B.5	twk-31	17.7373	8.93246	13.3349	3.73519	3.57007
K07D4.8	pqn-48	8.86866	12.2821	10.5754	2.98815	3.53911
T02D1.8		11.8249	35.7298	23.7774	6.72334	3.53654
C53B7.4	asg-2	20.6935	26.7974	23.7455	6.72334	3.53179	ATP synthase
F23H11.5		47.2995	79.2756	63.2875	17.9289	3.52992
F46E10.10		147.811	163.017	155.414	44.0752	3.52611	lactate dehydrogenase
M03F4.6		97.5552	117.239	107.397	30.6286	3.50643
F11C3.3	unc-54	76.8617	84.8584	80.86	23.1582	3.49164	myosin heavy chain
H06I04.4	ubl-1	230.585	206.563	218.574	62.7512	3.48319	ubiquitin
W08A12.2		14.7811	11.1656	12.9733	3.73519	3.47327
C06C6.4	nhr-63	2.95622	2.23311	2.59467	0.747038	3.47327	Zinc finger, C4 type (two domains)
C18G1.2	elt-7	2.95622	2.23311	2.59467	0.747038	3.47327	GATA transcription factor
C35A5.7		2.95622	2.23311	2.59467	0.747038	3.47327	transmembranous domains
C44B7.7		2.95622	2.23311	2.59467	0.747038	3.47327
C48B6.3		2.95622	2.23311	2.59467	0.747038	3.47327
C50C3.9	unc-36	2.95622	2.23311	2.59467	0.747038	3.47327
F07C4.11		2.95622	2.23311	2.59467	0.747038	3.47327
F25E2.3		2.95622	2.23311	2.59467	0.747038	3.47327	acyl-CoA thioesterase
F29C4.6		2.95622	2.23311	2.59467	0.747038	3.47327
F38A6.3	hif-1	8.86866	6.69934	7.784	2.24111	3.47327
F40A3.4		5.91244	4.46623	5.18933	1.49408	3.47327
F47D12.6		8.86866	6.69934	7.784	2.24111	3.47327
F53A2.3		2.95622	2.23311	2.59467	0.747038	3.47327
F54C8.2	cpar-1	2.95622	2.23311	2.59467	0.747038	3.47327	Histone H3 similarity
R02D3.2	cogc-8	2.95622	2.23311	2.59467	0.747038	3.47327
T07H6.4		2.95622	2.23311	2.59467	0.747038	3.47327	sushi repeats
T22F3.4	rpl-11.1	2.95622	2.23311	2.59467	0.747038	3.47327	60S ribososmal protein L11
T23D8.9	sys-1	2.95622	2.23311	2.59467	0.747038	3.47327
W03F8.5	lam-1	2.95622	2.23311	2.59467	0.747038	3.47327	laminin
Y102A5A.1	cand-1	8.86866	6.69934	7.784	2.24111	3.47327
Y37B11A.3		5.91244	4.46623	5.18933	1.49408	3.47327
Y40D12A.1		2.95622	2.23311	2.59467	0.747038	3.47327
Y45G5AL.1		8.86866	6.69934	7.784	2.24111	3.47327
Y48E1B.5		8.86866	6.69934	7.784	2.24111	3.47327
Y50E8A.5		2.95622	2.23311	2.59467	0.747038	3.47327
Y51H4A.17	sta-1	2.95622	2.23311	2.59467	0.747038	3.47327
Y55F3AM.10		2.95622	2.23311	2.59467	0.747038	3.47327
Y55F3AM.13		8.86866	6.69934	7.784	2.24111	3.47327
ZK675.3		2.95622	2.23311	2.59467	0.747038	3.47327	Putative membrane protein
ZK909.5	fbxb-70	2.95622	2.23311	2.59467	0.747038	3.47327
F13D12.4	alh-8	109.38	92.6743	101.027	29.1345	3.46762	methylmalonate-semialdehyde dehydrogenase
Y48B6A.14	hmg-1.1	198.067	126.171	162.119	47.0634	3.44469
Y5F2A.1		248.322	317.102	282.712	82.1742	3.4404	Transthyretin-like family
M01E11.4	pqn-52	23.6497	37.963	30.8063	8.96446	3.4365
ZC477.9	deb-1	50.2557	46.8954	48.5756	14.1937	3.42233
C01C7.1	ark-1	32.5184	13.3987	22.9585	6.72334	3.41475	Src homology domain 3, tyrosine-protein kinase (ACK subfamily)
T21B10.1		23.6497	32.3802	28.015	8.21742	3.40922
W02C12.3	hlh-30	14.7811	5.58279	10.1819	2.98815	3.40744	transcription factor
F07A5.7	unc-15	130.074	102.723	116.398	34.3637	3.38725	paramyosin
Y48G8AL.8	rpl-17	360.659	315.986	338.322	100.103	3.37974
B0336.10	rpl-23	322.228	313.753	317.99	94.1268	3.37832
K01H12.1		11.8249	13.3987	12.6118	3.73519	3.37648
T26E3.2	ndx-1	11.8249	33.4967	22.6608	6.72334	3.37047	MUTT protein like
F08F3.10		0	10.049	5.02451	1.49408	3.36295
F44G3.6	skr-3	8.86866	11.1656	10.0171	2.98815	3.35228
R07B7.11	gana-1	8.86866	11.1656	10.0171	2.98815	3.35228	alpha-N-acetylgalactosaminidase
W04C9.2		17.7373	22.3311	20.0342	5.9763	3.35228
F53A3.3	rps-22	195.11	235.594	215.352	64.2453	3.35203	40S ribosomal protein
C01G6.5		8.86866	1.11656	4.99261	1.49408	3.3416	Forkhead-associated (FHA) domain
K08D8.6		8.86866	1.11656	4.99261	1.49408	3.3416
C24H12.4		20.6935	8.93246	14.813	4.48223	3.30483	helicase
F56C9.11		14.7811	0	7.39055	2.24111	3.29771
T07A9.11	rps-24	319.272	320.452	319.862	97.1149	3.29364	ribosomal protein
ZK1058.1	mmcm-1	11.8249	7.8159	9.82039	2.98815	3.28644	Methylmalonyl-coA mutase
K08D10.4	rnp-2	14.7811	14.5152	14.6482	4.48223	3.26806	U1 small nuclear ribonucleoprotein A
F09G2.5		2.95622	6.69934	4.82778	1.49408	3.23128	ion channel protein
Y39E4A.3		5.91244	13.3987	9.65556	2.98815	3.23128	Transketolase
B0286.4	ntl-2	11.8249	12.2821	12.0535	3.73519	3.22701
C05D9.7		11.8249	12.2821	12.0535	3.73519	3.22701
R107.7	gst-1	35.4746	22.3311	28.9029	8.96446	3.22416	glutathione S-transferase
T03G11.1	pqn-62	8.86866	5.58279	7.22572	2.24111	3.22416
Y73F8A.26		8.86866	5.58279	7.22572	2.24111	3.22416
F26H11.4		14.7811	4.46623	9.62366	2.98815	3.22061
F29C4.2		59.1244	70.3431	64.7337	20.17	3.2094
Y56A3A.18		35.4746	26.7974	31.136	9.71149	3.2061
F08C6.7	unc-98	8.86866	24.5643	16.7165	5.22927	3.19671	Zinc finger
C29E4.12		17.7373	15.6318	16.6846	5.22927	3.19061
C27A2.2	rpl-22	130.074	146.269	138.171	43.3282	3.18895	ribosomal protein L22
ZK1127.10		20.6935	7.8159	14.2547	4.48223	3.18027	cystathionine gamma-lyase
H14A12.2	fum-1	14.7811	27.9139	21.3475	6.72334	3.17513	fumarase
F38B7.1		23.6497	18.9815	21.3156	6.72334	3.17039	Zinc finger C-x8-C-x5-C-x3-H type (and similar).
Y37D8A.14	cco-2	88.6866	100.49	94.5884	29.8815	3.16545
C32E12.4		8.86866	10.049	9.45884	2.98815	3.16545
K08E3.5		11.8249	21.2146	16.5197	5.22927	3.15909	UTP--GLUCOSE-1-PHOSPHATE URIDYLYLTRANSFERASE (EC 2.7.7.9) (UDP-GLUCOSE PYROPHOSPHORYLASE) (UDPGP)
T28B4.1		11.8249	21.2146	16.5197	5.22927	3.15909
B0228.4	tag-308	29.5622	22.3311	25.9467	8.21742	3.15752
Y116F11B.12	gly-4	32.5184	33.4967	33.0076	10.4585	3.15604	UDP-GalNAc:polypeptide N-acetylgalactosaminyltransferase
T03G6.3		20.6935	12.2821	16.4878	5.22927	3.15299	plasma cell membrane protein and phosphodiesterase I (weak)
C07D10.1		2.95622	11.1656	7.0609	2.24111	3.15062
D2007.1		2.95622	11.1656	7.0609	2.24111	3.15062
F23D12.7		2.95622	11.1656	7.0609	2.24111	3.15062
Y60A3A.21		2.95622	11.1656	7.0609	2.24111	3.15062
Y42G9A.4		17.7373	24.5643	21.1508	6.72334	3.14587
K11D12.10	mlk-1	11.8249	2.23311	7.02899	2.24111	3.13638
F57B7.2		8.86866	14.5152	11.692	3.73519	3.13022	SCP-like extracellular Proteins
T28D9.2	rsp-5	2.95622	15.6318	9.29401	2.98815	3.11029	splicing factor
F37C12.11	rps-21	29.5622	44.6623	37.1122	11.9526	3.10495	Ribosomal protein S21
T07H6.1		14.7811	22.3311	18.5561	5.9763	3.10495	esterase
C14A4.5	crn-5	5.91244	3.34967	4.63105	1.49408	3.09961	Prokaryotic ribonuclease PH
C47G2.2	unc-130	5.91244	3.34967	4.63105	1.49408	3.09961	fork head domain protein
F46F6.2		5.91244	3.34967	4.63105	1.49408	3.09961	Protein kinase C terminal domain
F57B10.7	tre-1	5.91244	3.34967	4.63105	1.49408	3.09961	glycosyl hydrolase
JC8.4		5.91244	3.34967	4.63105	1.49408	3.09961
R05D11.8	edc-3	5.91244	3.34967	4.63105	1.49408	3.09961
T10B11.3	ztf-4	5.91244	3.34967	4.63105	1.49408	3.09961	RNA-binding
W05B5.1		5.91244	3.34967	4.63105	1.49408	3.09961
Y38H6C.10	fbxa-149	5.91244	3.34967	4.63105	1.49408	3.09961
Y46G5A.5	pisy-1	5.91244	3.34967	4.63105	1.49408	3.09961
Y71G12B.23		5.91244	3.34967	4.63105	1.49408	3.09961
W08E3.3	tag-210	41.3871	27.9139	34.6505	11.2056	3.09226	GTP-binding protein like
C07G2.3	cct-5	138.942	87.0915	113.017	36.6049	3.08748	TCP-1 like chaperonin
T02H6.11		35.4746	70.3431	52.9089	17.1819	3.07934	ubiquinol-cytochrome c reductase complex subunit
K02F3.11	rnp-5	11.8249	11.1656	11.4952	3.73519	3.07755	Probable RNA binding protein
T27E9.1	tag-61	203.979	199.864	201.921	65.7393	3.07155	ADP/ATP carrier protein
W09C5.6	rpl-31	203.979	175.3	189.639	62.0042	3.05849	Ribosomal protein L31e
F27C1.7	atp-3	70.9492	74.8093	72.8793	23.9052	3.04868	ATPase
B0336.11		14.7811	3.34967	9.06538	2.98815	3.03378
B0238.10		26.606	36.8464	31.7262	10.4585	3.03352	acyltransfersase
F38E9.5		44.3433	23.4477	33.8955	11.2056	3.02488	protein tyrosine kinase
T06F4.1		14.7811	7.8159	11.2985	3.73519	3.02488
ZK1321.2		14.7811	7.8159	11.2985	3.73519	3.02488	potassium channel protein
T22B2.4	sup-12	135.986	70.3431	103.165	34.3637	3.00213	RNA-binding protein
F25B5.4	ubq-1	32.5184	16.7484	24.6334	8.21742	2.9977
C33G8.7	nhr-161	0	4.46623	2.23311	0.747038	2.98929	zinc finger protein
C45B11.6		0	8.93246	4.46623	1.49408	2.98929
F09B9.5		0	4.46623	2.23311	0.747038	2.98929
F29G9.6	dhs-17	0	4.46623	2.23311	0.747038	2.98929
F59A2.1	npp-9	0	4.46623	2.23311	0.747038	2.98929	Nucleoporin
K07C5.5		0	4.46623	2.23311	0.747038	2.98929	hydrolase
K09E4.3		0	4.46623	2.23311	0.747038	2.98929
R05H5.7		0	4.46623	2.23311	0.747038	2.98929
R11D1.9		0	4.46623	2.23311	0.747038	2.98929	Human NOF1 protein like
Y45F3A.2	rab-30	0	4.46623	2.23311	0.747038	2.98929	Ras family
Y50D7A.4		0	4.46623	2.23311	0.747038	2.98929
Y54G2A.6	clec-85	0	4.46623	2.23311	0.747038	2.98929	clec family, C-type lectin
Y55F3AR.3		0	4.46623	2.23311	0.747038	2.98929
C28C12.7	spp-10	109.38	64.7603	87.0702	29.1345	2.98856	7TM chemoreceptor, spp family
F25H8.5	dur-1	8.86866	40.1961	24.5324	8.21742	2.98541
Y55F3AM.3		8.86866	4.46623	6.66744	2.24111	2.97506
C18A11.7	dim-1	186.242	222.195	204.218	68.7275	2.97142
Y38C1AA.4	tcl-2	8.86866	0	4.43433	1.49408	2.96794
F31C3.1	cyn-5	195.11	165.25	180.18	61.2571	2.94138	cyclophillin
K10C3.6	nhr-49	20.6935	10.049	15.3713	5.22927	2.93947	Ligand-binding domain of nuclear hormone receptors, Zinc finger, C4 type (two domains)
C26F1.9	rpl-39	331.096	349.482	340.289	115.791	2.93883	ribosomal protein L39
F56D12.5	vig-1	53.2119	30.1471	41.6795	14.1937	2.93647
Y105E8B.1	lev-11	307.447	297.004	302.225	103.091	2.93163
E01G6.2		2.95622	14.5152	8.73573	2.98815	2.92346
F22B5.2	eif-3.G	2.95622	14.5152	8.73573	2.98815	2.92346	RNA binding protein
C37E2.1		14.7811	15.6318	15.2064	5.22927	2.90795	isocitrate dehydrogenase
F19C7.8		2.95622	10.049	6.50262	2.24111	2.90151
K06A4.3		2.95622	10.049	6.50262	2.24111	2.90151	gelsolin
ZC410.4	twk-8	8.86866	25.6808	17.2747	5.9763	2.89054	potassium channel protein like
C34H3.1	tag-275	23.6497	2.23311	12.9414	4.48223	2.88728
F59B2.7	rab-6.1	11.8249	1.11656	6.47072	2.24111	2.88728	Rab6 (ras protein)
W03C9.2		17.7373	16.7484	17.2428	5.9763	2.8852
F25H2.10	rpa-0	387.265	379.63	383.447	132.973	2.88365	deoxyribonuclease
K01A2.8	mps-2	540.988	319.335	430.162	150.155	2.86479
C47E8.7	unc-112	70.9492	40.1961	55.5727	19.423	2.86118	mitogen inducible MIG-2 protein like
F36H1.4	lin-3	41.3871	31.2636	36.3253	12.6996	2.86034	lin-3 growth factor precursor
B0205.3	rpn-10	2.95622	5.58279	4.2695	1.49408	2.85762
C34C12.4		2.95622	5.58279	4.2695	1.49408	2.85762
C52B9.6	twk-28	2.95622	5.58279	4.2695	1.49408	2.85762
F10E7.4	spon-1	5.91244	11.1656	8.53901	2.98815	2.85762	F-spondin
F35G12.12		2.95622	5.58279	4.2695	1.49408	2.85762
F54G8.4	nhl-1	2.95622	5.58279	4.2695	1.49408	2.85762	Zinc finger, C3HC4 type (RING finger)
M03B6.5		2.95622	5.58279	4.2695	1.49408	2.85762
PAR2.1		2.95622	5.58279	4.2695	1.49408	2.85762
R57.1		2.95622	5.58279	4.2695	1.49408	2.85762	trans-membrane protein
T02C12.3		2.95622	5.58279	4.2695	1.49408	2.85762
T22H2.5	scrm-1	2.95622	5.58279	4.2695	1.49408	2.85762
T24C4.6	zer-1	2.95622	5.58279	4.2695	1.49408	2.85762
T27F6.5	prs-2	2.95622	5.58279	4.2695	1.49408	2.85762	tRNA synthetases class II (Gly, His, Pro and Ser)
Y116A8A.9	map-2	2.95622	5.58279	4.2695	1.49408	2.85762
T24B8.1	rpl-32	245.366	262.391	253.879	88.8975	2.85586	60S ribosomal protein L32
C16A3.5		35.4746	41.3126	38.3936	13.4467	2.85525	NADH-ubiquinone oxidoreductase B22
C09H6.2	lin-10	23.6497	18.9815	21.3156	7.47038	2.85335	Phosphotyrosine interaction domain (PTB/PID)., PDZ domain (Also known as DHR or GLGF). (2 domains)
T25E4.1		14.7811	2.23311	8.5071	2.98815	2.84694
Y41D4B.10	dsl-3	8.86866	12.2821	10.5754	3.73519	2.83129
K10D3.2	unc-14	50.2557	25.6808	37.9683	13.4467	2.82362
C46C11.3		23.6497	10.049	16.8494	5.9763	2.81936
K01C8.10	cct-4	65.0368	78.159	71.5979	25.3993	2.81889	T-complex protein
C01G8.3	dhs-1	5.91244	6.69934	6.30589	2.24111	2.81373	oxidoreductase
Y41E3.10		50.2557	37.963	44.1093	15.6878	2.8117	Elongation factor 1 (beta/delta chain)
C13C4.2	nhr-154	20.6935	4.46623	12.5799	4.48223	2.80661	Ligand-binding domain of nuclear hormone receptors, Zinc finger, C4 type (two domains)
F54H12.6		85.7303	115.005	100.368	35.8578	2.79905	Elongation factor 1
C14A4.1	tag-242	23.6497	34.6133	29.1315	10.4585	2.78543
C34C12.5		62.0806	58.061	60.0708	21.6641	2.77283	RSP1 protein
F17C11.9		59.1244	48.012	53.5682	19.423	2.75798	elongation factor 1-gamma
K11D9.2	sca-1	67.993	39.0795	53.5363	19.423	2.75634	E1-E2 ATPases
F37C12.4	rpl-36	215.804	247.876	231.84	84.4153	2.74642	Ribosomal protein YL39
H06I04.6		0	12.2821	6.14107	2.24111	2.74018
H14E04.5	cic-1	0	12.2821	6.14107	2.24111	2.74018	cyclin
C02F12.1	tsp-17	5.91244	39.0795	22.496	8.21742	2.7376	transpanin
R12C12.9		2.95622	13.3987	8.17745	2.98815	2.73663
Y40B1B.5		2.95622	13.3987	8.17745	2.98815	2.73663
Y67A10A.6	ssu-2	2.95622	13.3987	8.17745	2.98815	2.73663
F23H12.2		8.86866	15.6318	12.2502	4.48223	2.73307	mitochondrial precursor receptor
C12C8.1	hsp-70	8.86866	3.34967	6.10916	2.24111	2.72595	heat shock protein 70
C18A3.3		8.86866	3.34967	6.10916	2.24111	2.72595
E04D5.1		8.86866	3.34967	6.10916	2.24111	2.72595
F17E5.1	lin-2	8.86866	3.34967	6.10916	2.24111	2.72595	MAGUK protein, calcium/calmodulin dependent protein kinase
F18C5.3	tag-184	8.86866	3.34967	6.10916	2.24111	2.72595
T14G11.3		8.86866	3.34967	6.10916	2.24111	2.72595	L96 protein (tipula iridescent virus (TIV) (weak))
ZK507.4		8.86866	3.34967	6.10916	2.24111	2.72595
B0250.4		2.95622	1.11656	2.03639	0.747038	2.72595
B0261.1		5.91244	2.23311	4.07278	1.49408	2.72595
B0272.3		2.95622	1.11656	2.03639	0.747038	2.72595	3-hydroxyacyl-CoA dehydrogenase
B0391.5	fbxa-153	5.91244	2.23311	4.07278	1.49408	2.72595	F-box protein
B0414.2	rnt-1	2.95622	1.11656	2.03639	0.747038	2.72595
B0414.3	hil-5	2.95622	1.11656	2.03639	0.747038	2.72595	histone H1
C02B8.6		5.91244	2.23311	4.07278	1.49408	2.72595	DNA repair protein RAD16 (yeast, weak)
C08A9.6		2.95622	1.11656	2.03639	0.747038	2.72595
C08F8.8	nhr-67	2.95622	1.11656	2.03639	0.747038	2.72595	nuclear hormone receptor
C10H11.4	ugt-28	2.95622	1.11656	2.03639	0.747038	2.72595	7TM chemoreceptor, ugt family
C14A11.2		5.91244	2.23311	4.07278	1.49408	2.72595
C16C8.11		2.95622	1.11656	2.03639	0.747038	2.72595
C17G1.3	ugt-23	5.91244	2.23311	4.07278	1.49408	2.72595	UDP-glucosyltransferase
C25F6.1		2.95622	1.11656	2.03639	0.747038	2.72595
C26D10.4		2.95622	1.11656	2.03639	0.747038	2.72595
C30H6.2	tag-141	2.95622	1.11656	2.03639	0.747038	2.72595
C38H2.1		2.95622	1.11656	2.03639	0.747038	2.72595	Probable rabGAP domains
C39D10.5		2.95622	1.11656	2.03639	0.747038	2.72595
C44C1.3	ncs-1	2.95622	1.11656	2.03639	0.747038	2.72595	EF-hand calcium binding proteins
C44F1.5	acy-3	5.91244	2.23311	4.07278	1.49408	2.72595	adenylyl cyclase
D1081.6		2.95622	1.11656	2.03639	0.747038	2.72595
D2045.7		2.95622	1.11656	2.03639	0.747038	2.72595	serine/threonine kinase
F08F1.3		2.95622	1.11656	2.03639	0.747038	2.72595
F22G12.5		2.95622	1.11656	2.03639	0.747038	2.72595
F23B12.3		2.95622	1.11656	2.03639	0.747038	2.72595
F23B12.9	egl-1	2.95622	1.11656	2.03639	0.747038	2.72595	programmed cell death activator (egl-1)
F32D8.13		2.95622	1.11656	2.03639	0.747038	2.72595	phosphomevalonate kinase
F35C11.4		2.95622	1.11656	2.03639	0.747038	2.72595
F37D6.6	tag-68	2.95622	1.11656	2.03639	0.747038	2.72595
F38B6.1		2.95622	1.11656	2.03639	0.747038	2.72595
F38E9.1		2.95622	1.11656	2.03639	0.747038	2.72595
F38G1.2	egl-17	2.95622	1.11656	2.03639	0.747038	2.72595
F40F9.10		2.95622	1.11656	2.03639	0.747038	2.72595
F42A9.1	tag-137	5.91244	2.23311	4.07278	1.49408	2.72595	kinase
F46H5.5		5.91244	2.23311	4.07278	1.49408	2.72595
F49D11.8	cpn-4	2.95622	1.11656	2.03639	0.747038	2.72595
F53A2.1		2.95622	1.11656	2.03639	0.747038	2.72595
F53E10.4		2.95622	1.11656	2.03639	0.747038	2.72595
F59E12.10	ddl-1	5.91244	2.23311	4.07278	1.49408	2.72595
H15N14.1	adr-1	2.95622	1.11656	2.03639	0.747038	2.72595	Double-stranded RNA binding motif (2 domains)
H21P03.2		2.95622	1.11656	2.03639	0.747038	2.72595
JC8.10	unc-26	2.95622	1.11656	2.03639	0.747038	2.72595	Inositol polyphosphate phosphatase, catalytic domain homologues
K01D12.11	cdr-4	2.95622	1.11656	2.03639	0.747038	2.72595	glutathione S-transferase
K05B2.2		5.91244	2.23311	4.07278	1.49408	2.72595
M01G12.12	rrf-2	2.95622	1.11656	2.03639	0.747038	2.72595
M01H9.4		2.95622	1.11656	2.03639	0.747038	2.72595
M02G9.2		2.95622	1.11656	2.03639	0.747038	2.72595
M106.4		2.95622	1.11656	2.03639	0.747038	2.72595	GMP synthase
M117.1		2.95622	1.11656	2.03639	0.747038	2.72595	sodium/phosphate transporter
R06A4.2		2.95622	1.11656	2.03639	0.747038	2.72595
T09A5.8		5.91244	2.23311	4.07278	1.49408	2.72595	chromosomal organisation modifier protein
T09B4.2		2.95622	1.11656	2.03639	0.747038	2.72595
T09B9.1		2.95622	1.11656	2.03639	0.747038	2.72595	esterase
T10F2.1	grs-1	2.95622	1.11656	2.03639	0.747038	2.72595	Glycyl-tRNA synthetase
T10H10.3		2.95622	1.11656	2.03639	0.747038	2.72595
T17A3.2		2.95622	1.11656	2.03639	0.747038	2.72595
T18D3.4	myo-2	5.91244	2.23311	4.07278	1.49408	2.72595	myosin heavy chain C
T20C4.1	srj-9	2.95622	1.11656	2.03639	0.747038	2.72595	7TM chemoreceptor, srj family
T20G5.1	chc-1	5.91244	2.23311	4.07278	1.49408	2.72595	Clathrin heavy chain
T22H9.1		2.95622	1.11656	2.03639	0.747038	2.72595
T23G7.1	dpl-1	2.95622	1.11656	2.03639	0.747038	2.72595	transcription factor DP-1
T27F7.2	shc-2	2.95622	1.11656	2.03639	0.747038	2.72595
T28C6.3		5.91244	2.23311	4.07278	1.49408	2.72595
T28F3.4		2.95622	1.11656	2.03639	0.747038	2.72595	Sugar (and other) transporters
W01A11.1		5.91244	2.23311	4.07278	1.49408	2.72595	epoxide hydrolase
Y116A8B.1		2.95622	1.11656	2.03639	0.747038	2.72595
Y20F4.4		2.95622	1.11656	2.03639	0.747038	2.72595
Y38E10A.22		2.95622	1.11656	2.03639	0.747038	2.72595
Y39E4B.5		5.91244	2.23311	4.07278	1.49408	2.72595
Y54E10BL.3		5.91244	2.23311	4.07278	1.49408	2.72595
Y56A3A.16		2.95622	1.11656	2.03639	0.747038	2.72595
Y59A8B.23	gck-3	2.95622	1.11656	2.03639	0.747038	2.72595
Y60A3A.24		2.95622	1.11656	2.03639	0.747038	2.72595
Y66H1B.3		2.95622	1.11656	2.03639	0.747038	2.72595
Y67D8C.3		2.95622	1.11656	2.03639	0.747038	2.72595	transposase
Y69A2AR.7		5.91244	2.23311	4.07278	1.49408	2.72595
Y73F4A.1		2.95622	1.11656	2.03639	0.747038	2.72595
Y74C10AR.1	eif-3.I	2.95622	1.11656	2.03639	0.747038	2.72595
Y77E11A.14		2.95622	1.11656	2.03639	0.747038	2.72595
ZK1251.9		2.95622	1.11656	2.03639	0.747038	2.72595
ZK180.3		2.95622	1.11656	2.03639	0.747038	2.72595
ZK256.1	pmr-1	2.95622	1.11656	2.03639	0.747038	2.72595	E1-E2 ATPases
ZK520.3	dyf-2	2.95622	1.11656	2.03639	0.747038	2.72595
ZK697.6	gst-21	2.95622	1.11656	2.03639	0.747038	2.72595	glutathione S-transferase
ZK863.3		2.95622	1.11656	2.03639	0.747038	2.72595	Yeast LPG22P protein like
ZK973.9		2.95622	1.11656	2.03639	0.747038	2.72595
C36E6.3	mlc-1	115.293	184.232	149.762	55.2808	2.70912
Y54G11A.11		11.8249	24.5643	18.1946	6.72334	2.70618
C44C8.6	mak-2	17.7373	14.5152	16.1263	5.9763	2.69837	protein kinase
Y106G6H.3	rpl-30	168.504	189.815	179.16	66.4864	2.69468
F28B3.10		26.606	25.6808	26.1434	9.71149	2.69201
C54E10.6		0	20.098	10.049	3.73519	2.69036
B0432.3		11.8249	12.2821	12.0535	4.48223	2.68918
M05D6.5		11.8249	12.2821	12.0535	4.48223	2.68918
T15B12.1		20.6935	31.2636	25.9786	9.71149	2.67503
C08G5.5		5.91244	10.049	7.98073	2.98815	2.67079
T25G12.5		91.6428	55.8279	73.7353	27.6404	2.66766	acyl-CoA dehydrogenase
K05F1.5		44.3433	62.5272	53.4352	20.17	2.64924
T07A9.9		79.8179	34.6133	57.2156	21.6641	2.64103
R09E12.3		17.7373	33.4967	25.617	9.71149	2.6378
F08B4.7		2.95622	16.7484	9.85229	3.73519	2.63769	U1 small nuclear ribonucleoprotein C
F52D10.3	ftt-2	153.723	173.066	163.395	62.0042	2.63522	14-3-3 protein
B0491.5		35.4746	23.4477	29.4612	11.2056	2.62915
C07A12.7		11.8249	7.8159	9.82039	3.73519	2.62915
F46C5.6		11.8249	7.8159	9.82039	3.73519	2.62915	protein phosphatase PP2A subunit A repeat
F13H8.7		11.8249	23.4477	17.6363	6.72334	2.62314	beta-ureidopropionase (rat)
C27A7.1		0	7.8159	3.90795	1.49408	2.61563	Human plasma-cell membrane glycoprotein PC-1 like
F42G2.3		0	7.8159	3.90795	1.49408	2.61563
F42G4.3	zyx-1	17.7373	5.58279	11.66	4.48223	2.6014	LIM domain containing proteins
R74.3	xbp-1	62.0806	11.1656	36.6231	14.1937	2.58023	X box DNA binding protein-1
C44E4.4		11.8249	11.1656	11.4952	4.48223	2.56462	RNA-binding protein
E04F6.8		5.91244	5.58279	5.74761	2.24111	2.56462
F54A3.3		11.8249	11.1656	11.4952	4.48223	2.56462
R151.4		11.8249	11.1656	11.4952	4.48223	2.56462
Y82E9BR.1		5.91244	5.58279	5.74761	2.24111	2.56462
ZK430.7		5.91244	5.58279	5.74761	2.24111	2.56462	ribosomal processing protein
C53D6.2	unc-129	47.2995	36.8464	42.0729	16.4348	2.55999	bone morphogenetic protein like
T28B11.1		26.606	7.8159	17.2109	6.72334	2.55988
F30H5.3		8.86866	17.8649	13.3668	5.22927	2.55615	Serine protease inhibitor
R11G1.6		23.6497	14.5152	19.0825	7.47038	2.55442
C14B1.1	pdi-1	11.8249	30.1471	20.986	8.21742	2.55384	protein disulfide isomerase
C48D5.2	ptp-1	17.7373	8.93246	13.3349	5.22927	2.55005	protein tyrosine phosphatase (non receptor type) and band 4.1-like domain
Y60A3A.1	unc-51	2.95622	12.2821	7.61918	2.98815	2.5498	serine/threonine protein kinase
Y92H12BR.8		2.95622	12.2821	7.61918	2.98815	2.5498
F54E2.3	ketn-1	44.3433	27.9139	36.1286	14.1937	2.54539
Y54F10AM.5		11.8249	22.3311	17.078	6.72334	2.54011
B0025.1	vps-34	11.8249	3.34967	7.58727	2.98815	2.53912	phosphatidylinositol 3-kinase
C53D5.6	imb-3	11.8249	3.34967	7.58727	2.98815	2.53912	importin beta, nuclear transport factor
Y37E3.11		17.7373	20.098	18.9177	7.47038	2.53236
C29F9.7	pat-4	32.5184	46.8954	39.7069	15.6878	2.53107	integrin-linked kinase
H14N18.3		5.91244	16.7484	11.3304	4.48223	2.52785
F09F7.7		14.7811	7.8159	11.2985	4.48223	2.52073
K09F5.6		14.7811	7.8159	11.2985	4.48223	2.52073
T21B6.3		26.606	33.4967	30.0513	11.9526	2.51421	f-spondin like protein
C37H5.8	hsp-6	44.3433	49.1285	46.7359	18.6759	2.50246	heat shock 70 protein
C06H2.1	atp-5	8.86866	13.3987	11.1337	4.48223	2.48396	ATP synthase D chain
C07A9.9		2.95622	4.46623	3.71122	1.49408	2.48396
C44C1.2		2.95622	4.46623	3.71122	1.49408	2.48396
F20D1.8		2.95622	4.46623	3.71122	1.49408	2.48396	cuticlin
F26E4.7		2.95622	4.46623	3.71122	1.49408	2.48396	fasciclin
F32A6.4	ags-3	5.91244	8.93246	7.42245	2.98815	2.48396
F46F6.1		2.95622	4.46623	3.71122	1.49408	2.48396
F52F12.7		2.95622	4.46623	3.71122	1.49408	2.48396	steroidogenic acute regulatory protein like
T01G1.4		2.95622	4.46623	3.71122	1.49408	2.48396
T23F1.7	dpf-1	2.95622	4.46623	3.71122	1.49408	2.48396	dipeptidyl peptidase IV
Y50C1A.1		2.95622	4.46623	3.71122	1.49408	2.48396
Y54E10A.5		2.95622	4.46623	3.71122	1.49408	2.48396
Y58A7A.5		2.95622	4.46623	3.71122	1.49408	2.48396
C31E10.6		11.8249	6.69934	9.26211	3.73519	2.47969
C48B6.6	smg-1	11.8249	6.69934	9.26211	3.73519	2.47969	kinase
F56D12.1	alh-6	20.6935	8.93246	14.813	5.9763	2.47862	aldehyde dehydrogenase
F25H2.12		8.86866	2.23311	5.55089	2.24111	2.47684
F38H4.10		8.86866	2.23311	5.55089	2.24111	2.47684	Yeast hypothetical protein YIK6 like
Y16B4A.1	unc-3	8.86866	2.23311	5.55089	2.24111	2.47684	transcription factor OLF-1 like
Y69A2AR.2	ric-8	8.86866	2.23311	5.55089	2.24111	2.47684
ZK524.3	lrs-2	8.86866	2.23311	5.55089	2.24111	2.47684	leucyl-tRNA synthetase (mitochondrial)
Y82E9BR.3		109.38	145.152	127.266	51.5456	2.469
W04D2.5		35.4746	23.4477	29.4612	11.9526	2.46483	mitochondrial ribosomal protein S11 like
K08A2.1		41.3871	27.9139	34.6505	14.1937	2.44126
C01G6.1	aqp-2	23.6497	20.098	21.8739	8.96446	2.44007	glycerol uptake facilitator protein
B0513.3	rpl-29	257.191	269.09	263.141	108.321	2.42928	60S ribosomal protein L29
Y102E9.5		0	14.5152	7.25762	2.98815	2.4288
F33D4.3	flp-13	14.7811	3.34967	9.06538	3.73519	2.42702
Y67D8C.10	mca-3	29.5622	24.5643	27.0632	11.2056	2.41516
T01E8.6		26.606	34.6133	30.6096	12.6996	2.41027	mitochondrial ribosomal protein S14
R07E4.6	kin-2	38.4308	33.4967	35.9638	14.9408	2.40709
C56C10.13	dnj-8	23.6497	12.2821	17.9659	7.47038	2.40496
ZK616.9	spp-7	2.95622	7.8159	5.38606	2.24111	2.4033
Y74C10AL.2		17.7373	14.5152	16.1263	6.72334	2.39855
T28D9.1		56.1681	58.061	57.1146	23.9052	2.38921
C24A3.6	twk-18	41.3871	15.6318	28.5094	11.9526	2.38521	potassium channel protein
F46H5.3		8.86866	8.93246	8.90056	3.73519	2.38289	arginine kinase
Y43F4B.5		8.86866	8.93246	8.90056	3.73519	2.38289	Phosphoglucomutase and phosphomannomutase phosphoserine
K01G5.5		5.91244	18.9815	12.447	5.22927	2.38025	centromere/microtubule binding protein
T08B2.10	rps-17	215.804	232.244	224.024	94.1268	2.38002	40S ribosomal protein S17
Y71A12B.12		14.7811	10.049	12.4151	5.22927	2.37415
Y75B8A.5		11.8249	20.098	15.9615	6.72334	2.37404	Leucine Rich Repeat (2 copies)
T26A5.9	dlc-1	144.855	123.938	134.396	56.7749	2.36718
Y48E1B.10	gst-20	2.95622	11.1656	7.0609	2.98815	2.36296	glutathione S-transferase
Y87G2A.10		11.8249	23.4477	17.6363	7.47038	2.36083
B0393.2	rbg-3	5.91244	1.11656	3.5145	1.49408	2.35229	Probable rabGAP domains
C05D11.5		5.91244	1.11656	3.5145	1.49408	2.35229
C25H3.5	flp-27	5.91244	1.11656	3.5145	1.49408	2.35229
C26C6.7		5.91244	1.11656	3.5145	1.49408	2.35229	Globin
C34C12.2		11.8249	2.23311	7.02899	2.98815	2.35229
C39E9.3	col-131	11.8249	2.23311	7.02899	2.98815	2.35229	collagen
C54F6.13	nhx-3	5.91244	1.11656	3.5145	1.49408	2.35229
F22E12.3		5.91244	1.11656	3.5145	1.49408	2.35229
F23H11.8	pef-1	5.91244	1.11656	3.5145	1.49408	2.35229	protein phosphatase
F35D6.1	fem-1	5.91244	1.11656	3.5145	1.49408	2.35229
F40F8.11		5.91244	1.11656	3.5145	1.49408	2.35229
K02E10.8	syg-1	17.7373	3.34967	10.5435	4.48223	2.35229
K07B1.6		11.8249	2.23311	7.02899	2.98815	2.35229
Y105E8A.20		5.91244	1.11656	3.5145	1.49408	2.35229
Y105E8A.8		5.91244	1.11656	3.5145	1.49408	2.35229
Y110A7A.10	aap-1	5.91244	1.11656	3.5145	1.49408	2.35229
Y53G8AR.2		5.91244	1.11656	3.5145	1.49408	2.35229
Y59A8A.2		5.91244	1.11656	3.5145	1.49408	2.35229
Y67D8C.5	eel-1	11.8249	2.23311	7.02899	2.98815	2.35229
Y71H2AM.19		5.91244	1.11656	3.5145	1.49408	2.35229
ZK265.7		5.91244	1.11656	3.5145	1.49408	2.35229
B0252.4	cyn-10	11.8249	5.58279	8.70383	3.73519	2.33022	Cyclophilin
C56G2.4		11.8249	5.58279	8.70383	3.73519	2.33022
F32D1.5		5.91244	35.7298	20.8211	8.96446	2.32263	GMP reductase
M7.1	let-70	115.293	61.4107	88.3516	38.0989	2.319	ubiquitin-conjugating enzyme E2-17 KD
D1037.4	rab-8	5.91244	4.46623	5.18933	2.24111	2.31552	RAS-related protein
F32D8.14		5.91244	4.46623	5.18933	2.24111	2.31552
F43G6.4		5.91244	4.46623	5.18933	2.24111	2.31552	transcriptional regulatory protein (RPD3)
H37A05.1		5.91244	4.46623	5.18933	2.24111	2.31552
Y51F10.2		5.91244	4.46623	5.18933	2.24111	2.31552
Y54E10BR.4		23.6497	17.8649	20.7573	8.96446	2.31552
Y65B4BL.5		5.91244	4.46623	5.18933	2.24111	2.31552
ZK742.4		5.91244	4.46623	5.18933	2.24111	2.31552
C41D11.8	cps-6	5.91244	7.8159	6.86417	2.98815	2.29713
K07A12.6	hot-5	5.91244	7.8159	6.86417	2.98815	2.29713
T09A5.10	lin-5	5.91244	7.8159	6.86417	2.98815	2.29713
Y53C10A.5		5.91244	7.8159	6.86417	2.98815	2.29713
Y55D5A.6		5.91244	7.8159	6.86417	2.98815	2.29713
Y63D3A.5	tfg-1	5.91244	7.8159	6.86417	2.98815	2.29713
Y44A6C.1		47.2995	17.8649	32.5822	14.1937	2.29554
C50F4.5	his-41	53.2119	29.0305	41.1212	17.9289	2.29357	histone H2B
C03C10.1	kin-19	44.3433	41.3126	42.828	18.6759	2.29321	casein Kinase I
C18E9.6		5.91244	11.1656	8.53901	3.73519	2.2861
R13A5.12	lpd-7	41.3871	23.4477	32.4174	14.1937	2.28392
W03G11.3		26.606	24.5643	25.5851	11.2056	2.28325	alpha-L-fucosidase precursor
T06D8.5		5.91244	14.5152	10.2138	4.48223	2.27874	YER141W
C33A11.2		14.7811	5.58279	10.1819	4.48223	2.27162
K07C11.5	tag-225	14.7811	12.2821	13.5316	5.9763	2.26421	metalloproteinase inhibitor
F30A10.8	stn-1	23.6497	10.049	16.8494	7.47038	2.25549	beta1-syntrophin
Y22D7AL.10		14.7811	32.3802	23.5806	10.4585	2.25468
ZK652.4	rpl-35	263.103	286.955	275.029	122.514	2.24488	60S ribosomal protein L35
C04G6.3	pld-1	0	3.34967	1.67484	0.747038	2.24197	phospholipase D
C09G9.1		0	3.34967	1.67484	0.747038	2.24197
C15A11.3	sol-1	0	3.34967	1.67484	0.747038	2.24197	CUB domain
C27D8.4		0	6.69934	3.34967	1.49408	2.24197
C34B2.7	sdha-2	0	3.34967	1.67484	0.747038	2.24197	flavoprotein
C34C6.7		0	3.34967	1.67484	0.747038	2.24197
C46F11.1	unc-93	0	3.34967	1.67484	0.747038	2.24197	UNC-93 protein
F01D5.5		0	3.34967	1.67484	0.747038	2.24197
F09E8.7	lev-1	0	3.34967	1.67484	0.747038	2.24197	acetylcholine receptor
F10D2.8		0	3.34967	1.67484	0.747038	2.24197
F40H3.1		0	3.34967	1.67484	0.747038	2.24197
F56A6.2	hum-7	0	3.34967	1.67484	0.747038	2.24197	myosin
F57B9.1		0	3.34967	1.67484	0.747038	2.24197	PNP/PMP oxidase
F59B10.5		0	3.34967	1.67484	0.747038	2.24197
K08B5.1		0	3.34967	1.67484	0.747038	2.24197
K08C9.5		0	3.34967	1.67484	0.747038	2.24197
K12G11.3	sodh-1	0	3.34967	1.67484	0.747038	2.24197	alcohol dehydrogenase
M01D7.5	nlp-12	0	3.34967	1.67484	0.747038	2.24197
R06B9.3		0	3.34967	1.67484	0.747038	2.24197
R10E11.1	cbp-1	0	3.34967	1.67484	0.747038	2.24197	bromodomain
T05A12.2	tre-2	0	6.69934	3.34967	1.49408	2.24197	trehalase precursor
T05A7.1		0	3.34967	1.67484	0.747038	2.24197
T05B4.8		0	3.34967	1.67484	0.747038	2.24197
T05E11.2		0	3.34967	1.67484	0.747038	2.24197
T05E8.3		0	3.34967	1.67484	0.747038	2.24197	helicase
T07C4.3		0	3.34967	1.67484	0.747038	2.24197
T27A8.1		0	3.34967	1.67484	0.747038	2.24197	carboxypeptidase
W04D2.3	inx-11	0	3.34967	1.67484	0.747038	2.24197	Ogre family
W10C8.5		0	3.34967	1.67484	0.747038	2.24197	ATP transferase
Y116A8C.10		0	3.34967	1.67484	0.747038	2.24197
Y39E4B.1	abce-1	0	3.34967	1.67484	0.747038	2.24197
Y41G9A.3		0	3.34967	1.67484	0.747038	2.24197	protein kinase
Y45G5AM.9		0	3.34967	1.67484	0.747038	2.24197
Y47D3A.27	teg-1	0	3.34967	1.67484	0.747038	2.24197
Y55F3BR.6		0	3.34967	1.67484	0.747038	2.24197
Y57A10A.25		0	3.34967	1.67484	0.747038	2.24197
Y65B4BR.8		0	3.34967	1.67484	0.747038	2.24197
Y71F9AL.14		0	3.34967	1.67484	0.747038	2.24197
Y71H9A.2	sto-6	0	3.34967	1.67484	0.747038	2.24197	Erythrocyte band 7 protein
Y75B8A.30	pph-4.1	0	3.34967	1.67484	0.747038	2.24197	Ser/Thr protein phosphatase
ZK287.2	sulp-8	0	3.34967	1.67484	0.747038	2.24197	sulphate permease
E04A4.5		0	10.049	5.02451	2.24111	2.24197
K11H3.6		8.86866	17.8649	13.3668	5.9763	2.23663
C09H10.3	nuo-1	8.86866	14.5152	11.692	5.22927	2.23587	NADH-ubiquinone oxidoreductase
F54E2.2		8.86866	11.1656	10.0171	4.48223	2.23485
B0432.4		8.86866	7.8159	8.34228	3.73519	2.23343	mitochrondrial 2-oxoglutarate/malate carrier protein
C40A11.4		8.86866	7.8159	8.34228	3.73519	2.23343
CD4.6	pas-6	8.86866	7.8159	8.34228	3.73519	2.23343	protease
F55A4.2		8.86866	7.8159	8.34228	3.73519	2.23343
F57H12.2	unc-24	8.86866	7.8159	8.34228	3.73519	2.23343
F25G6.6	nrs-2	8.86866	4.46623	6.66744	2.98815	2.23129	asparagine synthetase
T07F12.1		8.86866	4.46623	6.66744	2.98815	2.23129
W01G7.1	daf-5	8.86866	4.46623	6.66744	2.98815	2.23129
W04G3.5		8.86866	4.46623	6.66744	2.98815	2.23129	ribose-phosphate pyrophosphokinase
Y69A2AR.30	mdf-2	8.86866	4.46623	6.66744	2.98815	2.23129
Y41C4A.13		17.7373	5.58279	11.66	5.22927	2.22977
C18G1.5	hil-4	8.86866	1.11656	4.99261	2.24111	2.22773	histone H1
D2062.12	lgc-28	8.86866	1.11656	4.99261	2.24111	2.22773
F35H8.3	zfp-2	8.86866	1.11656	4.99261	2.24111	2.22773	Zinc finger, C2H2 type (7 domains)
F52C9.5		8.86866	1.11656	4.99261	2.24111	2.22773
F53A3.4	pqn-41	8.86866	1.11656	4.99261	2.24111	2.22773
K09D9.1		8.86866	1.11656	4.99261	2.24111	2.22773
T23B12.4		8.86866	1.11656	4.99261	2.24111	2.22773
W09G3.6		8.86866	1.11656	4.99261	2.24111	2.22773
F44G4.2		50.2557	59.1775	54.7166	24.6523	2.21954
ZK1098.10	unc-16	20.6935	18.9815	19.8375	8.96446	2.21291	Coiled coil protein
F53E2.1	tag-304	20.6935	12.2821	16.4878	7.47038	2.20709
F15G9.4	him-4	2.95622	20.098	11.5271	5.22927	2.20435	Ig superfamily repeats (I-type)
E01A2.6		11.8249	14.5152	13.1701	5.9763	2.20371
F43E2.3		11.8249	11.1656	11.4952	5.22927	2.19825
Y79H2A.3		20.6935	2.23311	11.4633	5.22927	2.19215
C26E6.3		11.8249	7.8159	9.82039	4.48223	2.19096	cell differentiation family, Rcd1-like
Y65B4BR.4	wwp-1	11.8249	7.8159	9.82039	4.48223	2.19096
T20F5.4		2.95622	13.3987	8.17745	3.73519	2.1893
F40F9.7		32.5184	6.69934	19.6089	8.96446	2.1874
Y65B4BR.5		174.417	165.25	169.834	77.692	2.18599
F25H2.5		76.8617	102.723	89.7925	41.0871	2.18542	nucleoside diphosphate kinase
Y105E8A.26	tag-301	26.606	18.9815	22.7937	10.4585	2.17944
ZC97.1	mtx-2	14.7811	14.5152	14.6482	6.72334	2.1787
F26D10.9	atg-1	109.38	118.355	113.868	52.2927	2.17751	Sugar (and other) transporters
C14A4.2	dap-3	2.95622	10.049	6.50262	2.98815	2.17613
T12D8.10		2.95622	10.049	6.50262	2.98815	2.17613
Y94H6A.7		2.95622	10.049	6.50262	2.98815	2.17613
F36H1.1	fkb-1	17.7373	21.2146	19.476	8.96446	2.17257	FK506-binding protein
F18H3.3	pab-2	65.0368	61.4107	63.2237	29.1345	2.17007	poly-adenylate binding protein
C16A3.4		26.606	12.2821	19.444	8.96446	2.16902
F45D3.5	sel-1	11.8249	1.11656	6.47072	2.98815	2.16546	Yeast hypothetical gene L8167.5 like
R09A8.3	tag-147	11.8249	1.11656	6.47072	2.98815	2.16546	ring canal like protein
T02G5.4		26.606	5.58279	16.0944	7.47038	2.15443	acetly-CoA thiolase
D2045.9		2.95622	6.69934	4.82778	2.24111	2.15419
Y50D7A.9		2.95622	6.69934	4.82778	2.24111	2.15419
Y54E10A.14	rom-5	2.95622	6.69934	4.82778	2.24111	2.15419
F53C3.5		5.91244	10.049	7.98073	3.73519	2.13663
F56C9.1	gsp-2	5.91244	10.049	7.98073	3.73519	2.13663
K11G12.6		8.86866	13.3987	11.1337	5.22927	2.12911
Y39A1C.1		8.86866	13.3987	11.1337	5.22927	2.12911
F25H2.11	tct-1	195.11	167.484	181.297	85.1623	2.12884	TCTP protein
F26E4.9	cco-1	50.2557	92.6743	71.465	33.6167	2.12588	cytochrome C oxidase
C53A5.1	ril-1	62.0806	68.11	65.0953	30.6286	2.12531
F36A2.7		70.9492	78.159	74.5541	35.1108	2.1234
T09B4.5		20.6935	7.8159	14.2547	6.72334	2.12018
C14B9.1	hsp-12.2	44.3433	110.539	77.4412	36.6049	2.1156	Alpha-B-crystallin
Y116A8C.42	snr-1	35.4746	43.5457	39.5102	18.6759	2.11556	small nuclear ribonuclearprotein SM D3
B0496.3	unc-82	20.6935	23.4477	22.0706	10.4585	2.1103	ser/thr protein kinase
C02B10.1	ivd-1	2.95622	3.34967	3.15295	1.49408	2.1103	acyl-CoA dehydrogenase
C05D11.4	let-756	2.95622	3.34967	3.15295	1.49408	2.1103	heparin-binding gf
C07H6.2		2.95622	3.34967	3.15295	1.49408	2.1103
C18H9.7	rpy-1	2.95622	3.34967	3.15295	1.49408	2.1103	postsynaptic protein
C23H3.3		2.95622	3.34967	3.15295	1.49408	2.1103
C39E6.4	mls-2	2.95622	3.34967	3.15295	1.49408	2.1103
C49C3.6		2.95622	3.34967	3.15295	1.49408	2.1103
C52B9.3		5.91244	6.69934	6.30589	2.98815	2.1103
F07A11.4		5.91244	6.69934	6.30589	2.98815	2.1103	ubiquitin carboxyl-terminal hydrolase
F14B6.3		2.95622	3.34967	3.15295	1.49408	2.1103
F37A4.1		14.7811	16.7484	15.7647	7.47038	2.1103
F42H11.2	lem-3	2.95622	3.34967	3.15295	1.49408	2.1103	ankyrin domain
F45E10.1	unc-53	8.86866	10.049	9.45884	4.48223	2.1103	adaptor protein unc-53
F46G10.7	sir-2.2	8.86866	10.049	9.45884	4.48223	2.1103	SIR
F54B11.3	unc-84	14.7811	16.7484	15.7647	7.47038	2.1103
F56A8.5		2.95622	3.34967	3.15295	1.49408	2.1103
K02E2.6		2.95622	3.34967	3.15295	1.49408	2.1103
K02F3.12		2.95622	3.34967	3.15295	1.49408	2.1103
M199.2		2.95622	3.34967	3.15295	1.49408	2.1103	MSP (Major sperm protein) domain.
M79.3		2.95622	3.34967	3.15295	1.49408	2.1103
R04B3.3		2.95622	3.34967	3.15295	1.49408	2.1103
R07H5.8		11.8249	13.3987	12.6118	5.9763	2.1103	adenosine kinase
T07E3.4		2.95622	3.34967	3.15295	1.49408	2.1103
T17E9.2	nmt-1	8.86866	10.049	9.45884	4.48223	2.1103
W10G11.20		2.95622	3.34967	3.15295	1.49408	2.1103
Y111B2A.11	epc-1	2.95622	3.34967	3.15295	1.49408	2.1103
Y46G5A.35		5.91244	6.69934	6.30589	2.98815	2.1103
ZC64.2		2.95622	3.34967	3.15295	1.49408	2.1103
ZK1236.3	sor-1	2.95622	3.34967	3.15295	1.49408	2.1103
ZK550.3		2.95622	3.34967	3.15295	1.49408	2.1103
F42C5.9		23.6497	7.8159	15.7328	7.47038	2.10603
Y116A8C.28		0	15.6318	7.8159	3.73519	2.0925
Y23H5A.5	ctn-1	47.2995	24.5643	35.9319	17.1819	2.09127
F41E6.13	atgr-18	35.4746	14.5152	24.9949	11.9526	2.09117
Y39A1A.3		14.7811	25.6808	20.231	9.71149	2.0832
R102.5		35.4746	39.0795	37.2771	17.9289	2.07916
ZK809.8		8.86866	34.6133	21.741	10.4585	2.07878
C16C10.11		41.3871	42.4292	41.9081	20.17	2.07774
T12A7.5		14.7811	10.049	12.4151	5.9763	2.07738
F28F8.3	lsm-5	14.7811	22.3311	18.5561	8.96446	2.06997	small nuclear ribonucleoprotein E (SNRNP-E) like
M03F4.2	act-4	351.79	247.876	299.833	144.925	2.06888	actin
R107.5		59.1244	21.2146	40.1695	19.423	2.06814
C05G5.5		5.91244	3.34967	4.63105	2.24111	2.06641
C06E8.3	prk-1	5.91244	3.34967	4.63105	2.24111	2.06641	Protein kinase
C35D10.9	ced-4	5.91244	3.34967	4.63105	2.24111	2.06641
F22D6.9		5.91244	3.34967	4.63105	2.24111	2.06641	serine/threonine protein phosphatase
F43C9.2		5.91244	3.34967	4.63105	2.24111	2.06641	EF-hand calcium binding protein
F44A6.2	sex-1	5.91244	3.34967	4.63105	2.24111	2.06641	nuclear hormone receptor
F54B8.4		5.91244	3.34967	4.63105	2.24111	2.06641
T19D12.4		5.91244	3.34967	4.63105	2.24111	2.06641
T23B12.2		5.91244	3.34967	4.63105	2.24111	2.06641	ribosomal protein
Y11D7A.14		5.91244	3.34967	4.63105	2.24111	2.06641	Myosin head (motor domain)
Y1H11.2	gst-35	5.91244	3.34967	4.63105	2.24111	2.06641	glutathione S-transferase
Y39A1A.20		5.91244	3.34967	4.63105	2.24111	2.06641
Y48E1C.4		5.91244	3.34967	4.63105	2.24111	2.06641
F55C10.1	cnb-1	23.6497	37.963	30.8063	14.9408	2.0619	calcineurin B
C47E8.5	daf-21	260.147	158.551	209.349	101.597	2.06058	heat shock protein (HSP90)
Y57G11C.34		5.91244	15.6318	10.7721	5.22927	2.05997	mitochondrial ribosomal protein S7
F54E7.7	rcn-1	14.7811	6.69934	10.7402	5.22927	2.05387
ZK863.7	rnp-1	14.7811	6.69934	10.7402	5.22927	2.05387	RNP-1 protein
C46C2.2		23.6497	34.6133	29.1315	14.1937	2.05242	transport protein
F57B9.5	byn-1	20.6935	31.2636	25.9786	12.6996	2.04561
F46F11.1		8.86866	3.34967	6.10916	2.98815	2.04446
W03F8.4		2.95622	12.2821	7.61918	3.73519	2.03984
B0464.5	spk-1	14.7811	15.6318	15.2064	7.47038	2.03557	serine/threonine kinase (2 domains)
B0511.8	tag-264	11.8249	3.34967	7.58727	3.73519	2.0313
Y39G10AR.18		11.8249	3.34967	7.58727	3.73519	2.0313
ZK1307.5	sqv-8	11.8249	3.34967	7.58727	3.73519	2.0313
Y119C1B.4		5.91244	12.2821	9.09728	4.48223	2.02963
Y95D11A.1		5.91244	12.2821	9.09728	4.48223	2.02963
C49H3.11	rps-2	144.855	142.919	143.887	70.9686	2.02747
F29G9.2		20.6935	15.6318	18.1627	8.96446	2.02608
C53H9.1	rpl-27	209.892	250.109	230	113.55	2.02555	60S ribosomal protein L27
B0218.3	pmk-1	14.7811	3.34967	9.06538	4.48223	2.02252	ser/thr kinases
T05G5.1		17.7373	24.5643	21.1508	10.4585	2.02235	Caldesmon-like repeats
F52E4.1	pccb-1	35.4746	27.9139	31.6943	15.6878	2.02031	propionyl-CoA carboxylase beta
R160.1	dpy-23	17.7373	3.34967	10.5435	5.22927	2.01625	clathrin coat assembly protein
F10G7.11		41.3871	36.8464	39.1167	19.423	2.01394
F02A9.4		14.7811	12.2821	13.5316	6.72334	2.01263	Propionyl-CoA carboxylase
T21H8.1		26.606	33.4967	30.0513	14.9408	2.01137
K11G12.5		5.91244	30.1471	18.0297	8.96446	2.01125	mitochondrial 2-oxoglutartae
F42A8.2	sdhb-1	17.7373	12.2821	15.0097	7.47038	2.00923	succinate dehydrogenase (ubiquinone) iron sulphur protein
E04A4.7	cyc-2.1	115.293	108.306	111.799	56.0278	1.99542	cytochrome C
F14D12.2	unc-97	79.8179	74.8093	77.3136	38.846	1.99026	LIM domain containing protein
C14B1.5		2.95622	8.93246	5.94434	2.98815	1.9893	diptheria toxin resistance protein
D2007.4		2.95622	8.93246	5.94434	2.98815	1.9893
W02B8.1		2.95622	8.93246	5.94434	2.98815	1.9893
C47B2.9		5.91244	8.93246	7.42245	3.73519	1.98717
F23C8.6		23.6497	26.7974	25.2236	12.6996	1.98616
C16C10.8		8.86866	8.93246	8.90056	4.48223	1.98574	cell growth regulating protein
F36A4.10	col-34	11.8249	8.93246	10.3787	5.22927	1.98473	cuticular collagen
B0412.4	rps-29	402.046	290.305	346.175	174.807	1.98033	40S ribosomal protein S29
B0001.7		2.95622	0	1.47811	0.747038	1.97863
B0273.1		2.95622	0	1.47811	0.747038	1.97863
B0379.4	scpl-1	2.95622	0	1.47811	0.747038	1.97863
B0393.3		2.95622	0	1.47811	0.747038	1.97863	Leucine Rich Repeat (2 copies) (2 domains)
B0496.2		2.95622	0	1.47811	0.747038	1.97863
B0563.6		2.95622	0	1.47811	0.747038	1.97863
C02H7.1		2.95622	0	1.47811	0.747038	1.97863
C04E7.3		2.95622	0	1.47811	0.747038	1.97863
C05C10.6	ufd-3	2.95622	0	1.47811	0.747038	1.97863	phospholipase activating protein
C05E4.14	srh-2	2.95622	0	1.47811	0.747038	1.97863	7TM chemoreceptor, srh family
C06B8.7		2.95622	0	1.47811	0.747038	1.97863	Human M130 antigen like protein
C07F11.1	tol-1	2.95622	0	1.47811	0.747038	1.97863
C15H9.3		2.95622	0	1.47811	0.747038	1.97863
C16B8.2		2.95622	0	1.47811	0.747038	1.97863
C16B8.4		2.95622	0	1.47811	0.747038	1.97863
C18H9.8	ift-74	2.95622	0	1.47811	0.747038	1.97863
C27H6.1	apt-10	5.91244	0	2.95622	1.49408	1.97863	Adaptor complexes medium subunit family
C28A5.6		2.95622	0	1.47811	0.747038	1.97863	serine/threonine kinase
C29F9.10	fbxa-57	2.95622	0	1.47811	0.747038	1.97863
C30H6.6	haf-1	2.95622	0	1.47811	0.747038	1.97863	multidrug resistance protein (p-glycoprotein)
C33G8.8	nhr-139	2.95622	0	1.47811	0.747038	1.97863	zinc finger protein
C34D10.2		2.95622	0	1.47811	0.747038	1.97863	Cys(3)His finger protein (D. melanogaster)
C34F6.4	hst-2	2.95622	0	1.47811	0.747038	1.97863
C35A5.10		2.95622	0	1.47811	0.747038	1.97863
C36B7.3		2.95622	0	1.47811	0.747038	1.97863
C52B9.2		2.95622	0	1.47811	0.747038	1.97863
C52E2.6	fbxb-97	2.95622	0	1.47811	0.747038	1.97863
C55A6.6		2.95622	0	1.47811	0.747038	1.97863	alcohol dehydrogenase
C56A3.6		5.91244	0	2.95622	1.49408	1.97863	EF hand (2 domains)
C56E6.5	abch-1	2.95622	0	1.47811	0.747038	1.97863	ATP-binding
CC4.2	nlp-15	2.95622	0	1.47811	0.747038	1.97863
D1014.1	sul-2	2.95622	0	1.47811	0.747038	1.97863	arylsulfatase
D2096.2		2.95622	0	1.47811	0.747038	1.97863
F08F3.7	cyp-14A5	2.95622	0	1.47811	0.747038	1.97863	cytochrome P450
F09E10.5		2.95622	0	1.47811	0.747038	1.97863
F10E7.11		2.95622	0	1.47811	0.747038	1.97863
F13E9.6	sdz-13	2.95622	0	1.47811	0.747038	1.97863
F14D12.1		2.95622	0	1.47811	0.747038	1.97863
F17C11.4		2.95622	0	1.47811	0.747038	1.97863
F20B4.2		2.95622	0	1.47811	0.747038	1.97863
F22B7.1		5.91244	0	2.95622	1.49408	1.97863
F27C1.6		2.95622	0	1.47811	0.747038	1.97863
F32D8.4		2.95622	0	1.47811	0.747038	1.97863	lactate dehydrogenase
F33D4.2	itr-1	2.95622	0	1.47811	0.747038	1.97863	inositol 1,4,5-triphosphate receptor
F34D10.5	lin-48	2.95622	0	1.47811	0.747038	1.97863	Zinc finger, C2H2 type (3 domains)
F36F12.8		2.95622	0	1.47811	0.747038	1.97863	zinc finger protein
F36F2.8		2.95622	0	1.47811	0.747038	1.97863
F36H2.5		2.95622	0	1.47811	0.747038	1.97863
F37B1.1	gst-24	2.95622	0	1.47811	0.747038	1.97863	glutathione S-transferase
F39D8.1	pqn-36	2.95622	0	1.47811	0.747038	1.97863
F40G9.11	mxl-2	2.95622	0	1.47811	0.747038	1.97863
F43G6.11		2.95622	0	1.47811	0.747038	1.97863
F44C8.1	cyp-33C4	2.95622	0	1.47811	0.747038	1.97863	cytochrome P450
F45D3.2		2.95622	0	1.47811	0.747038	1.97863
F45E12.2	brf-1	2.95622	0	1.47811	0.747038	1.97863	transcription initiation factor IIB
F47D12.1	gar-2	2.95622	0	1.47811	0.747038	1.97863	G-protein-linked acetylcholine receptor GAR-2
F49E7.1	rme-6	5.91244	0	2.95622	1.49408	1.97863
F52C9.3		2.95622	0	1.47811	0.747038	1.97863	cell division control protein
F52D2.6		2.95622	0	1.47811	0.747038	1.97863
F54C4.3		2.95622	0	1.47811	0.747038	1.97863	zinc finger protein
F55A4.10		2.95622	0	1.47811	0.747038	1.97863
F55C5.9	srh-16	2.95622	0	1.47811	0.747038	1.97863	G-protein coupled receptor, srh family
F55D10.5	acc-3	2.95622	0	1.47811	0.747038	1.97863	Ligand-gated ionic channel
F56F10.4		2.95622	0	1.47811	0.747038	1.97863
F57C9.5	htp-3	2.95622	0	1.47811	0.747038	1.97863
F59B2.11		2.95622	0	1.47811	0.747038	1.97863
F59H6.9	bath-1	2.95622	0	1.47811	0.747038	1.97863
K03A1.5	sur-5	2.95622	0	1.47811	0.747038	1.97863	acetyl-coenzyme A synthetase
K04F10.1		2.95622	0	1.47811	0.747038	1.97863
K05F1.6		5.91244	0	2.95622	1.49408	1.97863
K08D9.4		2.95622	0	1.47811	0.747038	1.97863
K08E5.2	nac-3	2.95622	0	1.47811	0.747038	1.97863	Yeast ORF YCR37C
K11C4.2		5.91244	0	2.95622	1.49408	1.97863
K12G11.4	sodh-2	2.95622	0	1.47811	0.747038	1.97863	alcohol dehydrogenase
M01A8.1		2.95622	0	1.47811	0.747038	1.97863
M01F1.4		2.95622	0	1.47811	0.747038	1.97863
M18.3		2.95622	0	1.47811	0.747038	1.97863
R03G5.3		2.95622	0	1.47811	0.747038	1.97863
R04F11.1		2.95622	0	1.47811	0.747038	1.97863
R05H5.4		2.95622	0	1.47811	0.747038	1.97863	tyrosine-protein kinase (FES/FPS subfamily)
R07E5.11		2.95622	0	1.47811	0.747038	1.97863
R10D12.8		2.95622	0	1.47811	0.747038	1.97863
R12E2.10		2.95622	0	1.47811	0.747038	1.97863	protein-tyrosine phosphatase
T07D3.4		5.91244	0	2.95622	1.49408	1.97863
T12A2.16	hot-4	2.95622	0	1.47811	0.747038	1.97863
T12A7.2		5.91244	0	2.95622	1.49408	1.97863
T12B5.8	fbxa-59	2.95622	0	1.47811	0.747038	1.97863
T19D12.2		2.95622	0	1.47811	0.747038	1.97863	A. faecalis PHB depolymerase
T23D8.7		2.95622	0	1.47811	0.747038	1.97863
T23F1.6	pqn-71	2.95622	0	1.47811	0.747038	1.97863
T26A5.2		2.95622	0	1.47811	0.747038	1.97863
T27A3.2		2.95622	0	1.47811	0.747038	1.97863	ubiquitin carboxyl-terminal hydrolase
T27C4.2		2.95622	0	1.47811	0.747038	1.97863
T27E4.5		2.95622	0	1.47811	0.747038	1.97863
T28H10.1		2.95622	0	1.47811	0.747038	1.97863	B.subtilis SFP protein like
W02D9.3		2.95622	0	1.47811	0.747038	1.97863	high mobility group protein like
W02G9.2	kel-8	2.95622	0	1.47811	0.747038	1.97863
W03C9.7	mex-1	2.95622	0	1.47811	0.747038	1.97863	Zinc finger C-x8-C-x5-C-x3-H type (and similar). (2 domains)
W06B4.3		2.95622	0	1.47811	0.747038	1.97863
W06E11.5	tag-266	2.95622	0	1.47811	0.747038	1.97863
W09G12.4	dsl-1	2.95622	0	1.47811	0.747038	1.97863
Y111B2A.19		2.95622	0	1.47811	0.747038	1.97863
Y11D7A.3		2.95622	0	1.47811	0.747038	1.97863
Y24D9A.2	set-21	2.95622	0	1.47811	0.747038	1.97863
Y32H12A.2		2.95622	0	1.47811	0.747038	1.97863
Y37E11AR.3		2.95622	0	1.47811	0.747038	1.97863
Y38F2AR.12		2.95622	0	1.47811	0.747038	1.97863
Y39A3CR.3		2.95622	0	1.47811	0.747038	1.97863
Y40B1A.3		2.95622	0	1.47811	0.747038	1.97863
Y45F3A.9		2.95622	0	1.47811	0.747038	1.97863	SpoU rRNA Methylase family
Y48G9A.11		2.95622	0	1.47811	0.747038	1.97863
Y50E8A.12		2.95622	0	1.47811	0.747038	1.97863
Y54E10A.12		2.95622	0	1.47811	0.747038	1.97863
Y54F10BL.1	fbxa-42	2.95622	0	1.47811	0.747038	1.97863
Y54G2A.29		2.95622	0	1.47811	0.747038	1.97863
Y55D5A.1		5.91244	0	2.95622	1.49408	1.97863
Y57G11C.42		2.95622	0	1.47811	0.747038	1.97863
Y66A7A.5		2.95622	0	1.47811	0.747038	1.97863
Y66D12A.23		2.95622	0	1.47811	0.747038	1.97863
Y71F9AL.1		2.95622	0	1.47811	0.747038	1.97863
Y71F9AL.18	pme-1	2.95622	0	1.47811	0.747038	1.97863
Y73F8A.24		5.91244	0	2.95622	1.49408	1.97863
Y77E11A.12		2.95622	0	1.47811	0.747038	1.97863
ZC262.3		2.95622	0	1.47811	0.747038	1.97863	N-CAM IG domain
ZC455.4	ugt-6	2.95622	0	1.47811	0.747038	1.97863	UDP-glucuronysltransferase
ZC47.5	fbxa-31	2.95622	0	1.47811	0.747038	1.97863
ZK177.1		2.95622	0	1.47811	0.747038	1.97863
ZK792.5		8.86866	0	4.43433	2.24111	1.97863	Pumilio-family RNA binding domains (aka PUM-HD, Pumilio homology domain) (3 domains)
F13B10.2	rpl-3	325.184	356.182	340.683	172.566	1.97422	60S ribosomal protein L3
B0303.3		20.6935	23.4477	22.0706	11.2056	1.96961	Acetyl-coa acetyltransferase
T04C12.5	act-2	38.4308	52.4782	45.4545	23.1582	1.96278	actin
F13C5.6	unc-96	32.5184	20.098	26.3082	13.4467	1.95648
F26E4.8	tba-1	26.606	34.6133	30.6096	15.6878	1.95117	TBA-2 tubulin alpha-2 chain
K02A11.3		2.95622	14.5152	8.73573	4.48223	1.94897	placental protein 11
M04F3.4		23.6497	25.6808	24.6653	12.6996	1.9422	calcium binding protein
C34E10.11		11.8249	5.58279	8.70383	4.48223	1.94185
C34G6.7	pqn-19	11.8249	5.58279	8.70383	4.48223	1.94185
R144.2		11.8249	5.58279	8.70383	4.48223	1.94185
K10B3.7	gpd-3	91.6428	73.6928	82.6678	42.5812	1.94142
B0024.9	trx-2	20.6935	11.1656	15.9296	8.21742	1.93851	thioredoxin
F31D4.9		20.6935	11.1656	15.9296	8.21742	1.93851
Y71F9AL.13	rpl-1	301.534	355.065	328.3	169.578	1.93599
F57B9.10	rpn-6	17.7373	11.1656	14.4514	7.47038	1.9345
T21C12.1	unc-49	8.86866	5.58279	7.22572	3.73519	1.9345	gamma-aminobutyric-acid receptor
ZK265.6		17.7373	11.1656	14.4514	7.47038	1.9345
F36A2.6	rps-15	192.154	223.311	207.733	107.573	1.93108	40S ribosomal protein S15
F32A5.4		14.7811	11.1656	12.9733	6.72334	1.9296	Immunodominant antigen
C24A1.3		5.91244	5.58279	5.74761	2.98815	1.92347
H22K11.4		5.91244	5.58279	5.74761	2.98815	1.92347
W01B11.3		5.91244	5.58279	5.74761	2.98815	1.92347
W04C9.4		5.91244	5.58279	5.74761	2.98815	1.92347
Y18D10A.8		11.8249	11.1656	11.4952	5.9763	1.92347	KH domain family of RNA binding proteins.
Y53G8AM.8		5.91244	5.58279	5.74761	2.98815	1.92347
F41C3.5		14.7811	16.7484	15.7647	8.21742	1.91845	Serine carboxypeptidase
K05C4.2		26.606	33.4967	30.0513	15.6878	1.91559
B0207.12	avr-14	8.86866	11.1656	10.0171	5.22927	1.91559
C56C10.3	vps-32.1	17.7373	22.3311	20.0342	10.4585	1.91559
R12H7.1	unc-9	8.86866	11.1656	10.0171	5.22927	1.91559	UNC-7-like protein
Y54G2A.18		8.86866	11.1656	10.0171	5.22927	1.91559
Y53C12B.2		20.6935	27.9139	24.3037	12.6996	1.91373
F10E7.5		11.8249	16.7484	14.2866	7.47038	1.91244
T20D3.6		14.7811	22.3311	18.5561	9.71149	1.91074
H39E23.1	par-1	17.7373	2.23311	9.98521	5.22927	1.90949	serine/threonine kinase (KIN1/SNF1/Nim1 subfamily)
T13H5.1		17.7373	2.23311	9.98521	5.22927	1.90949	protein-tyrosine phosphatase
F27D9.5	pcca-1	91.6428	79.2756	85.4592	44.8223	1.90662	Propionyl-coA carboxylase alpha chain precursor
C35D10.10		5.91244	11.1656	8.53901	4.48223	1.90508
C35E7.2		2.95622	5.58279	4.2695	2.24111	1.90508
T01G1.2		2.95622	5.58279	4.2695	2.24111	1.90508
W01C8.3	set-19	2.95622	5.58279	4.2695	2.24111	1.90508	C. elegans protein C26E6.9; E. coli malate synthase G
W08D2.5		5.91244	11.1656	8.53901	4.48223	1.90508	Transport ATPase like
Y116A8C.35	uaf-2	5.91244	11.1656	8.53901	4.48223	1.90508
Y73B6BL.24		2.95622	5.58279	4.2695	2.24111	1.90508
ZC504.2	acr-8	2.95622	5.58279	4.2695	2.24111	1.90508	acetylcholine receptor protein
ZK180.4		11.8249	22.3311	17.078	8.96446	1.90508	GTP-binding protein
ZK381.5	prkl-1	11.8249	22.3311	17.078	8.96446	1.90508
W10D9.5		20.6935	13.3987	17.0461	8.96446	1.90152
F55C7.7	unc-73	17.7373	7.8159	12.7766	6.72334	1.90034	guanine nucleotide exchange factor
T20B5.1	apa-2	17.7373	7.8159	12.7766	6.72334	1.90034	alpha-adaptin
W02D7.7	sel-9	26.606	30.1471	28.3765	14.9408	1.89927	type I membrane protein
Y113G7B.17		17.7373	18.9815	18.3594	9.71149	1.89048
F22F7.7		2.95622	11.1656	7.0609	3.73519	1.89037
K03C7.1		2.95622	11.1656	7.0609	3.73519	1.89037
Y41E3.8		2.95622	11.1656	7.0609	3.73519	1.89037
W08E3.1	snr-2	32.5184	32.3802	32.4493	17.1819	1.88858	small nuclear ribonucleoprotein (SNRNP)
T05A6.1	cki-1	44.3433	51.3616	47.8525	25.3993	1.88401
W04A8.4		195.11	85.9749	140.543	74.7038	1.88133
B0432.2	djr-1.1	11.8249	7.8159	9.82039	5.22927	1.87797
C50B8.1		11.8249	7.8159	9.82039	5.22927	1.87797	RNA binding protein
Y54G2A.26		11.8249	13.3987	12.6118	6.72334	1.87582
C02H7.3	aex-3	0	5.58279	2.79139	1.49408	1.86831
C25D7.8		0	5.58279	2.79139	1.49408	1.86831
F13B12.6		0	5.58279	2.79139	1.49408	1.86831
F13G11.1	dmd-6	0	5.58279	2.79139	1.49408	1.86831
F32B5.2		0	5.58279	2.79139	1.49408	1.86831
F32H5.7	twk-43	0	5.58279	2.79139	1.49408	1.86831
F37F2.2		0	5.58279	2.79139	1.49408	1.86831
F56D1.6	cex-1	0	5.58279	2.79139	1.49408	1.86831	calcium binding protein (weak)
R05D7.3		0	11.1656	5.58279	2.98815	1.86831
R13H4.2		0	5.58279	2.79139	1.49408	1.86831
T26C12.3		0	5.58279	2.79139	1.49408	1.86831
T28B8.2	ins-18	0	5.58279	2.79139	1.49408	1.86831	insulin-like growth factor I like
Y110A2AR.3		0	5.58279	2.79139	1.49408	1.86831
Y46H3A.7		0	11.1656	5.58279	2.98815	1.86831
Y48A6A.1	zig-5	0	5.58279	2.79139	1.49408	1.86831
F21C10.7		17.7373	26.7974	22.2673	11.9526	1.86297
R12C12.2	ran-5	8.86866	7.8159	8.34228	4.48223	1.86119
R53.4		106.424	88.208	97.3159	52.2927	1.86099	ATP synthase complex f subunit like protein
F21F8.3	asp-5	8.86866	2.23311	5.55089	2.98815	1.85763	protease
F29B9.6	ubc-9	8.86866	2.23311	5.55089	2.98815	1.85763	ubiquitin-conjugating enzyme
F32B6.1	nhr-4	8.86866	2.23311	5.55089	2.98815	1.85763	Ligand-binding domain of nuclear hormone receptors, Zinc finger, C4 type (two domains)
K08F8.7		8.86866	2.23311	5.55089	2.98815	1.85763
K12H4.3		8.86866	2.23311	5.55089	2.98815	1.85763
T28F12.3	sos-1	8.86866	2.23311	5.55089	2.98815	1.85763
W04B5.4		8.86866	2.23311	5.55089	2.98815	1.85763
F38H4.9	let-92	29.5622	25.6808	27.6215	14.9408	1.84873	serine/threonine protein phosphatase
Y73B6BL.21		14.7811	10.049	12.4151	6.72334	1.84656
K04G2.2		5.91244	13.3987	9.65556	5.22927	1.84645	BEM-1/BUD5 suppressor-like
ZK54.1		11.8249	26.7974	19.3111	10.4585	1.84645	phosphate transporter
ZK899.2		5.91244	13.3987	9.65556	5.22927	1.84645
B0205.7	kin-3	62.0806	53.5948	57.8377	31.3756	1.8434	casein kinase
F40E10.4	slt-1	14.7811	4.46623	9.62366	5.22927	1.84035	EGF-like protein slit like
F48E3.6		5.91244	7.8159	6.86417	3.73519	1.8377
T16G1.10	pqn-68	5.91244	7.8159	6.86417	3.73519	1.8377
F10B5.1	rpl-10	431.608	427.641	429.625	233.823	1.83739	ribosomal protein L10 (QM protein)
Y38A10A.5	crt-1	203.979	190.931	197.455	107.573	1.83554	calreticulin precursor
F08G5.3		2.95622	18.9815	10.9688	5.9763	1.83539
K07D4.7	tag-218	26.606	14.5152	20.5606	11.2056	1.83486
T28F4.1		26.606	14.5152	20.5606	11.2056	1.83486
Y45F10D.12	rpl-18	511.426	393.028	452.227	246.523	1.83442	Eukaryotic ribosomal protein L18
F40F4.4	lbp-3	29.5622	52.4782	41.0202	22.4111	1.83035
Y97E10C.1		59.1244	20.098	39.6112	21.6641	1.82843
C31H1.6	lntl-1	17.7373	12.2821	15.0097	8.21742	1.82657
T12G3.1		59.1244	39.0795	49.1019	26.8934	1.8258	Drosphila REF (2)P like
B0495.9		2.95622	13.3987	8.17745	4.48223	1.82442
W10D5.2		56.1681	77.0425	66.6053	36.6049	1.81958	NADH-ubiquinone oxidoreductase 20 KD subunit
T08G2.3		70.9492	26.7974	48.8733	26.8934	1.8173	acyl-CoA dehydrogenase
C27C12.4		5.91244	2.23311	4.07278	2.24111	1.8173
C38H2.2		11.8249	4.46623	8.14555	4.48223	1.8173
E01G4.7		5.91244	2.23311	4.07278	2.24111	1.8173
F18G5.6		11.8249	4.46623	8.14555	4.48223	1.8173
F23H11.4		5.91244	2.23311	4.07278	2.24111	1.8173
F42A9.8		5.91244	2.23311	4.07278	2.24111	1.8173
K08F4.2		11.8249	4.46623	8.14555	4.48223	1.8173	RNA recognition motif. (aka RRM, RBD, or RNP domain)
K10G6.3	sea-2	5.91244	2.23311	4.07278	2.24111	1.8173
T02G5.9	krs-1	11.8249	4.46623	8.14555	4.48223	1.8173	lysyl-tRNA synthetase
T03G6.2	nhr-40	11.8249	4.46623	8.14555	4.48223	1.8173	steroid/thyroid/retinoic nuclear hormone receptor family
T06A10.3		5.91244	2.23311	4.07278	2.24111	1.8173
W07E6.4	prp-21	5.91244	2.23311	4.07278	2.24111	1.8173	splicing factor
Y54E10BR.1		5.91244	2.23311	4.07278	2.24111	1.8173
Y67H2A.10		5.91244	2.23311	4.07278	2.24111	1.8173
Y77E11A.1		5.91244	21.2146	13.5635	7.47038	1.81564
T09A12.4	nhr-66	8.86866	10.049	9.45884	5.22927	1.80883	zinc finger protein
Y116A8C.27		8.86866	10.049	9.45884	5.22927	1.80883
K07F5.15		44.3433	44.6623	44.5028	24.6523	1.80522
C23H4.1	cab-1	2.95622	7.8159	5.38606	2.98815	1.80247
F20D1.3		2.95622	7.8159	5.38606	2.98815	1.80247
R12E2.11		2.95622	7.8159	5.38606	2.98815	1.80247	purine/pyrimidine phosphoribosyl transferase
Y110A7A.7		2.95622	7.8159	5.38606	2.98815	1.80247
Y39B6A.37		2.95622	7.8159	5.38606	2.98815	1.80247
Y54G11A.8	ddl-3	2.95622	7.8159	5.38606	2.98815	1.80247
T01G1.3		14.7811	6.69934	10.7402	5.9763	1.79713	Yesat transport protein WEB1 like
F26D10.3	hsp-1	171.461	118.355	144.908	80.6801	1.79608	HSP-1 heat shock 70kd protein A
C05G5.4		14.7811	46.8954	30.8383	17.1819	1.79481	succinyl-CoA synthetase
T04C12.6	act-1	88.6866	168.6	128.643	71.7156	1.7938	actin
F56B6.4	uvt-5	11.8249	12.2821	12.0535	6.72334	1.79278	glycogenin
F01F1.8	cct-6	70.9492	94.9074	82.9283	46.3164	1.79048
B0511.13		8.86866	4.46623	6.66744	3.73519	1.78503
C33H5.9	sec-10	8.86866	4.46623	6.66744	3.73519	1.78503
D2030.2		8.86866	4.46623	6.66744	3.73519	1.78503	ATP-dependent CLP protease (CLPX) like
R03G5.2	sek-1	8.86866	4.46623	6.66744	3.73519	1.78503	SER/THR-protein kinase
Y38F1A.10	max-2	8.86866	4.46623	6.66744	3.73519	1.78503	Eukaryotic protein kinase domain
ZK593.6	lgg-2	62.0806	52.4782	57.2794	32.1226	1.78315	microtubule-associated protein 1 like
Y75B12B.2	cyn-7	50.2557	53.5948	51.9252	29.1345	1.78226	Peptidyl-prolyl cis-trans isomerases
C04C3.3		5.91244	10.049	7.98073	4.48223	1.78053	pyruvate dehydrogenase
R13.4		5.91244	10.049	7.98073	4.48223	1.78053
Y71H9A.3	sto-4	5.91244	10.049	7.98073	4.48223	1.78053	Band 7 family
Y92C3B.2	uaf-1	5.91244	10.049	7.98073	4.48223	1.78053
C24G6.8		17.7373	16.7484	17.2428	9.71149	1.77551
T06D8.6	cchl-1	8.86866	12.2821	10.5754	5.9763	1.76955	cyctochrome c1 heme lyase
W02A11.3		8.86866	12.2821	10.5754	5.9763	1.76955	Zinc finger, C3HC4 type (RING finger)
C09B8.6	hsp-25	26.606	36.8464	31.7262	17.9289	1.76955	Small heat shock protein
F41G4.2	cas-1	35.4746	27.9139	31.6943	17.9289	1.76777	adenylyl cyclase-associated protein
F49H12.1	lsy-2	2.95622	23.4477	13.202	7.47038	1.76724	C2H2-type zinc finger protein
K04G2.8	apr-1	17.7373	3.34967	10.5435	5.9763	1.76422
R166.5	mnk-1	17.7373	11.1656	14.4514	8.21742	1.75864	serine/threonine kinase
C06G1.5		11.8249	22.3311	17.078	9.71149	1.75854	protein phosphatase PP2A
C16H3.3		23.6497	7.8159	15.7328	8.96446	1.75502
ZK688.6	tag-282	17.7373	26.7974	22.2673	12.6996	1.75338
C09B9.8		0	7.8159	3.90795	2.24111	1.74375
F40G9.2		0	7.8159	3.90795	2.24111	1.74375
F57H12.7	mec-17	0	7.8159	3.90795	2.24111	1.74375
T27A1.5		0	7.8159	3.90795	2.24111	1.74375
Y87G2A.17		0	7.8159	3.90795	2.24111	1.74375
T14G12.3	tag-18	2.95622	25.6808	14.3185	8.21742	1.74246
C44B7.2		2.95622	10.049	6.50262	3.73519	1.74091
Y51H1A.3		8.86866	14.5152	11.692	6.72334	1.73901
C06H2.3		5.91244	4.46623	5.18933	2.98815	1.73664	Acetyltransferase (GNAT) family
C09G4.2		2.95622	2.23311	2.59467	1.49408	1.73664	cAMP-dependant protein kinase
C14C10.3	ril-2	11.8249	8.93246	10.3787	5.9763	1.73664
C25B8.3	cpr-6	5.91244	4.46623	5.18933	2.98815	1.73664
C26C6.5	dcp-66	2.95622	2.23311	2.59467	1.49408	1.73664
C31B8.7		2.95622	2.23311	2.59467	1.49408	1.73664
C46H11.7		2.95622	2.23311	2.59467	1.49408	1.73664
C49H3.10	imb-6	2.95622	2.23311	2.59467	1.49408	1.73664	importin beta, nuclear transport factor
C53H9.2		5.91244	4.46623	5.18933	2.98815	1.73664
D1009.3		5.91244	4.46623	5.18933	2.98815	1.73664
D1044.1		2.95622	2.23311	2.59467	1.49408	1.73664
D2023.5		5.91244	4.46623	5.18933	2.98815	1.73664	thiosulphate sulphurtransferase
D2089.4	ptb-1	11.8249	8.93246	10.3787	5.9763	1.73664	polypyrimidine tract binding protein
F10C1.2	ifb-1	5.91244	4.46623	5.18933	2.98815	1.73664	Intermediate filament protein
F13C5.5		2.95622	2.23311	2.59467	1.49408	1.73664
F36H9.7		2.95622	2.23311	2.59467	1.49408	1.73664
F44F4.2		2.95622	2.23311	2.59467	1.49408	1.73664	Protein-tyrosine phosphatase
F56C11.3		2.95622	2.23311	2.59467	1.49408	1.73664
F59C6.7	che-13	2.95622	2.23311	2.59467	1.49408	1.73664
H01G02.3		2.95622	2.23311	2.59467	1.49408	1.73664
K08E3.4		2.95622	2.23311	2.59467	1.49408	1.73664	Cofilin/tropomyosin-type actin-binding proteins, Src homology domain 3
M01E5.3		5.91244	4.46623	5.18933	2.98815	1.73664
R02D3.5		2.95622	2.23311	2.59467	1.49408	1.73664	farnesyltransferase alpha subunit
R05G9.2		8.86866	6.69934	7.784	4.48223	1.73664
R11H6.5		8.86866	6.69934	7.784	4.48223	1.73664	Human NF45 protein like
R144.6		2.95622	2.23311	2.59467	1.49408	1.73664
T02G5.13	mmaa-1	5.91244	4.46623	5.18933	2.98815	1.73664
W03D2.5	wrt-5	2.95622	2.23311	2.59467	1.49408	1.73664
W04C9.3		2.95622	2.23311	2.59467	1.49408	1.73664	cuticlin
W09G3.1		11.8249	8.93246	10.3787	5.9763	1.73664
Y106G6E.6	csnk-1	2.95622	2.23311	2.59467	1.49408	1.73664	casein kinase like
Y25C1A.5		2.95622	2.23311	2.59467	1.49408	1.73664	beta adaptin-like protein
Y37A1B.17		5.91244	4.46623	5.18933	2.98815	1.73664
Y46G5A.18		2.95622	2.23311	2.59467	1.49408	1.73664
Y51F10.3		2.95622	2.23311	2.59467	1.49408	1.73664
Y53H1C.1	aat-9	5.91244	4.46623	5.18933	2.98815	1.73664
Y55F3BR.4		2.95622	2.23311	2.59467	1.49408	1.73664
Y57G11C.36		2.95622	2.23311	2.59467	1.49408	1.73664
Y60A3A.13	frs-3	2.95622	2.23311	2.59467	1.49408	1.73664
Y75B12B.11		2.95622	2.23311	2.59467	1.49408	1.73664
Y75B8A.13		2.95622	2.23311	2.59467	1.49408	1.73664
Y75B8A.29		2.95622	2.23311	2.59467	1.49408	1.73664
Y79H2A.6	arx-3	11.8249	8.93246	10.3787	5.9763	1.73664
ZK154.6		2.95622	2.23311	2.59467	1.49408	1.73664
ZK970.2	clpp-1	5.91244	4.46623	5.18933	2.98815	1.73664	CLPP-like protease
F42E11.2		38.4308	21.2146	29.8227	17.1819	1.73571
C07G2.2	atf-7	20.6935	7.8159	14.2547	8.21742	1.7347	bZIP transcription factor
K08B12.5	tag-59	17.7373	5.58279	11.66	6.72334	1.73426	serine/threonine-protein kinase
C09C7.1	zig-4	11.8249	1.11656	6.47072	3.73519	1.73237	IG-like C2-type domains
C33H5.8		11.8249	1.11656	6.47072	3.73519	1.73237
R03H10.2		11.8249	1.11656	6.47072	3.73519	1.73237
C52E4.3	snr-4	29.5622	48.012	38.7871	22.4111	1.73071	small nuclear ribonucleoprotein D2 like
F29B9.11		62.0806	87.0915	74.586	43.3282	1.72142
T06D10.1		14.7811	21.2146	17.9978	10.4585	1.72088
F15D3.1	dys-1	26.606	14.5152	20.5606	11.9526	1.72018	dystrophin
T04C12.4	act-3	124.161	168.6	146.381	85.1623	1.71884	actin
T05A7.11		17.7373	7.8159	12.7766	7.47038	1.7103
Y39E4B.6		11.8249	11.1656	11.4952	6.72334	1.70975
C05E4.9	gei-7	94.599	125.054	109.827	64.2453	1.70949	isocitrate lyase
F43G9.1		20.6935	20.098	20.3958	11.9526	1.70639	isocitrate dehydrogenase
D2030.5	mce-1	35.4746	43.5457	39.5102	23.1582	1.7061	B.subtilis YQJC protein like
C25H3.9		29.5622	29.0305	29.2963	17.1819	1.70507
M60.4		29.5622	29.0305	29.2963	17.1819	1.70507
Y40B1B.7		29.5622	29.0305	29.2963	17.1819	1.70507
C34E10.1	gop-3	14.7811	5.58279	10.1819	5.9763	1.70372
F29B9.5		14.7811	5.58279	10.1819	5.9763	1.70372
F46F3.1	ceh-27	8.86866	8.93246	8.90056	5.22927	1.70207	homeobox protein (NK-2 subfamily)
T07C5.1	ugt-50	17.7373	17.8649	17.8011	10.4585	1.70207	PUTATIVE UDP-GLUCURONOSYLTRANSFERASE UGT16 PRECURSOR (EC 2.4.1.17) (UDPGT)
F54D5.8	dnj-13	65.0368	39.0795	52.0582	30.6286	1.69966	DNAJ protein
F10G7.1	tag-151	20.6935	22.3311	21.5123	12.6996	1.69393
F23A7.4		11.8249	3.34967	7.58727	4.48223	1.69275	glutamate receptor epsilon subunit like
C54G4.8	cyc-1	14.7811	25.6808	20.231	11.9526	1.6926	cytochrome C1, heme protein
Y106G6H.2	pab-1	100.511	81.5087	91.0101	53.7867	1.69205	RNA recognition motif. (aka RRM, RBD, or RNP domain) ; Poly-adenylate binding protein, unique domain.
C23G10.4	rpn-2	11.8249	13.3987	12.6118	7.47038	1.68824	tRNA processing protein SEN3
T12G3.4		5.91244	26.7974	16.3549	9.71149	1.68408	strictosidine synthase like
T07D1.4	fox-1	0	10.049	5.02451	2.98815	1.68148	RNA-binding protein
C27F2.5		14.7811	17.8649	16.323	9.71149	1.68079	S. cerevisiae Snf8p
F57B10.3		14.7811	17.8649	16.323	9.71149	1.68079	phosphoglycerate mutase
C01G6.8	cam-1	23.6497	18.9815	21.3156	12.6996	1.67844	protein tyrosine kinase receptor
H06H21.3		23.6497	18.9815	21.3156	12.6996	1.67844	translation initiation factor
ZK328.2	eft-1	8.86866	11.1656	10.0171	5.9763	1.67614	elongation factor 2
Y71H2AM.5		41.3871	103.84	72.6134	43.3282	1.67589
K10B4.6	cwn-1	20.6935	36.8464	28.77	17.1819	1.67444
C36E8.1		17.7373	12.2821	15.0097	8.96446	1.67436
T21C9.5	lpd-9	11.8249	25.6808	18.7528	11.2056	1.67353
C34F6.10		8.86866	1.11656	4.99261	2.98815	1.6708	Fibronectin type III domain (4 domains)
F31E8.3	tab-1	8.86866	1.11656	4.99261	2.98815	1.6708	Homeobox
T05B9.1		8.86866	1.11656	4.99261	2.98815	1.6708
T27E9.7	abcf-2	8.86866	1.11656	4.99261	2.98815	1.6708	ABC transporters (2 domains)
Y55D5A.4		8.86866	1.11656	4.99261	2.98815	1.6708
ZK973.3		8.86866	1.11656	4.99261	2.98815	1.6708	phosphatase
K08F8.1		41.3871	33.4967	37.4419	22.4111	1.67068	ribosomal S6 kinase
K10C3.3	zig-1	32.5184	32.3802	32.4493	19.423	1.67066	IG superfamily repeats (I-type)
R13G10.1	dpy-27	11.8249	5.58279	8.70383	5.22927	1.66445	chromosome segregation protein (SMC-1)
M01E11.7	tag-163	23.6497	33.4967	28.5732	17.1819	1.66299
Y56A3A.7		14.7811	10.049	12.4151	7.47038	1.6619
C45E1.4		8.86866	13.3987	11.1337	6.72334	1.65597
D2013.7	eif-3.F	14.7811	22.3311	18.5561	11.2056	1.65597	M0V-34 protein
F20B6.8	hpk-1	8.86866	13.3987	11.1337	6.72334	1.65597	serine/threonine protein kinase
F57B7.4	mig-17	8.86866	13.3987	11.1337	6.72334	1.65597	zinc metallopeptidase (M12B family)
B0495.10	tag-178	2.95622	4.46623	3.71122	2.24111	1.65597
C06A6.2		2.95622	4.46623	3.71122	2.24111	1.65597
C14A4.14		2.95622	4.46623	3.71122	2.24111	1.65597
C54C6.2	ben-1	2.95622	4.46623	3.71122	2.24111	1.65597	tubulin
F22E12.1		2.95622	4.46623	3.71122	2.24111	1.65597
F35C8.4	syn-1	2.95622	4.46623	3.71122	2.24111	1.65597
F52A8.3		2.95622	4.46623	3.71122	2.24111	1.65597
F52B11.2		2.95622	4.46623	3.71122	2.24111	1.65597
H32C10.2	lin-33	11.8249	17.8649	14.8449	8.96446	1.65597
K07C11.2	air-1	2.95622	4.46623	3.71122	2.24111	1.65597	protein kinase
T06C12.13	nhr-213	2.95622	4.46623	3.71122	2.24111	1.65597	Zinc finger, C4 type (two domains)
T10B10.4		5.91244	8.93246	7.42245	4.48223	1.65597
T12E12.1		2.95622	4.46623	3.71122	2.24111	1.65597
Y113G7A.3	sec-23	2.95622	4.46623	3.71122	2.24111	1.65597
Y18D10A.16		2.95622	4.46623	3.71122	2.24111	1.65597
Y22D7AL.8	sms-3	2.95622	4.46623	3.71122	2.24111	1.65597
Y41D4B.26	nhr-146	5.91244	8.93246	7.42245	4.48223	1.65597
Y45F10A.7		2.95622	4.46623	3.71122	2.24111	1.65597
ZK1073.2		2.95622	4.46623	3.71122	2.24111	1.65597
ZK632.3		5.91244	8.93246	7.42245	4.48223	1.65597	Hypothetical protein 186 (T. acidophilum)
F09B9.2	unc-115	35.4746	31.2636	33.3691	20.17	1.65439	LIM domains
ZC395.10		59.1244	44.6623	51.8933	31.3756	1.65394
W01A11.3	unc-83	26.606	17.8649	22.2354	13.4467	1.6536
Y37A1B.1	lst-3	26.606	17.8649	22.2354	13.4467	1.6536
T10E9.7	nuo-2	23.6497	25.6808	24.6653	14.9408	1.65087	NADH-ubiquinone oxidoredutase 30 kd subunit
F42G8.10		26.606	54.7113	40.6586	24.6523	1.64929
C30H6.7		14.7811	0	7.39055	4.48223	1.64886	2-oxo acid dehydrogenases acyltransferase (catalytic domain)
F43D2.4	hot-1	2.95622	16.7484	9.85229	5.9763	1.64856
Y54G2A.11		2.95622	16.7484	9.85229	5.9763	1.64856
F53C11.4		56.1681	32.3802	44.2742	26.8934	1.64629
K01G5.8		17.7373	31.2636	24.5005	14.9408	1.63984
C35B1.2		8.86866	3.34967	6.10916	3.73519	1.63557
F10F2.3		8.86866	3.34967	6.10916	3.73519	1.63557	lipase (Bacillus subtilis)
M04F3.1	rpa-2	17.7373	21.2146	19.476	11.9526	1.62943
Y82E9BR.22		17.7373	21.2146	19.476	11.9526	1.62943
Y43C5A.5	thk-1	17.7373	8.93246	13.3349	8.21742	1.62276	thymidine kinases
C50F2.4		2.95622	6.69934	4.82778	2.98815	1.61564
D2089.3		2.95622	6.69934	4.82778	2.98815	1.61564
F15C11.2		5.91244	13.3987	9.65556	5.9763	1.61564	Ubiquitin family
F54F2.7		2.95622	6.69934	4.82778	2.98815	1.61564
Y54F10AL.2	est-1	2.95622	6.69934	4.82778	2.98815	1.61564
Y75B12B.4	bath-36	2.95622	6.69934	4.82778	2.98815	1.61564	BTB (also known as BR-C/Ttk) domain.
ZC395.2	clk-1	5.91244	13.3987	9.65556	5.9763	1.61564
T09E8.1		56.1681	23.4477	39.8079	24.6523	1.61478
T20G5.2	cts-1	20.6935	32.3802	26.5368	16.4348	1.61467	Citrate synthase
C02F4.2	tax-6	14.7811	18.9815	16.8813	10.4585	1.61412	serine/threonine protein phosphatase
C18A3.9		11.8249	12.2821	12.0535	7.47038	1.61351
C50D2.7		8.86866	5.58279	7.22572	4.48223	1.61208
F27D4.2		8.86866	5.58279	7.22572	4.48223	1.61208
R10D12.14		17.7373	11.1656	14.4514	8.96446	1.61208
T02G5.8	kat-1	8.86866	5.58279	7.22572	4.48223	1.61208	acetoacetyl-C0A thiolase
Y87G2A.9	ubc-14	20.6935	34.6133	27.6534	17.1819	1.60945
F57B9.6	inf-1	14.7811	21.2146	17.9978	11.2056	1.60615
W01A8.1	mdt-28	26.606	4.46623	15.5361	9.71149	1.59976
R11A5.4		124.161	171.95	148.056	92.6327	1.59831	phosphoenolpyruvate carboxykinase
T10H9.4	snb-1	67.993	68.11	68.0515	42.5812	1.59816	synaptobrevin
F29C4.7		14.7811	6.69934	10.7402	6.72334	1.59745	RNA-binding protein
C37F5.1	lin-1	8.86866	7.8159	8.34228	5.22927	1.59531
F41G3.12	agr-1	8.86866	7.8159	8.34228	5.22927	1.59531
F59A6.1	nsy-1	8.86866	7.8159	8.34228	5.22927	1.59531	Protein kinase
F53F4.10		38.4308	42.4292	40.43	25.3993	1.59178	NADH-ubiquinone dehydrogenase 24 KD subunit
K08D12.4		2.95622	8.93246	5.94434	3.73519	1.59144
Y94H6A.5		2.95622	8.93246	5.94434	3.73519	1.59144
F11G11.2	gst-7	65.0368	51.3616	58.1992	36.6049	1.58993	glutathione S-transferase
JC8.3	rpl-12	165.548	164.134	164.841	103.838	1.58748	Ribosomal protein L11
C48A7.1	egl-19	11.8249	0	5.91244	3.73519	1.5829	calcium channel alpha subunit
F52H3.3	bath-38	8.86866	10.049	9.45884	5.9763	1.58272	BTB (also known as BR-C/Ttk) domain.
C14F5.1		41.3871	24.5643	32.9757	20.9171	1.5765
C34E10.6	atp-2	73.9055	64.7603	69.3329	44.0752	1.57306	ATP synthase beta chain
C02C6.1	dyn-1	5.91244	1.11656	3.5145	2.24111	1.56819	dynamin
C04A11.4	adm-2	5.91244	1.11656	3.5145	2.24111	1.56819	zinc metalloprotease
F29C4.1	daf-1	11.8249	2.23311	7.02899	4.48223	1.56819
F43C9.4	mig-13	5.91244	1.11656	3.5145	2.24111	1.56819	LDL-receptor class repeats; C1R/C1S-like repeats
F52C9.1		11.8249	2.23311	7.02899	4.48223	1.56819
F59E12.9		5.91244	1.11656	3.5145	2.24111	1.56819
K05C4.11		5.91244	1.11656	3.5145	2.24111	1.56819	CUB domain (2 domains), Low-density lipoprotein receptor domain class A
R01B10.5	jamp-1	5.91244	1.11656	3.5145	2.24111	1.56819
R01B10.6		5.91244	1.11656	3.5145	2.24111	1.56819
R06C1.2		5.91244	1.11656	3.5145	2.24111	1.56819	Polyprenyl synthetases
R13H8.1	daf-16	5.91244	1.11656	3.5145	2.24111	1.56819
R148.5		5.91244	1.11656	3.5145	2.24111	1.56819
T01G9.4	npp-2	5.91244	1.11656	3.5145	2.24111	1.56819
T23H2.2	snt-4	5.91244	1.11656	3.5145	2.24111	1.56819	C2 domain protein
T27B1.2		5.91244	1.11656	3.5145	2.24111	1.56819	zinc finger
Y110A7A.5	mtm-1	5.91244	1.11656	3.5145	2.24111	1.56819	myotubularin-like protein
Y41G9A.1	osm-5	5.91244	1.11656	3.5145	2.24111	1.56819
Y5F2A.4		5.91244	1.11656	3.5145	2.24111	1.56819	Zinc finger, C2H2 type (7 domains)
Y71G12B.12	atgr-5	5.91244	1.11656	3.5145	2.24111	1.56819
ZK1240.3		11.8249	2.23311	7.02899	4.48223	1.56819
ZK909.6		5.91244	1.11656	3.5145	2.24111	1.56819
F35G12.2		8.86866	14.5152	11.692	7.47038	1.56511	isocitrate dehydrogenase
C08G9.1		2.95622	13.3987	8.17745	5.22927	1.56379
K02F2.2		2.95622	13.3987	8.17745	5.22927	1.56379	S-adenosylhomocysteine hydrolase
JC8.2		17.7373	5.58279	11.66	7.47038	1.56084
ZK945.3	puf-12	11.8249	4.46623	8.14555	5.22927	1.55769	pumilio-repeat like domain
W03A5.7	dnj-24	23.6497	66.9934	45.3216	29.1345	1.5556
C33H5.12	rsp-6	17.7373	7.8159	12.7766	8.21742	1.55482	RNA binding protein
F11E6.5	elo-2	17.7373	7.8159	12.7766	8.21742	1.55482	GNS1/SUR4 family
R07H5.2	cpt-2	17.7373	7.8159	12.7766	8.21742	1.55482	carnitine palmitoyltransferase II
C25A1.13		5.91244	3.34967	4.63105	2.98815	1.54981	NADH-ubiquinone oxidoreductase B8 subunit
C47B2.7	selb-1	5.91244	3.34967	4.63105	2.98815	1.54981
C53B4.7	bre-1	11.8249	6.69934	9.26211	5.9763	1.54981
F36A4.7	ama-1	5.91244	3.34967	4.63105	2.98815	1.54981	RNA polymerase II
F56H1.6		5.91244	3.34967	4.63105	2.98815	1.54981
F57C12.5	mrp-1	5.91244	3.34967	4.63105	2.98815	1.54981	ABC transporter
M01D1.10	fbxb-45	17.7373	10.049	13.8932	8.96446	1.54981
R03H10.1		5.91244	3.34967	4.63105	2.98815	1.54981
Y48G10A.2		5.91244	3.34967	4.63105	2.98815	1.54981
Y55F3AM.9		5.91244	3.34967	4.63105	2.98815	1.54981
Y67H2A.1		11.8249	6.69934	9.26211	5.9763	1.54981
ZC168.1	ncx-3	5.91244	3.34967	4.63105	2.98815	1.54981	sodium/calcium exchanger protein like
ZK973.6	anc-1	11.8249	6.69934	9.26211	5.9763	1.54981
Y57G11C.12	nuo-3	20.6935	27.9139	24.3037	15.6878	1.54921
Y71H2AM.4		8.86866	55.8279	32.3483	20.9171	1.5465
C44B7.10		14.7811	29.0305	21.9058	14.1937	1.54334
H20J18.1	scd-1	32.5184	11.1656	21.842	14.1937	1.53885
C04G2.7	egl-38	5.91244	5.58279	5.74761	3.73519	1.53877	Human paired box protein like
C27C12.2	egrh-1	5.91244	5.58279	5.74761	3.73519	1.53877	Zinc finger, C2H2 type (3 domains)
E03G2.3	mec-5	5.91244	5.58279	5.74761	3.73519	1.53877	collagen-like repeats
T05B11.1		5.91244	5.58279	5.74761	3.73519	1.53877
T05H10.6		5.91244	5.58279	5.74761	3.73519	1.53877	pyruvate dehydrogenase E1 alpha subunit
Y105E8B.4	bath-40	5.91244	5.58279	5.74761	3.73519	1.53877
Y110A7A.13	chp-1	23.6497	22.3311	22.9904	14.9408	1.53877
Y54G9A.7		5.91244	5.58279	5.74761	3.73519	1.53877
C48A7.2		20.6935	2.23311	11.4633	7.47038	1.5345	phosphate permease
H17B01.1		41.3871	50.2451	45.8161	29.8815	1.53326	sugar transporter
K08E4.6		5.91244	7.8159	6.86417	4.48223	1.53142	emp24/gp25L/p24 family
ZC506.1		5.91244	7.8159	6.86417	4.48223	1.53142	man(9)-alpha-mannosidase
C18E9.4		29.5622	48.012	38.7871	25.3993	1.52709
Y74E4A.1	lgc-27	5.91244	10.049	7.98073	5.22927	1.52617
F13D11.2	hbl-1	88.6866	43.5457	66.1161	43.3282	1.52594	C2H2-type zinc finger
C41C4.6	ulp-4	20.6935	8.93246	14.813	9.71149	1.52531
C25H3.6		11.8249	22.3311	17.078	11.2056	1.52406
F58G1.4		5.91244	12.2821	9.09728	5.9763	1.52223
C09D8.1	ptp-3	14.7811	5.58279	10.1819	6.72334	1.51442	protein-tyrosine phosphatase with fibronectin type III-like domains (DPTP and LAR like)
C07E3.6		14.7811	10.049	12.4151	8.21742	1.51082
F40F9.1	xbx-6	14.7811	16.7484	15.7647	10.4585	1.50736	N-methyl-D-aspartate receptor associated protein
K01G5.7	tbb-1	23.6497	41.3126	32.4812	21.6641	1.49931	tubulin beta-chain
F53A2.6	ife-1	0	11.1656	5.58279	3.73519	1.49465	EUKARYOTIC TRANSLATION INITIATION FACTOR 4E (EIF-4E) (EIF4E) (MRNA CAP-BINDING PROTEIN) (EIF-4F 25 KD SUBUNIT)
BE0003N10.3		0	2.23311	1.11656	0.747038	1.49465
C01C4.1	nlp-1	0	2.23311	1.11656	0.747038	1.49465	A. californica buccalin precursor (weak)
C05E11.8	flp-12	0	2.23311	1.11656	0.747038	1.49465
C08G9.2		0	2.23311	1.11656	0.747038	1.49465
C10A4.8		0	2.23311	1.11656	0.747038	1.49465	Zinc finger protein
C24H11.7	gbf-1	0	2.23311	1.11656	0.747038	1.49465
C25H3.7		0	2.23311	1.11656	0.747038	1.49465
C27A12.5	ceh-2	0	2.23311	1.11656	0.747038	1.49465	homeobox protein
C29E4.8		0	2.23311	1.11656	0.747038	1.49465	Adenylate kinase
C30H6.10		0	2.23311	1.11656	0.747038	1.49465
C32D5.2	sma-6	0	2.23311	1.11656	0.747038	1.49465	Activin receptor
C33A12.7		0	2.23311	1.11656	0.747038	1.49465
C33G8.4		0	2.23311	1.11656	0.747038	1.49465
C34C6.4		0	2.23311	1.11656	0.747038	1.49465	choline dehydrogenase
C35A5.6		0	4.46623	2.23311	1.49408	1.49465
C36A4.5		0	2.23311	1.11656	0.747038	1.49465	claustrin like
C39E9.12		0	4.46623	2.23311	1.49408	1.49465
C43E11.4	tufm-2	0	2.23311	1.11656	0.747038	1.49465	elongation factor Tu
C46H11.8	phat-1	0	2.23311	1.11656	0.747038	1.49465
C49C8.2		0	2.23311	1.11656	0.747038	1.49465
C50C3.5		0	2.23311	1.11656	0.747038	1.49465	Calmodulin
D2030.7		0	2.23311	1.11656	0.747038	1.49465	Zinc finger, C3HC4 type (RING finger)
E01G4.5		0	2.23311	1.11656	0.747038	1.49465
F02E9.9		0	4.46623	2.23311	1.49408	1.49465	WD domain, G-beta repeat
F08G12.4	vhl-1	0	4.46623	2.23311	1.49408	1.49465
F10B5.9		0	2.23311	1.11656	0.747038	1.49465
F10C2.6	drs-2	0	2.23311	1.11656	0.747038	1.49465	aspartyl-tRNA synthetase
F11E6.1		0	6.69934	3.34967	2.24111	1.49465	glucosylceramidase (O-glycosyl hydrolase)
F14F11.1		0	4.46623	2.23311	1.49408	1.49465	potassium channel
F15A8.6		0	4.46623	2.23311	1.49408	1.49465	esterase
F16H11.1		0	2.23311	1.11656	0.747038	1.49465
F20H11.2	nsh-1	0	2.23311	1.11656	0.747038	1.49465
F26A1.1		0	2.23311	1.11656	0.747038	1.49465
F26F4.7	nhl-2	0	2.23311	1.11656	0.747038	1.49465
F26H11.5	exl-1	0	2.23311	1.11656	0.747038	1.49465
F28B4.4		0	2.23311	1.11656	0.747038	1.49465
F35A5.5		0	2.23311	1.11656	0.747038	1.49465
F35G12.5		0	2.23311	1.11656	0.747038	1.49465
F39C12.4		0	2.23311	1.11656	0.747038	1.49465
F42E11.1	pgp-4	0	2.23311	1.11656	0.747038	1.49465	p-glycoprotein
F42F12.3		0	4.46623	2.23311	1.49408	1.49465	3-oxo-5-alpha-steroid 4-dehydrogenase
F44F1.6		0	4.46623	2.23311	1.49408	1.49465
F45D11.13	fbxb-30	0	2.23311	1.11656	0.747038	1.49465
F46C8.2	col-174	0	2.23311	1.11656	0.747038	1.49465	cuticle collagen
F46G11.3	tag-257	0	2.23311	1.11656	0.747038	1.49465	serine/threonine-protein kinase
F49E10.1		0	2.23311	1.11656	0.747038	1.49465
F52D10.6		0	4.46623	2.23311	1.49408	1.49465	PH (pleckstrin homology) domain
F53G2.1		0	2.23311	1.11656	0.747038	1.49465
F54D5.9		0	2.23311	1.11656	0.747038	1.49465
F55C9.10	fbxb-61	0	2.23311	1.11656	0.747038	1.49465
F56F11.2		0	2.23311	1.11656	0.747038	1.49465
F56F11.5		0	2.23311	1.11656	0.747038	1.49465
F56H1.5		0	4.46623	2.23311	1.49408	1.49465
F58F12.4		0	2.23311	1.11656	0.747038	1.49465
F58H1.7		0	2.23311	1.11656	0.747038	1.49465	low-density lipoprotein receptor
F59F4.3		0	2.23311	1.11656	0.747038	1.49465
H01G02.2		0	2.23311	1.11656	0.747038	1.49465	serine/threonine kinase (2 domains)
H02I12.1		0	2.23311	1.11656	0.747038	1.49465
H10D18.5		0	2.23311	1.11656	0.747038	1.49465
H27M09.2		0	4.46623	2.23311	1.49408	1.49465	RNA polymerase
K02A2.5		0	2.23311	1.11656	0.747038	1.49465
K06A1.1		0	2.23311	1.11656	0.747038	1.49465	transcription factor AP-2
K09G1.4	dop-2	0	2.23311	1.11656	0.747038	1.49465	dopamine receptor like
K11E4.2		0	2.23311	1.11656	0.747038	1.49465	Src homology domain 2
M01A12.1	col-53	0	2.23311	1.11656	0.747038	1.49465	collagen
M01F1.8		0	2.23311	1.11656	0.747038	1.49465
R03A10.3		0	2.23311	1.11656	0.747038	1.49465
R12B2.5	mdt-15	0	2.23311	1.11656	0.747038	1.49465
R13F6.6	zak-1	0	2.23311	1.11656	0.747038	1.49465
T01B7.4	cyn-11	0	8.93246	4.46623	2.98815	1.49465	peptidyl-prolyl cis-trans isomerase
T01G5.1		0	2.23311	1.11656	0.747038	1.49465	tyrosine-protein kinase (KIN15/KIN16 subfamily)
T03F1.12		0	2.23311	1.11656	0.747038	1.49465
T07H6.2	mom-1	0	2.23311	1.11656	0.747038	1.49465
T09F3.4		0	2.23311	1.11656	0.747038	1.49465
T11F9.2	tag-140	0	2.23311	1.11656	0.747038	1.49465
T23B12.3		0	4.46623	2.23311	1.49408	1.49465	ribosomal protein
T25B2.1		0	2.23311	1.11656	0.747038	1.49465
T25B9.10		0	2.23311	1.11656	0.747038	1.49465	Yeast hypothetical protein YIA2 like
T25G3.2	chs-1	0	2.23311	1.11656	0.747038	1.49465	chitin synthase like
T27E4.1		0	2.23311	1.11656	0.747038	1.49465
W05E10.4	tre-3	0	6.69934	3.34967	2.24111	1.49465	trehalase
W09D6.1		0	2.23311	1.11656	0.747038	1.49465	AMP-binding enzyme, PQQ enzyme repeat (3 domains)
Y102A5C.18	efl-1	0	2.23311	1.11656	0.747038	1.49465
Y105E8A.2		0	2.23311	1.11656	0.747038	1.49465
Y111B2A.28		0	2.23311	1.11656	0.747038	1.49465
Y119D3B.12		0	4.46623	2.23311	1.49408	1.49465
Y119D3B.22	fbxa-76	0	2.23311	1.11656	0.747038	1.49465
Y17G7B.4		0	2.23311	1.11656	0.747038	1.49465
Y22D7AR.6		0	2.23311	1.11656	0.747038	1.49465
Y40B10A.2		0	2.23311	1.11656	0.747038	1.49465
Y46G5A.26		0	2.23311	1.11656	0.747038	1.49465
Y47G6A.12	sep-1	0	2.23311	1.11656	0.747038	1.49465
Y48A6C.4		0	2.23311	1.11656	0.747038	1.49465
Y48G9A.8	ppk-2	0	2.23311	1.11656	0.747038	1.49465
Y53F4B.15	asc-1	0	4.46623	2.23311	1.49408	1.49465
Y53H1B.1		0	2.23311	1.11656	0.747038	1.49465	cuticlin
Y54G11B.1		0	2.23311	1.11656	0.747038	1.49465
Y54H5A.1		0	4.46623	2.23311	1.49408	1.49465
Y56A3A.3	mif-1	0	4.46623	2.23311	1.49408	1.49465
Y57G11C.40		0	2.23311	1.11656	0.747038	1.49465
Y65B4BR.3	ptr-21	0	4.46623	2.23311	1.49408	1.49465
Y67D8B.4		0	2.23311	1.11656	0.747038	1.49465
Y6B3B.5		0	2.23311	1.11656	0.747038	1.49465	Inositol monophosphatase family
Y73E7A.2		0	4.46623	2.23311	1.49408	1.49465
Y73E7A.7	bre-4	0	2.23311	1.11656	0.747038	1.49465
ZK121.1	glrx-21	0	15.6318	7.8159	5.22927	1.49465
ZK265.4	ceh-8	0	2.23311	1.11656	0.747038	1.49465	homeobox protein (otd subfamily)
ZK669.2		0	2.23311	1.11656	0.747038	1.49465
ZK742.3		0	2.23311	1.11656	0.747038	1.49465
ZK822.5		0	6.69934	3.34967	2.24111	1.49465	sodium/proline symporter like
ZK84.6	ins-6	0	2.23311	1.11656	0.747038	1.49465	7TM chemoreceptor, ins family
ZK856.9	tag-143	0	2.23311	1.11656	0.747038	1.49465
T28D9.10	snr-3	59.1244	45.7789	52.4516	35.1108	1.49389	small nuclear ribonucleoprotein Sm D1 (snRNP core protein D1)
F58B3.5	mrs-1	8.86866	11.1656	10.0171	6.72334	1.4899	methionyl-tRNA synthetase
Y48C3A.16		8.86866	11.1656	10.0171	6.72334	1.4899
F48A11.5	ubxn-3	8.86866	8.93246	8.90056	5.9763	1.48931
M01D1.2	math-34	8.86866	8.93246	8.90056	5.9763	1.48931
W02B12.15		8.86866	8.93246	8.90056	5.9763	1.48931
Y66H1A.3	tag-313	17.7373	17.8649	17.8011	11.9526	1.48931
C01B7.1		17.7373	13.3987	15.568	10.4585	1.48855	zinc finger protein
D1007.5		8.86866	6.69934	7.784	5.22927	1.48855
R09G11.2	nhr-1	8.86866	6.69934	7.784	5.22927	1.48855	zinc finger protein
W02A2.9		17.7373	13.3987	15.568	10.4585	1.48855
ZK829.4		44.3433	26.7974	35.5703	23.9052	1.48797	glutamate dehydrogenase
F59E12.13	fut-3	8.86866	4.46623	6.66744	4.48223	1.48753
T10C6.6		8.86866	4.46623	6.66744	4.48223	1.48753
K02B7.3		38.4308	52.4782	45.4545	30.6286	1.48406
ZK632.9		29.5622	25.6808	27.6215	18.6759	1.47899
B0001.6		11.8249	25.6808	18.7528	12.6996	1.47664
Y57G11C.10	gdi-1	53.2119	41.3126	47.2623	32.1226	1.47131	GDI-1 GDP dissociation inhibitor
ZK1320.11		11.8249	16.7484	14.2866	9.71149	1.4711
C47D12.7	kel-1	11.8249	14.5152	13.1701	8.96446	1.46914	ring canal protein like
B0213.6	nlp-31	14.7811	33.4967	24.1389	16.4348	1.46876
C17E4.9		44.3433	36.8464	40.5948	27.6404	1.46868	sodium/potassium transporting ATPase beta chain
Y67H2A.5		26.606	41.3126	33.9593	23.1582	1.46641
W01A8.4		14.7811	29.0305	21.9058	14.9408	1.46618
Y111B2A.18	rsp-3	79.8179	42.4292	61.1235	41.8341	1.46109	splicing factor
Y53F4B.22		11.8249	7.8159	9.82039	6.72334	1.46064	actin-like protein
Y46G5A.1		23.6497	13.3987	18.5242	12.6996	1.45864
C13B9.3		17.7373	32.3802	25.0587	17.1819	1.45844
F36F2.1		2.95622	12.2821	7.61918	5.22927	1.45703
K01D12.12	cdr-6	2.95622	12.2821	7.61918	5.22927	1.45703	glutathione S-transferase
K07H8.10		14.7811	17.8649	16.323	11.2056	1.45669	RNA-binding protein
Y47G6A.24	mis-12	11.8249	5.58279	8.70383	5.9763	1.45639
C01F1.3		11.8249	3.34967	7.58727	5.22927	1.45093
F59A3.9	pup-3	11.8249	3.34967	7.58727	5.22927	1.45093
W02F12.5		14.7811	13.3987	14.0899	9.71149	1.45085	dihydrolipoamide succinyltransferase
K11H12.7		2.95622	10.049	6.50262	4.48223	1.45076
F30H5.1	unc-45	44.3433	35.7298	40.0366	27.6404	1.44848	P59 protein and TPR domain
Y119C1B.8	tag-332	23.6497	4.46623	14.058	9.71149	1.44756
T05C3.5	dnj-19	41.3871	23.4477	32.4174	22.4111	1.44649	DNAJ-like protein
H06O01.1	pdi-3	85.7303	82.6252	84.1778	58.269	1.44464	protein disulphide isomerase ER-60 precursor like
F13G3.7		11.8249	1.11656	6.47072	4.48223	1.44364	Yeast mitochondrial carrier protein like
Y54E5A.5		17.7373	16.7484	17.2428	11.9526	1.4426
C14C10.4		2.95622	7.8159	5.38606	3.73519	1.44198
T07A5.6		2.95622	7.8159	5.38606	3.73519	1.44198
Y54G2A.31	ubc-13	2.95622	7.8159	5.38606	3.73519	1.44198
C49H3.6		14.7811	6.69934	10.7402	7.47038	1.43771
F53H1.1		26.606	5.58279	16.0944	11.2056	1.43628	helicase
K07C5.1	arx-2	5.91244	13.3987	9.65556	6.72334	1.43613	actin
M01B12.4		5.91244	13.3987	9.65556	6.72334	1.43613
F15A4.12	tag-280	17.7373	12.2821	15.0097	10.4585	1.43517
C24A11.8	frm-4	14.7811	4.46623	9.62366	6.72334	1.43138
K01A2.3		14.7811	4.46623	9.62366	6.72334	1.43138
K09A9.2	rab-14	14.7811	4.46623	9.62366	6.72334	1.43138	RAS-related protein
C37A5.9	pry-1	2.95622	5.58279	4.2695	2.98815	1.42881
D1054.14		2.95622	5.58279	4.2695	2.98815	1.42881
F17H10.1		2.95622	5.58279	4.2695	2.98815	1.42881
F43C1.2	mpk-1	5.91244	11.1656	8.53901	5.9763	1.42881	serine/threonine kinase (CDC2/CDC28 subfamily)
F58E10.1		2.95622	5.58279	4.2695	2.98815	1.42881
K07F5.13	npp-1	2.95622	5.58279	4.2695	2.98815	1.42881
T07A5.2		5.91244	11.1656	8.53901	5.9763	1.42881	YK10 homolog
T14B4.8		2.95622	5.58279	4.2695	2.98815	1.42881
T27F2.1	skp-1	2.95622	5.58279	4.2695	2.98815	1.42881	Drosophila puff specific protein BX42 like
Y62E10A.5	agt-1	2.95622	5.58279	4.2695	2.98815	1.42881
ZC247.2		2.95622	5.58279	4.2695	2.98815	1.42881
ZK813.6		2.95622	5.58279	4.2695	2.98815	1.42881
ZK909.4	ces-2	29.5622	30.1471	29.8546	20.9171	1.42729	albumin D-binding protein like
C18B12.4		20.6935	13.3987	17.0461	11.9526	1.42614	Zinc finger, C3HC4 type (RING finger)
F22D6.2		62.0806	40.1961	51.1383	35.8578	1.42614
R05F9.6		11.8249	20.098	15.9615	11.2056	1.42442	phosphoglucomutase
K09A9.3	ent-2	23.6497	16.7484	20.1991	14.1937	1.4231
Y71G12B.11		56.1681	69.2266	62.6974	44.0752	1.42251
C31H2.1		5.91244	8.93246	7.42245	5.22927	1.41941
F35D11.5		5.91244	8.93246	7.42245	5.22927	1.41941
H14A12.3		5.91244	8.93246	7.42245	5.22927	1.41941
F58A4.11	gei-13	38.4308	12.2821	25.3565	17.9289	1.41428
T07C4.7	mev-1	14.7811	18.9815	16.8813	11.9526	1.41235	Succinate dehydrogenase cytochrome b chain
T21B10.2	enol-1	14.7811	18.9815	16.8813	11.9526	1.41235	enolase
R119.4	pqn-59	50.2557	44.6623	47.459	33.6167	1.41177
F48D6.4		41.3871	13.3987	27.3929	19.423	1.41033
W04D2.1	atn-1	8.86866	10.049	9.45884	6.72334	1.40687	alpha-actinin
C04E7.2	sor-3	5.91244	6.69934	6.30589	4.48223	1.40687
C06A6.3		5.91244	6.69934	6.30589	4.48223	1.40687
C09G1.5		2.95622	3.34967	3.15295	2.24111	1.40687
C16C10.5	rnf-121	5.91244	6.69934	6.30589	4.48223	1.40687	Glutaredoxin, Zinc finger, C3HC4 type (RING finger)
C36B1.5	prp-4	2.95622	3.34967	3.15295	2.24111	1.40687	U4/U6 small nuclear ribonucleoprotein
C49H3.8		2.95622	3.34967	3.15295	2.24111	1.40687	actin-like protein
D2096.7		2.95622	3.34967	3.15295	2.24111	1.40687
E01G4.4	pqn-27	5.91244	6.69934	6.30589	4.48223	1.40687
F15B9.10		2.95622	3.34967	3.15295	2.24111	1.40687
F32B6.3		2.95622	3.34967	3.15295	2.24111	1.40687	Human HPRP18 protein like
F33H2.3		14.7811	16.7484	15.7647	11.2056	1.40687	Leucine Rich Repeat (2 copies) (2 domains)
F35D11.4		2.95622	3.34967	3.15295	2.24111	1.40687
F35H12.5		2.95622	3.34967	3.15295	2.24111	1.40687
F38B7.3		2.95622	3.34967	3.15295	2.24111	1.40687	PH (pleckstrin homology) domain
F39B3.2		2.95622	3.34967	3.15295	2.24111	1.40687
F39H12.3		2.95622	3.34967	3.15295	2.24111	1.40687
F46C8.3		14.7811	16.7484	15.7647	11.2056	1.40687
F48D6.3	hlh-13	5.91244	6.69934	6.30589	4.48223	1.40687
H25P06.1		2.95622	3.34967	3.15295	2.24111	1.40687	Hexokinases
K07A9.2	cmk-1	2.95622	3.34967	3.15295	2.24111	1.40687	ser/thr protein kinase
K08F4.11	gst-3	2.95622	3.34967	3.15295	2.24111	1.40687	glutathione S-transferase
K08H10.2		5.91244	6.69934	6.30589	4.48223	1.40687
R01H10.1	div-1	2.95622	3.34967	3.15295	2.24111	1.40687	DNA polymerase alpha associated subunit
R04D3.4		2.95622	3.34967	3.15295	2.24111	1.40687
R10H1.1		2.95622	3.34967	3.15295	2.24111	1.40687	trypsin inhibitor
T01D3.5		5.91244	6.69934	6.30589	4.48223	1.40687
T10B11.1	pcbd-1	2.95622	3.34967	3.15295	2.24111	1.40687
T11B7.2		2.95622	3.34967	3.15295	2.24111	1.40687
T22D1.3		5.91244	6.69934	6.30589	4.48223	1.40687	inosine monophosphate dehydrogenase
T25D3.4		2.95622	3.34967	3.15295	2.24111	1.40687
W01G7.3		2.95622	3.34967	3.15295	2.24111	1.40687	RNA polymerases L / 13 to 16 Kd subunit
W07E11.1		5.91244	6.69934	6.30589	4.48223	1.40687	glutamate synthase
W07E6.1		2.95622	3.34967	3.15295	2.24111	1.40687	nucleolar protein
Y12A6A.2		2.95622	3.34967	3.15295	2.24111	1.40687
Y37A1C.1	nkcc-1	2.95622	3.34967	3.15295	2.24111	1.40687	Amino acid permease
Y37E11B.1		2.95622	3.34967	3.15295	2.24111	1.40687	zinc finger protein
Y38F2AL.2	tza-1	2.95622	3.34967	3.15295	2.24111	1.40687
Y51H7BR.2	fbxb-43	2.95622	3.34967	3.15295	2.24111	1.40687
Y71F9B.8		2.95622	3.34967	3.15295	2.24111	1.40687
ZC477.3		2.95622	3.34967	3.15295	2.24111	1.40687	serine/threonine specific phosphatase
ZC8.4	lfi-1	5.91244	6.69934	6.30589	4.48223	1.40687	probable myofibrillar protein
ZK546.13	mdt-4	2.95622	3.34967	3.15295	2.24111	1.40687
C01F6.9		20.6935	21.2146	20.9541	14.9408	1.40248
F54F2.1		47.2995	46.8954	47.0975	33.6167	1.40101	Vitronectin receptor alpha subunit
D2030.4		38.4308	51.3616	44.8962	32.1226	1.39765	NADH:CoQ oxidoreductase subunit B18
C25G4.2		20.6935	18.9815	19.8375	14.1937	1.39763	dihydrofolate reductase like
ZK484.1		35.4746	48.012	41.7433	29.8815	1.39696
C47E12.7		8.86866	7.8159	8.34228	5.9763	1.39589	Yeast YD78 like
F39H11.2	tlf-1	8.86866	7.8159	8.34228	5.9763	1.39589	transcription factor TFIID like
F57A8.1		8.86866	7.8159	8.34228	5.9763	1.39589	ETS domain
F08B12.4		5.91244	35.7298	20.8211	14.9408	1.39358
Y62E10A.1	rla-2	14.7811	26.7974	20.7892	14.9408	1.39144
R02F2.1		53.2119	25.6808	39.4464	28.3874	1.38957
B0563.4	tmbi-4	5.91244	4.46623	5.18933	3.73519	1.38931
C06A6.4		5.91244	4.46623	5.18933	3.73519	1.38931	aminoacylase-1
C18A3.5		5.91244	4.46623	5.18933	3.73519	1.38931	RNA binding protein
C34E10.2	gop-2	5.91244	4.46623	5.18933	3.73519	1.38931
F22D3.6		5.91244	4.46623	5.18933	3.73519	1.38931
F47A4.2	dpy-22	5.91244	4.46623	5.18933	3.73519	1.38931
K01G5.10		5.91244	4.46623	5.18933	3.73519	1.38931
T01C3.2		5.91244	4.46623	5.18933	3.73519	1.38931
T14G12.4	fkh-2	5.91244	4.46623	5.18933	3.73519	1.38931	fork head domain transcription factor (SLP2, D. melanogaster)
Y51H1A.4	ing-3	11.8249	8.93246	10.3787	7.47038	1.38931	PHD-finger.
Y71H2B.10	apb-1	5.91244	4.46623	5.18933	3.73519	1.38931
ZK430.1		5.91244	4.46623	5.18933	3.73519	1.38931
K04G7.10	rnp-7	5.91244	18.9815	12.447	8.96446	1.38848	SN-RNP U1
W08E3.2		20.6935	14.5152	17.6044	12.6996	1.38621
R07E3.5	acl-5	14.7811	10.049	12.4151	8.96446	1.38492
Y74C9A.3		8.86866	20.098	14.4833	10.4585	1.38484
F49D11.9	tag-296	8.86866	5.58279	7.22572	5.22927	1.38178
R03G5.1	eft-4	171.461	160.784	166.122	120.273	1.38121	elongation factor EF-1-alpha
F33E2.5		17.7373	37.963	27.8501	20.17	1.38077
C27A12.10	mbd-2	11.8249	6.69934	9.26211	6.72334	1.3776
T05A12.3		11.8249	6.69934	9.26211	6.72334	1.3776
K08F8.2	atf-2	65.0368	23.4477	44.2423	32.1226	1.37729	transcription factor
C14B9.4	plk-1	14.7811	7.8159	11.2985	8.21742	1.37494	Protein kinase
K11C4.5	unc-68	11.8249	18.9815	15.4032	11.2056	1.3746	ryanodine receptor
Y37E3.8		730.186	453.322	591.754	431.788	1.37047
K07G5.6		2.95622	13.3987	8.17745	5.9763	1.36831
Y62F5A.9		2.95622	13.3987	8.17745	5.9763	1.36831
Y105E8A.9	apg-1	8.86866	15.6318	12.2502	8.96446	1.36653
F46F11.6		20.6935	7.8159	14.2547	10.4585	1.36297
K04G7.3	ogt-1	20.6935	7.8159	14.2547	10.4585	1.36297
R06B9.6	mig-14	8.86866	3.34967	6.10916	4.48223	1.36297
R153.1	pde-4	8.86866	3.34967	6.10916	4.48223	1.36297	cyclic nucleotide phosphodiesterase
3R5.1		2.95622	1.11656	2.03639	1.49408	1.36297
B0285.8	ckb-1	2.95622	1.11656	2.03639	1.49408	1.36297	choline kinase
B0303.14		2.95622	1.11656	2.03639	1.49408	1.36297	Giant secretory protein I-C
C01A2.7	nlp-38	2.95622	1.11656	2.03639	1.49408	1.36297
C05D10.2		2.95622	1.11656	2.03639	1.49408	1.36297
C06G3.8		2.95622	1.11656	2.03639	1.49408	1.36297
C16A11.2		2.95622	1.11656	2.03639	1.49408	1.36297
C34B2.11		2.95622	1.11656	2.03639	1.49408	1.36297
C35D10.4	coq-8	2.95622	1.11656	2.03639	1.49408	1.36297
C36H8.2	inx-6	5.91244	2.23311	4.07278	2.98815	1.36297	UNC-7 like
C45G9.2		2.95622	1.11656	2.03639	1.49408	1.36297
C46G7.4	pqn-22	5.91244	2.23311	4.07278	2.98815	1.36297
C48E7.2		2.95622	1.11656	2.03639	1.49408	1.36297
C49C3.15		5.91244	2.23311	4.07278	2.98815	1.36297
C53B4.4		2.95622	1.11656	2.03639	1.49408	1.36297	PDZ domain (Also known as DHR or GLGF)., Phorbol esters/diacylglycerol binding domain (C1 domain)
C56G2.3		2.95622	1.11656	2.03639	1.49408	1.36297
D1022.8	cah-2	2.95622	1.11656	2.03639	1.49408	1.36297	Carbonic anhydrase
D2024.3	elo-3	2.95622	1.11656	2.03639	1.49408	1.36297
E02H1.3	tag-124	2.95622	1.11656	2.03639	1.49408	1.36297	Yeast DEG-1 protein homolog
F08G5.4	col-130	2.95622	1.11656	2.03639	1.49408	1.36297	collagen
F09E5.9		2.95622	1.11656	2.03639	1.49408	1.36297
F10B5.7	rrf-3	2.95622	1.11656	2.03639	1.49408	1.36297
F11A10.8	tag-287	2.95622	1.11656	2.03639	1.49408	1.36297
F14B8.1	nhx-4	2.95622	1.11656	2.03639	1.49408	1.36297
F15D4.1	btf-1	2.95622	1.11656	2.03639	1.49408	1.36297	helicase
F19C6.1	grk-1	5.91244	2.23311	4.07278	2.98815	1.36297	G protein-coupled receptor kinase
F19C7.3		2.95622	1.11656	2.03639	1.49408	1.36297
F21D12.1	nhr-21	5.91244	2.23311	4.07278	2.98815	1.36297	modulating N-terminal of steroid/thyroid/retinoic nuclear hormone receptors
F21E9.2		2.95622	1.11656	2.03639	1.49408	1.36297
F22B7.10	dpy-19	2.95622	1.11656	2.03639	1.49408	1.36297
F23F12.6	rpt-3	5.91244	2.23311	4.07278	2.98815	1.36297
F23H11.2		5.91244	2.23311	4.07278	2.98815	1.36297
F28B3.8	imb-1	2.95622	1.11656	2.03639	1.49408	1.36297	importin beta, nuclear transport factor
F28C1.3		5.91244	2.23311	4.07278	2.98815	1.36297	Leucine Rich Repeat (2 copies) (3 domains)
F32H2.4	thoc-3	5.91244	2.23311	4.07278	2.98815	1.36297	WD domain, G-beta repeat (3 domains)
F36H5.8		2.95622	1.11656	2.03639	1.49408	1.36297
F41B5.9	nhr-182	2.95622	1.11656	2.03639	1.49408	1.36297	nuclear hormone receptor
F41E7.5	fipr-21	2.95622	1.11656	2.03639	1.49408	1.36297	collagen-like repeats
F42A9.2	lin-49	2.95622	1.11656	2.03639	1.49408	1.36297	zinc-finger protein
F42H10.5		2.95622	1.11656	2.03639	1.49408	1.36297
F43G9.3		2.95622	1.11656	2.03639	1.49408	1.36297	mitochondrial carrier protein
F44B9.3	cit-1.2	2.95622	1.11656	2.03639	1.49408	1.36297
F44E7.5		2.95622	1.11656	2.03639	1.49408	1.36297
F45G2.9		2.95622	1.11656	2.03639	1.49408	1.36297
F47G4.2		2.95622	1.11656	2.03639	1.49408	1.36297	Leucine Rich Repeat (2 copies)
F48B9.5		2.95622	1.11656	2.03639	1.49408	1.36297	paired box protein
F48F5.5	fce-2	5.91244	2.23311	4.07278	2.98815	1.36297
F55C5.7		2.95622	1.11656	2.03639	1.49408	1.36297	serine/threonine kinase
F55F8.1	ptr-10	2.95622	1.11656	2.03639	1.49408	1.36297
F56A11.5		2.95622	1.11656	2.03639	1.49408	1.36297
F57G4.9		2.95622	1.11656	2.03639	1.49408	1.36297
F59B10.1	pqn-47	2.95622	1.11656	2.03639	1.49408	1.36297
H11E01.3		2.95622	1.11656	2.03639	1.49408	1.36297
K02E10.6		2.95622	1.11656	2.03639	1.49408	1.36297
K03H1.5		2.95622	1.11656	2.03639	1.49408	1.36297	Transmembrane and sushi domain
K04F10.3		5.91244	2.23311	4.07278	2.98815	1.36297
K10C3.5		2.95622	1.11656	2.03639	1.49408	1.36297	elongation factor EF-2 like
K11D12.5		2.95622	1.11656	2.03639	1.49408	1.36297
M02D8.3		5.91244	2.23311	4.07278	2.98815	1.36297
R02D1.1	nhr-125	2.95622	1.11656	2.03639	1.49408	1.36297
R05H10.5		2.95622	1.11656	2.03639	1.49408	1.36297	Glutathione peroxidases
R08D7.1		5.91244	2.23311	4.07278	2.98815	1.36297
R09B3.1	exo-3	2.95622	1.11656	2.03639	1.49408	1.36297	AP endonucleases family 1
T01B7.8		2.95622	1.11656	2.03639	1.49408	1.36297
T01G1.1	klp-12	5.91244	2.23311	4.07278	2.98815	1.36297	kinesin, kinesin-4 family
T04A8.16	clp-2	2.95622	1.11656	2.03639	1.49408	1.36297	Calpain thiol protease
T06C12.6	nhr-102	2.95622	1.11656	2.03639	1.49408	1.36297	Zinc finger, C4 type (two domains)
T07F10.6		2.95622	1.11656	2.03639	1.49408	1.36297
T09A12.2		5.91244	2.23311	4.07278	2.98815	1.36297	glutathione peroxidase
T13C5.5	bca-1	2.95622	1.11656	2.03639	1.49408	1.36297	carbonic anhydrase
T13H5.2	ctg-2	2.95622	1.11656	2.03639	1.49408	1.36297	retinal-binding like protein
T18D3.6		2.95622	1.11656	2.03639	1.49408	1.36297
T20F10.1	tag-181	11.8249	4.46623	8.14555	5.9763	1.36297	Protein kinase C terminal domain
T22H9.2	atgr-9	5.91244	2.23311	4.07278	2.98815	1.36297
T26A8.4		11.8249	4.46623	8.14555	5.9763	1.36297
W04B5.2		2.95622	1.11656	2.03639	1.49408	1.36297
W07B8.3		2.95622	1.11656	2.03639	1.49408	1.36297
W07E11.3	flp-2	2.95622	1.11656	2.03639	1.49408	1.36297
W09C5.7		2.95622	1.11656	2.03639	1.49408	1.36297
Y17G9B.7	fbxb-77	2.95622	1.11656	2.03639	1.49408	1.36297
Y23H5A.1	crs-2	5.91244	2.23311	4.07278	2.98815	1.36297	aminoacyl-tRNA synthetase
Y37E11AL.5		2.95622	1.11656	2.03639	1.49408	1.36297
Y37E3.5		2.95622	1.11656	2.03639	1.49408	1.36297
Y41D4B.27		5.91244	2.23311	4.07278	2.98815	1.36297
Y48G9A.9		5.91244	2.23311	4.07278	2.98815	1.36297
Y50D4C.1	unc-34	2.95622	1.11656	2.03639	1.49408	1.36297
Y67D8C.9		5.91244	2.23311	4.07278	2.98815	1.36297
Y80D3A.2	emb-4	2.95622	1.11656	2.03639	1.49408	1.36297
ZK287.8	her-1	2.95622	1.11656	2.03639	1.49408	1.36297	HER-1 protein
B0336.2	arf-1.2	32.5184	69.2266	50.8725	37.3519	1.36198	ARF
Y73B6BL.6	sqd-1	53.2119	58.061	55.6365	41.0871	1.35411
F09B9.3	erd-2	20.6935	15.6318	18.1627	13.4467	1.35072	ER lumen protein retaining receptor
F53H10.2		0	10.049	5.02451	3.73519	1.34518	Zinc finger, C2H2 type
C23F12.4		11.8249	12.2821	12.0535	8.96446	1.34459
C54G10.3	pmp-3	23.6497	24.5643	24.107	17.9289	1.34459	peroxisomal membrane protein (PMP70)
T19B10.3		20.6935	13.3987	17.0461	12.6996	1.34225	beta-galactosidase
F30A10.1		17.7373	12.2821	15.0097	11.2056	1.33949	calcineurin B subunit like
W06F12.1	lit-1	35.4746	14.5152	24.9949	18.6759	1.33835	serine/threonine kinase (CDC2/CDC28 subfamily)
F59C6.5		82.7741	59.1775	70.9758	53.0397	1.33816	NADH ubiquinone oxidoreductase
K07C5.4		23.6497	22.3311	22.9904	17.1819	1.33806	yeast protein L8167.9-like
ZK652.1	snr-5	20.6935	31.2636	25.9786	19.423	1.33752	small nuclear ribonucleoprotein Sm F (snRNP core protein F)
C09D4.4		8.86866	1.11656	4.99261	3.73519	1.33664
C31E10.5		8.86866	1.11656	4.99261	3.73519	1.33664
F49E2.4		8.86866	1.11656	4.99261	3.73519	1.33664	Globin
W07A8.3	dnj-25	8.86866	1.11656	4.99261	3.73519	1.33664
T24A11.1	mtm-3	14.7811	11.1656	12.9733	9.71149	1.33587
F01F1.2		5.91244	10.049	7.98073	5.9763	1.3354
T08B2.8		5.91244	10.049	7.98073	5.9763	1.3354
B0495.6		8.86866	18.9815	13.9251	10.4585	1.33146
ZK1010.1	ubq-2	251.279	202.097	226.688	170.325	1.33092	UBQ-2 ubiquitin; 60S Ribosomal protein L40
Y39B6A.39		2.95622	8.93246	5.94434	4.48223	1.3262
ZC155.1	nex-1	2.95622	8.93246	5.94434	4.48223	1.3262
B0495.8		8.86866	8.93246	8.90056	6.72334	1.32383
T04C10.4	atf-5	17.7373	17.8649	17.8011	13.4467	1.32383	transcription factor ATF4 like
Y17G7B.2		14.7811	8.93246	11.8568	8.96446	1.32264
C50B6.3		20.6935	8.93246	14.813	11.2056	1.32193
W10D5.3	gei-17	20.6935	8.93246	14.813	11.2056	1.32193
C45G9.13		5.91244	0	2.95622	2.24111	1.31908
C50F2.7		5.91244	0	2.95622	2.24111	1.31908
C53D5.4	ztf-3	5.91244	0	2.95622	2.24111	1.31908	zinc finger protein
F18E2.2	abcf-1	5.91244	0	2.95622	2.24111	1.31908	ABC transpoter
F36A2.4	twk-30	5.91244	0	2.95622	2.24111	1.31908	potassium channel protein
F44A6.1	nucb-1	5.91244	0	2.95622	2.24111	1.31908	nucleobindin
F56D1.7	daz-1	5.91244	0	2.95622	2.24111	1.31908
F59C6.4	exos-3	5.91244	0	2.95622	2.24111	1.31908
Y67D2.6		5.91244	0	2.95622	2.24111	1.31908
C48B6.2		17.7373	15.6318	16.6846	12.6996	1.31378	ribosomal protein
W03C9.5		17.7373	15.6318	16.6846	12.6996	1.31378
C25A1.11	aha-1	5.91244	7.8159	6.86417	5.22927	1.31264	aryl hydrocarbon receptor nuclear translocator
C34E11.3	tag-241	23.6497	31.2636	27.4567	20.9171	1.31264
C52E4.4	rpt-1	5.91244	7.8159	6.86417	5.22927	1.31264	26S protease regulatory subunit 7
F09G8.3		5.91244	7.8159	6.86417	5.22927	1.31264
W09D10.1		5.91244	7.8159	6.86417	5.22927	1.31264	RNA recognition motif. (aka RRM, RBD, or RNP domain)
K02F3.4	zip-2	97.5552	25.6808	61.618	47.0634	1.30926
ZK1248.11		0	7.8159	3.90795	2.98815	1.30782
K11D12.2	pqn-51	14.7811	6.69934	10.7402	8.21742	1.30701
F23C8.5		8.86866	22.3311	15.5999	11.9526	1.30515	electron transfer flavoprotein beta
R09B3.5	mag-1	26.606	27.9139	27.26	20.9171	1.30324	MAGO NASHI PROTEIN
C26E6.6		8.86866	6.69934	7.784	5.9763	1.30248	Ribosomal protein L3
W03F9.4		17.7373	5.58279	11.66	8.96446	1.3007	acetyltransferase
T23G7.3		62.0806	15.6318	38.8562	29.8815	1.30034
F26F4.10	rrt-1	11.8249	13.3987	12.6118	9.71149	1.29864	arginyl tRNA synthetase
Y62E10A.12	lsm-3	11.8249	13.3987	12.6118	9.71149	1.29864
T27E9.2		59.1244	80.3921	69.7583	53.7867	1.29694	ubiquinol-cytochrome c reductase complexn 11 KD protein
[truncated: 4,990 more rows]

## Sheet: muscle_noemb
Dataset S2. SAGE tags muscle vs embryo - present in mucle, not in embryo
Long SAGE libraries with Sequence quality filter: 0.99 and Normalization: 100,000
				SWEM1:	FACS sorted muscle cells (longSAGE, replicate 1)
				SW031:	FACS sorted muscle cells (longSAGE, replicate 2)
				SWN22:	N2 Embryos (longSAGE)
Sequence Name (Gene)	Gene Name (CGC)	SWEM1	SW031	mean	SWN22	CDS Description
2RSSE.1		2.95622	1.11656	2.03639	0
AH10.3		8.86866	0	4.43433	0
B0024.11		0	1.11656	0.558279	0	Uncharacterized protein family UPF0024
B0035.8	his-48	2.95622	1.11656	2.03639	0	histone H2B
B0213.2	nlp-27	0	4.46623	2.23311	0
B0222.9		0	1.11656	0.558279	0	xanthine dehydrogenase
B0250.9		0	1.11656	0.558279	0	sterol reductase
B0252.3		0	2.23311	1.11656	0
B0280.12	glr-2	0	1.11656	0.558279	0	Glutamate receptor
B0280.4	odd-1	0	2.23311	1.11656	0
B0310.1		0	1.11656	0.558279	0
B0310.3		0	1.11656	0.558279	0
B0331.2		2.95622	0	1.47811	0	phosphate permease like
B0334.11	ooc-3	0	2.23311	1.11656	0
B0336.9	swp-1	5.91244	1.11656	3.5145	0
B0403.6		5.91244	4.46623	5.18933	0
B0416.1		0	1.11656	0.558279	0
B0432.6		0	1.11656	0.558279	0
B0432.9		0	1.11656	0.558279	0	zinc finger protein
B0454.2	sri-31	2.95622	0	1.47811	0	7TM chemoreceptor, sri family
B0454.8		0	1.11656	0.558279	0
B0454.9		0	2.23311	1.11656	0
B0462.4		0	1.11656	0.558279	0
B0491.4	lgc-20	0	2.23311	1.11656	0
B0496.1		0	1.11656	0.558279	0
B0496.6		0	1.11656	0.558279	0
B0511.10	eif-3.E	0	2.23311	1.11656	0
B0513.4		2.95622	3.34967	3.15295	0
B0524.6		0	1.11656	0.558279	0
B0564.3		2.95622	0	1.47811	0	Putative membrane protein
C01B10.8		0	1.11656	0.558279	0
C01G12.6	nspb-10	2.95622	0	1.47811	0
C02B8.3		0	1.11656	0.558279	0
C02D4.2	ser-2	2.95622	1.11656	2.03639	0	octopamine receptor
C02F12.10		2.95622	0	1.47811	0
C03B1.5		2.95622	0	1.47811	0	protein kinase
C03E10.3		2.95622	0	1.47811	0
C03G6.17		0	1.11656	0.558279	0
C04E6.7		0	1.11656	0.558279	0
C04F12.3	ikb-1	2.95622	2.23311	2.59467	0	Ank repeat
C04F12.8		0	1.11656	0.558279	0	Dual specificity phosphatase, catalytic domain
C04F5.8		2.95622	2.23311	2.59467	0
C04H5.6	mog-4	0	1.11656	0.558279	0	Helicases conserved C-terminal domain
C05B10.1	lip-1	0	1.11656	0.558279	0	protein-tyrosine phosphatase
C05C8.4	gei-6	2.95622	1.11656	2.03639	0
C05C8.5		0	3.34967	1.67484	0
C05D11.6	nas-4	0	5.58279	2.79139	0	zinc metalloprotease
C05D9.3		2.95622	2.23311	2.59467	0
C05E4.3	srp-1	2.95622	4.46623	3.71122	0	serine protease inhibitor
C06B3.1		2.95622	0	1.47811	0	G-protein coupled receptor
C06B3.7		5.91244	0	2.95622	0
C06B8.2		0	2.23311	1.11656	0
C06C3.6	srh-48	2.95622	0	1.47811	0
C06E2.9		0	1.11656	0.558279	0
C06G4.1		0	2.23311	1.11656	0	possible RNA binding protein
C06G4.6		0	1.11656	0.558279	0
C07A12.3	nhr-35	2.95622	2.23311	2.59467	0	zinc finger protein
C07G1.5	hgrs-1	0	1.11656	0.558279	0
C08C3.1	egl-5	0	1.11656	0.558279	0
C08F1.5	math-4	5.91244	1.11656	3.5145	0
C08F1.8		2.95622	3.34967	3.15295	0	reverse transcriptase
C09D4.1		0	3.34967	1.67484	0
C09F12.1	clc-1	2.95622	0	1.47811	0
C09G12.9		0	3.34967	1.67484	0
C09G5.8		2.95622	1.11656	2.03639	0
C10C5.2		2.95622	0	1.47811	0
C10E2.4		2.95622	0	1.47811	0
C10H11.6	ugt-26	2.95622	2.23311	2.59467	0	7TM chemoreceptor, ugt family
C11D2.3		2.95622	0	1.47811	0
C11E4.8		0	1.11656	0.558279	0
C11H1.5		2.95622	0	1.47811	0
C13B4.1		0	1.11656	0.558279	0
C13E3.1		0	4.46623	2.23311	0
C14A11.7	ssr-2	2.95622	0	1.47811	0	RAS-related protein
C14B4.2		0	2.23311	1.11656	0
C14C10.2		0	1.11656	0.558279	0	Transthyretin-like family
C15A11.2		2.95622	0	1.47811	0
C15A11.4		0	2.23311	1.11656	0	amine oxidase
C15B12.6		2.95622	0	1.47811	0
C15H11.3	nxf-1	0	1.11656	0.558279	0	Leucine Rich Repeat (2 copies)
C16C10.9		0	2.23311	1.11656	0
C16D9.1		0	2.23311	1.11656	0
C16D9.2	rol-3	0	1.11656	0.558279	0	tyrosine-protein kinase
C17E7.4		2.95622	0	1.47811	0
C17H11.1		2.95622	1.11656	2.03639	0
C17H12.10		0	1.11656	0.558279	0
C17H12.13		0	2.23311	1.11656	0
C18B10.6		0	1.11656	0.558279	0
C18B12.2		0	1.11656	0.558279	0	7 transmembrane receptor (Secretin family)
C18B12.3	dsc-1	0	1.11656	0.558279	0	Homeobox domain
C18D1.4	stg-1	0	1.11656	0.558279	0
C18D4.6		2.95622	1.11656	2.03639	0
C18E3.1		0	1.11656	0.558279	0
C18F10.5	srg-2	0	1.11656	0.558279	0	7TM chemoreceptor, srg family
C18F10.8	srg-7	0	1.11656	0.558279	0	7TM chemoreceptor, srg family
C18G1.1		8.86866	11.1656	10.0171	0
C18H7.2	inx-18	0	2.23311	1.11656	0
C23H4.6		0	1.11656	0.558279	0	Yeast RAD18 protein like
C23H5.2		0	1.11656	0.558279	0
C23H5.3	xbx-4	0	4.46623	2.23311	0
C24A3.1		0	1.11656	0.558279	0	Neuropeptide anthorfamide
C24H10.2		2.95622	4.46623	3.71122	0
C24H11.3	tbx-38	0	1.11656	0.558279	0	T-box
C25D7.15		0	1.11656	0.558279	0
C25E10.8		0	1.11656	0.558279	0
C25F6.8		2.95622	0	1.47811	0
C25F9.12		0	1.11656	0.558279	0
C25G4.1		0	1.11656	0.558279	0	Lectin C-type domain short and long forms (2 domains)
C26B2.7		2.95622	1.11656	2.03639	0
C27A12.9		5.91244	0	2.95622	0
C27A2.8		0	1.11656	0.558279	0
C27A7.5		0	3.34967	1.67484	0	asparaginase
C27B7.2		0	2.23311	1.11656	0
C27B7.6		2.95622	0	1.47811	0	serine/threonine protein phosphatase
C27D6.12		5.91244	0	2.95622	0
C28G1.6		0	1.11656	0.558279	0
C29E6.2	trpa-1	0	1.11656	0.558279	0	ankyrin repeats
C29F9.3		0	1.11656	0.558279	0
C29G2.3		0	1.11656	0.558279	0
C30A5.2	rfs-1	5.91244	1.11656	3.5145	0
C30B5.6		0	1.11656	0.558279	0
C30E1.5	fbxb-114	0	1.11656	0.558279	0
C32B5.7		0	1.11656	0.558279	0	cathepsin-like peptidase
C32E8.7	ric-19	0	1.11656	0.558279	0
C33A11.1		5.91244	1.11656	3.5145	0	Ank repeat
C33C12.7		0	1.11656	0.558279	0
C33C12.8		0	2.23311	1.11656	0	glucosylceramidase
C33D9.3		2.95622	1.11656	2.03639	0
C33D9.4	sru-35	2.95622	0	1.47811	0
C33G8.9	nhr-140	2.95622	0	1.47811	0	zinc finger protein
C33H5.6		0	1.11656	0.558279	0
C34C12.8		0	1.11656	0.558279	0	GRPE protein
C34C12.9		0	1.11656	0.558279	0
C35B1.8		2.95622	0	1.47811	0
C36B1.7		0	2.23311	1.11656	0	di-hydrofolate reductase
C36F7.1	irx-1	2.95622	0	1.47811	0	Homeobox domain
C37A2.7		8.86866	6.69934	7.784	0	ribosomal protein
C37H5.11	cwp-2	0	1.11656	0.558279	0
C39E9.10		0	4.46623	2.23311	0	tetracycline resistance protein like
C39E9.14	dli-1	5.91244	10.049	7.98073	0
C39H7.9	srsx-16	0	1.11656	0.558279	0	7TM chemoreceptor, srsx family
C40H1.7		0	2.23311	1.11656	0
C40H5.5	ttx-3	0	1.11656	0.558279	0	LIM domain containing proteins (2 domains), homeobox protein (lim subfamily)
C41C4.10	sfxn-5	0	4.46623	2.23311	0
C41C4.2	sre-2	2.95622	0	1.47811	0	7TM receptor, sre family
C41C4.5	unc-105	2.95622	10.049	6.50262	0	Amiloride-sensitive sodium channel
C41G11.4		0	1.11656	0.558279	0	G-protein coupled receptor
C41H7.4		0	1.11656	0.558279	0
C43E11.7	ndx-7	0	1.11656	0.558279	0
C44B11.1		0	3.34967	1.67484	0
C44B11.3	mec-12	2.95622	2.23311	2.59467	0	alpha tubulin
C44B12.9		2.95622	0	1.47811	0
C44C1.6		0	1.11656	0.558279	0
C44C10.1	col-180	0	1.11656	0.558279	0	collagen
C44H4.6		0	4.46623	2.23311	0	glycogen synthase kinase (CDC2/CDKX subfamily)
C44H9.8		2.95622	0	1.47811	0
C45G9.14		0	1.11656	0.558279	0
C45H4.6	srbc-18	0	1.11656	0.558279	0	7TM chemoreceptor, srbc family
C46E1.3		0	1.11656	0.558279	0
C46F11.3		2.95622	0	1.47811	0
C46F2.1		0	1.11656	0.558279	0
C46H11.2		2.95622	0	1.47811	0
C46H11.6		0	1.11656	0.558279	0
C47D12.5		0	1.11656	0.558279	0
C47E8.11		2.95622	1.11656	2.03639	0
C47E8.6		0	1.11656	0.558279	0
C48B4.6		0	1.11656	0.558279	0
C48B6.8	bbs-9	0	4.46623	2.23311	0
C49H3.1	gcy-8	0	1.11656	0.558279	0	receptor-type guanylyl cyclase
C50B6.8	nhr-168	2.95622	1.11656	2.03639	0	Ligand-binding domain of nuclear hormone receptors, Zinc finger, C4 type (two domains) (2 domains)
C50D2.2		2.95622	0	1.47811	0	amino acid permease
C50E3.10		0	1.11656	0.558279	0
C50F2.1		2.95622	0	1.47811	0
C50F4.16		0	1.11656	0.558279	0
C52B9.11		0	1.11656	0.558279	0
C52E2.2		0	1.11656	0.558279	0
C52E4.1	cpr-1	0	1.11656	0.558279	0	cathepsin-like cysteine protease
C52E4.5		2.95622	1.11656	2.03639	0	alpha 1,2, mannosidase
C53A5.9		2.95622	0	1.47811	0	ring canal protein like
C53D5.5		0	2.23311	1.11656	0	gamma-glutamyltranspeptidase
C54D10.7		0	1.11656	0.558279	0
C54E10.2		0	1.11656	0.558279	0	EF hand
C54F6.5		11.8249	10.049	10.9369	0
C56C10.10		2.95622	0	1.47811	0	TPR domain
C56E6.6		5.91244	0	2.95622	0	leucine-rich repeats
CC8.1		0	1.11656	0.558279	0
CD4.2	crn-2	0	1.11656	0.558279	0
CE7X_3.1		0	1.11656	0.558279	0
D1005.2		0	2.23311	1.11656	0
D1005.3		2.95622	0	1.47811	0
D1005.4		0	1.11656	0.558279	0
D1007.13		0	1.11656	0.558279	0
D1025.1		0	1.11656	0.558279	0
D1053.1	gst-42	0	1.11656	0.558279	0	glutathione S-transferase
D1054.12	srh-184	0	1.11656	0.558279	0
D1086.3		2.95622	1.11656	2.03639	0
D2005.2	nlp-8	0	2.23311	1.11656	0
D2023.7	col-158	0	1.11656	0.558279	0	collagen
D2063.2		11.8249	2.23311	7.02899	0
D2085.3		0	1.11656	0.558279	0	translation initiation factor (EIF)
D2085.6		0	1.11656	0.558279	0	phosphatidylinositol biosynthetic protein
D2092.3	acr-11	0	1.11656	0.558279	0	ligand-gated ionic channel protein
DY3.4	trt-1	2.95622	0	1.47811	0	Reverse transcriptase (RNA-dependent DNA polymerase)
E02H1.7	nhr-19	0	1.11656	0.558279	0	Zinc finger, C4 type (two domains)
E02H4.1	del-1	2.95622	1.11656	2.03639	0	mechanosensory protein
E02H9.8	nhr-121	0	1.11656	0.558279	0
E03D2.3	srh-204	0	1.11656	0.558279	0	7TM chemoreceptor, srh family
E03E2.1	cyp-43A1	0	1.11656	0.558279	0	cytochrome P450
E03H4.8		5.91244	0	2.95622	0	beta' coatomer protein like
F01D4.8		0	1.11656	0.558279	0	cysteine synthase like
F01F1.4	rabn-5	0	1.11656	0.558279	0
F02D10.5	flr-1	0	1.11656	0.558279	0	sodium channel like
F02D8.1		2.95622	0	1.47811	0
F02E8.2		0	3.34967	1.67484	0	G-protein coupled receptor
F07A11.1		2.95622	0	1.47811	0
F07E5.4		0	1.11656	0.558279	0
F07H5.7		0	1.11656	0.558279	0
F07H5.8		0	1.11656	0.558279	0	keratin like
F08A8.6	tag-138	0	1.11656	0.558279	0
F08B6.1		0	1.11656	0.558279	0
F08D12.1		0	2.23311	1.11656	0	signal recognition particle protein
F08D12.7		2.95622	12.2821	7.61918	0
F08F3.1		2.95622	0	1.47811	0
F08F8.1		2.95622	1.11656	2.03639	0
F08F8.10		8.86866	1.11656	4.99261	0
F08G2.5		0	2.23311	1.11656	0
F08H9.1	coh-3	0	1.11656	0.558279	0
F09C6.9	nhr-116	0	1.11656	0.558279	0	nuclear hormone receptor
F09E5.12		2.95622	0	1.47811	0
F09F9.3		0	1.11656	0.558279	0
F09G2.1		2.95622	0	1.47811	0	tyrosine protein kinase
F09G8.5		2.95622	0	1.47811	0
F10A3.3	fbxa-18	2.95622	0	1.47811	0
F10D2.12		0	1.11656	0.558279	0
F10D2.2	ugt-39	0	1.11656	0.558279	0	7TM chemoreceptor, ugt family
F10D7.3		0	2.23311	1.11656	0	glutaredoxin
F10E9.10		0	1.11656	0.558279	0
F11C7.3	vap-1	0	1.11656	0.558279	0
F11E6.8		0	1.11656	0.558279	0	Eukaryotic protein kinase domain
F12A10.5		2.95622	0	1.47811	0	Calmodulin
F12D9.1		0	2.23311	1.11656	0
F13A2.5		0	2.23311	1.11656	0
F13D11.3		2.95622	0	1.47811	0	protein tyrosine-phosphatase family
F13D12.10		0	2.23311	1.11656	0
F13D12.5		0	1.11656	0.558279	0
F13E6.6	rhgf-1	0	1.11656	0.558279	0	Tiam-1 like protein
F13H6.4		0	1.11656	0.558279	0	carboxylesterase
F14B6.6		0	1.11656	0.558279	0
F14D2.13	bath-28	0	1.11656	0.558279	0
F14D2.5		5.91244	1.11656	3.5145	0	transposase
F14D7.11		2.95622	0	1.47811	0
F14F3.4		0	1.11656	0.558279	0
F14F7.1	col-98	0	1.11656	0.558279	0	collagen
F14F9.4		0	3.34967	1.67484	0
F15B9.6		0	1.11656	0.558279	0	phospholipase A2
F16A11.3	ppfr-1	0	1.11656	0.558279	0
F16B4.11	nhr-179	0	1.11656	0.558279	0	zinc finger protein
F16C3.1		0	1.11656	0.558279	0	7TM receptor
F16G10.6		0	1.11656	0.558279	0
F16H6.1	clec-42	0	1.11656	0.558279	0	Lectin C-type domain short and long forms, CUB domain
F17A9.2		0	2.23311	1.11656	0
F17B5.8		2.95622	0	1.47811	0
F17C11.2		0	2.23311	1.11656	0
F17E9.9	his-34	0	2.23311	1.11656	0	histone 2B
F18A11.2		0	1.11656	0.558279	0	retinal-binding like protein
F18E3.6	srw-71	2.95622	0	1.47811	0	7TM chemoreceptor, srw family
F19B10.1		2.95622	2.23311	2.59467	0
F19B10.4		35.4746	10.049	22.7618	0
F20C5.5		5.91244	3.34967	4.63105	0
F20D1.7		0	1.11656	0.558279	0	Leucine Rich Repeat (2 copies) (4 domains)
F20D6.10		0	1.11656	0.558279	0
F21A3.6		0	1.11656	0.558279	0	globin like
F21A3.7	lgc-31	2.95622	0	1.47811	0
F21C10.11		0	2.23311	1.11656	0
F21C10.3		2.95622	1.11656	2.03639	0
F21D5.3		0	1.11656	0.558279	0	laccase like copper oxidase
F21F3.1		0	2.23311	1.11656	0
F21F3.4		0	2.23311	1.11656	0
F21F3.5	unc-38	2.95622	1.11656	2.03639	0	ligand-gated ionic channel
F21F8.1	srg-33	0	1.11656	0.558279	0	7TM chemoreceptor, srg family
F21H7.1	gst-22	8.86866	0	4.43433	0	glutathione S-transferase
F21H7.11	srh-95	2.95622	0	1.47811	0
F21H7.5		2.95622	0	1.47811	0
F22A3.6	ilys-5	2.95622	0	1.47811	0
F22B5.6		0	1.11656	0.558279	0
F22D3.4		0	1.11656	0.558279	0
F22G12.1		0	1.11656	0.558279	0
F22G12.6		0	2.23311	1.11656	0
F23A7.1		0	1.11656	0.558279	0
F23C8.7		0	1.11656	0.558279	0	protein kinase
F23H11.7		2.95622	3.34967	3.15295	0
F25B3.2		2.95622	0	1.47811	0
F25D1.5		2.95622	0	1.47811	0	dehydrogenase
F25E5.1		2.95622	2.23311	2.59467	0
F25F8.2	glc-2	2.95622	0	1.47811	0	glutamate-gated chloride channel protein
F25G6.4	acr-15	2.95622	3.34967	3.15295	0	ligand-gated ion channel subunit
F25H5.8		2.95622	0	1.47811	0
F26A1.6		0	1.11656	0.558279	0
F26A10.2		2.95622	1.11656	2.03639	0	Zinc finger
F26D11.1		0	2.23311	1.11656	0	gluconokinase
F26D11.10	inx-4	0	1.11656	0.558279	0
F26D2.15		0	3.34967	1.67484	0	Alcohol/other dehydrogenases, short chain type
F26F2.7		0	1.11656	0.558279	0
F26F2.8		0	1.11656	0.558279	0
F26F4.11		5.91244	0	2.95622	0
F27C1.8	dpy-5	2.95622	1.11656	2.03639	0	cuticular collagen
F28C10.3		2.95622	1.11656	2.03639	0	protein kinase
F28C6.8		0	1.11656	0.558279	0	MAP kinase phosphatase like
F28D9.1	rsr-1	0	1.11656	0.558279	0
F28F9.1	zag-1	0	4.46623	2.23311	0	zinc-finger homeodomain protein
F28G4.1	cyp-37B1	0	1.11656	0.558279	0	cytochrome P450
F29A7.2	fbxb-107	2.95622	1.11656	2.03639	0
F29C12.1	pqn-32	0	2.23311	1.11656	0
F29G9.3	aps-1	0	2.23311	1.11656	0	clathrin coat assembly protein
F29G9.4	fos-1	2.95622	0	1.47811	0	BZIP transcription factor
F30B5.6	srbc-70	0	1.11656	0.558279	0	7TM chemoreceptor, srbc family
F30F8.2		2.95622	0	1.47811	0	glutaminase
F31D4.4		0	1.11656	0.558279	0	CUB domain, Lectin C-type domain short and long forms
F31D5.6		2.95622	0	1.47811	0
F31F4.15	fbxa-72	0	1.11656	0.558279	0
F32A5.2		0	1.11656	0.558279	0	Peroxidase
F32A7.4		0	1.11656	0.558279	0
F32A7.6	aex-5	0	1.11656	0.558279	0	neuroendocrine convertase 2 precursor like
F32E10.3		2.95622	0	1.47811	0	LDL-receptor ligand-binding repeat
F33D11.8		2.95622	1.11656	2.03639	0
F33E2.3		0	1.11656	0.558279	0	Lectin C-type domain
F34D10.7		0	2.23311	1.11656	0
F34D6.3	sup-9	0	1.11656	0.558279	0
F35A5.1		0	1.11656	0.558279	0
F35A5.4		0	1.11656	0.558279	0
F35B12.9		2.95622	0	1.47811	0
F35C12.2	ncx-4	2.95622	0	1.47811	0	Na/Ca,K exchanger
F35C8.2		0	1.11656	0.558279	0
F35F10.11		0	2.23311	1.11656	0
F35G12.1		0	1.11656	0.558279	0	malonyl-COA decarboxylase
F35H12.3	sel-12	2.95622	4.46623	3.71122	0
F36D3.2	nhr-54	2.95622	0	1.47811	0	Zinc finger, C4 type (two domains)
F36G3.3		2.95622	0	1.47811	0
F36H5.9		0	1.11656	0.558279	0
F37B1.2	gst-12	0	2.23311	1.11656	0	glutathione S-transferase
F37B12.1		0	2.23311	1.11656	0
F37C4.5		2.95622	0	1.47811	0
F37H8.2		0	1.11656	0.558279	0
F38A5.3	lec-11	2.95622	0	1.47811	0
F38B2.3		0	1.11656	0.558279	0	C1R/C1S-like domain
F38B6.5	col-172	0	1.11656	0.558279	0	cuticular collagen
F38C2.2	hlh-17	0	2.23311	1.11656	0	Helix-loop-helix DNA-binding domain (2 domains)
F38E1.8	srsx-22	2.95622	0	1.47811	0	7TM chemoreceptor, srsx family
F38E11.13		0	3.34967	1.67484	0
F38H4.8	ech-2	0	1.11656	0.558279	0	enoyl-CoA hydratase
F39D8.2	psa-3	0	1.11656	0.558279	0
F39F10.3		0	1.11656	0.558279	0	serine/threonine-protein kinase
F39G3.8	tig-2	0	1.11656	0.558279	0
F39H12.2		0	2.23311	1.11656	0
F40A3.6		11.8249	8.93246	10.3787	0
F40G9.4	hlh-21	2.95622	1.11656	2.03639	0
F40G9.9		0	1.11656	0.558279	0
F40H3.2		2.95622	0	1.47811	0
F40H3.5	hst-3.1	8.86866	1.11656	4.99261	0	heparan sulfate sulfotransferase
F40H6.1		0	1.11656	0.558279	0
F41B4.1		0	1.11656	0.558279	0
F41B5.3	cyp-33C5	2.95622	0	1.47811	0	cytochrome P450
F41D9.5	sulp-3	0	1.11656	0.558279	0	sulfate permease
F41E6.11		2.95622	0	1.47811	0
F41E7.9		0	1.11656	0.558279	0
F41F3.2	soc-1	0	1.11656	0.558279	0
F41G4.3	sto-5	5.91244	7.8159	6.86417	0	stomatin-like protein
F41G4.7		0	1.11656	0.558279	0
F41H10.10	htp-1	2.95622	1.11656	2.03639	0
F42A10.7		2.95622	0	1.47811	0
F42C5.2		0	1.11656	0.558279	0	G protein-coupled receptor
F42E11.3		0	1.11656	0.558279	0
F43D9.3		0	1.11656	0.558279	0	Sec1 family
F43G9.5		2.95622	1.11656	2.03639	0
F44A2.3		0	1.11656	0.558279	0
F44B9.7	pqn-38	0	1.11656	0.558279	0
F44D12.4		2.95622	0	1.47811	0
F45E4.11		0	1.11656	0.558279	0
F45F2.5		0	1.11656	0.558279	0
F45G2.5	bli-5	0	1.11656	0.558279	0
F45H11.4	mgl-2	0	1.11656	0.558279	0	metabotropic glutamate receptor
F45H7.2	gei-1	0	3.34967	1.67484	0	Guanine nucleotide releasing factor
F46B3.7		0	2.23311	1.11656	0
F46E10.11		2.95622	0	1.47811	0
F46F3.2		2.95622	0	1.47811	0	gamma-aminobutyric-acid receptor
F46G11.2		0	1.11656	0.558279	0
F47C10.4	nhr-187	0	1.11656	0.558279	0
F47D12.3		2.95622	1.11656	2.03639	0
F47E1.1		0	2.23311	1.11656	0
F47G6.4	spe-15	0	1.11656	0.558279	0
F47G9.4		2.95622	1.11656	2.03639	0	Zinc finger, C3HC4 type (RING finger)
F47H4.1		0	1.11656	0.558279	0	Zinc finger, C2H2 type (2 domains)
F48C5.1		2.95622	0	1.47811	0	IG (immunoglobulin) superfamily
F48E8.8		2.95622	0	1.47811	0
F48G7.11	nhr-190	2.95622	2.23311	2.59467	0	nuclear hormone receptor
F49D11.3		0	1.11656	0.558279	0
F49E12.1		0	1.11656	0.558279	0	peroxidase
F49E12.2	dod-23	0	1.11656	0.558279	0
F49E8.6		0	1.11656	0.558279	0
F52C6.11	bath-2	0	1.11656	0.558279	0
F52C6.8	bath-4	2.95622	0	1.47811	0
F52D10.5	sto-3	0	1.11656	0.558279	0	erythrocyte band 7 protein
F52D2.7		2.95622	1.11656	2.03639	0
F52E4.4	twk-16	0	1.11656	0.558279	0
F52F10.2		0	1.11656	0.558279	0
F53A2.9		5.91244	0	2.95622	0
F53A9.2		0	1.11656	0.558279	0
F53A9.6		2.95622	0	1.47811	0
F53B1.8		0	1.11656	0.558279	0	zinc-finger DNA-binding protein
F53B2.8		11.8249	1.11656	6.47072	0
F53B6.1	tsp-15	0	3.34967	1.67484	0	tetraspanin
F53C11.2		0	1.11656	0.558279	0
F53C3.3		2.95622	1.11656	2.03639	0
F53C3.6		0	1.11656	0.558279	0
F53E10.1		0	2.23311	1.11656	0
F53E10.6		2.95622	3.34967	3.15295	0
F53F4.8		2.95622	0	1.47811	0	glycosyl hydralase
F53G12.13		2.95622	0	1.47811	0
F53G12.3		2.95622	0	1.47811	0
F53G12.4		0	2.23311	1.11656	0
F53H4.4		2.95622	0	1.47811	0
F54C1.6		0	1.11656	0.558279	0
F54D10.3		5.91244	0	2.95622	0
F54D11.2		0	5.58279	2.79139	0
F54D11.4		0	1.11656	0.558279	0
F54D12.4		5.91244	1.11656	3.5145	0
F54E2.1		0	1.11656	0.558279	0
F54H12.2		2.95622	0	1.47811	0
F54H5.5		0	1.11656	0.558279	0
F55A11.11		0	1.11656	0.558279	0
F55A11.3	hrd-1	2.95622	1.11656	2.03639	0	Zinc finger, C3HC4 type (RING finger)
F55C12.2		0	1.11656	0.558279	0
F55C5.3	twk-24	0	1.11656	0.558279	0	potassium channel protein
F55H12.4		2.95622	2.23311	2.59467	0
F56A3.5	bro-1	2.95622	0	1.47811	0
F56A4.3		0	2.23311	1.11656	0
F56A8.1		0	1.11656	0.558279	0
F56B3.5	ech-5	0	1.11656	0.558279	0
F56B6.5	uvt-6	0	1.11656	0.558279	0	G-protein coupled receptor
F56D6.2	clec-67	2.95622	0	1.47811	0	clec family, C-type lectin
F56F10.2		0	8.93246	4.46623	0
F56G4.5	png-1	0	1.11656	0.558279	0	Thioredoxins
F56H9.6		2.95622	0	1.47811	0
F57A10.5	nhr-60	0	1.11656	0.558279	0	Ligand-binding domain of nuclear hormone receptors, Zinc finger, C4 type (two domains)
F57B7.1		2.95622	3.34967	3.15295	0	G-protein coupled receptor
F57B9.8		0	1.11656	0.558279	0	putative protein tyrosine kinase
F57C12.3	hlh-19	0	2.23311	1.11656	0	helix-loop-helix DNA-binding proteinn
F57C12.4	mrp-2	5.91244	0	2.95622	0	ATP-binding transport family
F57C2.1		2.95622	0	1.47811	0
F57F5.2	gcy-33	0	1.11656	0.558279	0	guanylate cyclase
F57G8.6	nhr-193	0	1.11656	0.558279	0	Domain of unknown function
F58E1.14	fbxb-47	0	1.11656	0.558279	0
F58E1.2	fbxb-25	2.95622	0	1.47811	0
F58E2.5		0	1.11656	0.558279	0
F58E6.1		0	1.11656	0.558279	0	SH2 domain
F58F6.2	col-105	0	1.11656	0.558279	0	cuticular collagen
F58F9.3		0	2.23311	1.11656	0
F59A1.7	fbxa-108	2.95622	0	1.47811	0
F59A3.4		0	1.11656	0.558279	0
F59B1.10		2.95622	0	1.47811	0
F59B10.2		0	3.34967	1.67484	0
F59B10.4		0	1.11656	0.558279	0
F59B8.1		0	2.23311	1.11656	0
F59D12.1		0	1.11656	0.558279	0	G-protein coupled receptor (gastrin/cholecystokinin)
F59E12.12	bli-2	0	1.11656	0.558279	0
F59F5.5		0	1.11656	0.558279	0
F59G1.8		0	8.93246	4.46623	0
F59H5.1		0	1.11656	0.558279	0
F59H6.1	bath-19	0	1.11656	0.558279	0
F59H6.7	cya-2	0	1.11656	0.558279	0
H02I12.3	tag-89	0	2.23311	1.11656	0	7 transmembrane receptor (rhodopsin family)
H03G16.2		0	1.11656	0.558279	0
H06I04.1		0	1.11656	0.558279	0
H22K11.3		2.95622	2.23311	2.59467	0
H23N18.3	ugt-8	2.95622	0	1.47811	0	7TM chemoreceptor, ugt family
H25P06.2	cdk-9	0	1.11656	0.558279	0	serine/threonine kinase (CDC2/CDKX subfamily) (2 domains)
H25P06.4		2.95622	1.11656	2.03639	0
H34I24.2		0	1.11656	0.558279	0
H35N03.1	exp-1	2.95622	2.23311	2.59467	0	ion channel
K01A2.4		0	1.11656	0.558279	0
K01A6.5		2.95622	0	1.47811	0
K01B6.2	srx-45	0	1.11656	0.558279	0
K01D12.10		2.95622	0	1.47811	0
K01G5.6	rib-2	0	1.11656	0.558279	0	MULTIPLE EXOSTOSES HOMOLOG 2
K02D7.5		2.95622	0	1.47811	0
K02E2.3	srh-177	0	1.11656	0.558279	0	chemoreceptor
K02F3.2		0	2.23311	1.11656	0
K02F6.9		0	1.11656	0.558279	0
K03B8.4		0	1.11656	0.558279	0
K03D10.3		0	2.23311	1.11656	0
K03E6.6	pfn-3	0	4.46623	2.23311	0	Profilin
K03H1.11		2.95622	0	1.47811	0
K03H1.13		0	2.23311	1.11656	0
K04F1.12		0	1.11656	0.558279	0
K04G11.4		0	1.11656	0.558279	0	guanine nucleotide bionding protein beta subunit
K04G2.6		0	1.11656	0.558279	0
K05F6.10		0	1.11656	0.558279	0
K06A4.1	nas-3	0	1.11656	0.558279	0	zinc metalloprotease
K06A4.2		0	1.11656	0.558279	0
K06A5.1		0	1.11656	0.558279	0
K06A9.2		0	1.11656	0.558279	0
K06A9.3		0	3.34967	1.67484	0
K06C4.17		2.95622	1.11656	2.03639	0
K06C4.9		2.95622	2.23311	2.59467	0	transmemebrane protein
K07A1.16	aqp-9	0	1.11656	0.558279	0
K07B1.1	try-5	2.95622	0	1.47811	0
K07C11.1	pax-1	0	2.23311	1.11656	0	DNA-binding transcription factor
K07E8.5		2.95622	0	1.47811	0
K08A2.4		2.95622	2.23311	2.59467	0
K08A2.5	nhr-88	0	1.11656	0.558279	0	nuclear hormone receptor
K08B12.3		0	1.11656	0.558279	0
K08B4.4	ugt-20	0	1.11656	0.558279	0	7TM chemoreceptor, ugt family
K08D10.12		0	2.23311	1.11656	0
K08D12.6		2.95622	0	1.47811	0
K08E4.2		0	3.34967	1.67484	0
K08E7.9	pgp-1	0	1.11656	0.558279	0	multidrug resistance protein
K08F11.1		2.95622	0	1.47811	0
K08F11.5		0	1.11656	0.558279	0	RAS-related protein
K08H2.7		0	2.23311	1.11656	0
K09B11.10		2.95622	0	1.47811	0
K09D9.2	cyp-35A3	0	1.11656	0.558279	0	cytochrome P450
K09E4.5	gur-4	0	1.11656	0.558279	0
K09E9.4		0	1.11656	0.558279	0
K09F5.2	vit-1	0	1.11656	0.558279	0	vit-1
K09F6.9		2.95622	1.11656	2.03639	0
K10B3.6		0	1.11656	0.558279	0
K10D11.1	dod-17	0	1.11656	0.558279	0
K10D3.3	taf-11.2	2.95622	0	1.47811	0	transcription factor
K10F12.4		0	2.23311	1.11656	0
K10G6.1	lin-31	2.95622	0	1.47811	0
K10H10.1		0	1.11656	0.558279	0	Sugar (and other) transporters
K11C4.1		0	1.11656	0.558279	0	serine/threonine-protein kinase
K11G12.2	acr-2	0	1.11656	0.558279	0	nicotinic acetylcholine receptor subunit
K11G9.1		0	1.11656	0.558279	0	esterase
K12C11.3		0	2.23311	1.11656	0
K12C11.4	dapk-1	0	1.11656	0.558279	0	ankyrin and protein kinase
K12C11.6		0	2.23311	1.11656	0
K12C11.7		0	1.11656	0.558279	0
M01D1.1	str-148	11.8249	8.93246	10.3787	0	7TM chemoreceptor, str family
M01G5.3		2.95622	1.11656	2.03639	0
M02B1.2		2.95622	0	1.47811	0
M02B7.3	osm-3	2.95622	0	1.47811	0	kinesin
M02F4.3		0	1.11656	0.558279	0
M03A1.6	ipla-1	0	1.11656	0.558279	0
M03F8.2	pst-1	2.95622	0	1.47811	0
M03F8.4		0	1.11656	0.558279	0
M04B2.7		2.95622	0	1.47811	0
M04F3.3		0	1.11656	0.558279	0	protein kinase
M04G12.1	tag-260	0	1.11656	0.558279	0
M04G7.1		2.95622	1.11656	2.03639	0
M05B5.3		2.95622	0	1.47811	0
M117.6		2.95622	0	1.47811	0
M151.5	fbxb-31	0	1.11656	0.558279	0
M153.2		0	2.23311	1.11656	0
M163.5		0	1.11656	0.558279	0
M18.2	dlc-2	2.95622	0	1.47811	0	dynein like
M70.5		0	1.11656	0.558279	0
R01B10.3		2.95622	0	1.47811	0
R01E6.4	acr-12	2.95622	2.23311	2.59467	0	acetylcholine receptor protein
R02F11.3		2.95622	2.23311	2.59467	0
R03D7.6	gst-5	29.5622	21.2146	25.3884	0	glutathione S-transferase
R03E1.3	lgc-25	0	1.11656	0.558279	0	Neurotransmitter-gated ion-channel
R04B5.1		0	1.11656	0.558279	0
R04D3.6	srd-36	0	1.11656	0.558279	0
R04E5.8		2.95622	0	1.47811	0
R05C11.1		0	2.23311	1.11656	0
R05D7.1		26.606	21.2146	23.9103	0
R05G6.9		0	1.11656	0.558279	0
R05H11.2		2.95622	0	1.47811	0
R06A10.2	gsa-1	2.95622	0	1.47811	0	guanine nucleotide-binding protein
R06C1.6		11.8249	6.69934	9.26211	0
R07A4.1	egl-36	0	1.11656	0.558279	0	potassium channel protein
R07A4.2		2.95622	0	1.47811	0
R07B7.2		0	2.23311	1.11656	0
R07C3.12	clec-44	2.95622	0	1.47811	0	clec family, C-type lectin
R07C3.13		2.95622	0	1.47811	0
R07D5.2		0	1.11656	0.558279	0
R07E3.4		2.95622	0	1.47811	0	ADP,ATP carrier protein
R07E5.17		0	1.11656	0.558279	0
R07G3.6		2.95622	0	1.47811	0
R08C7.12		0	1.11656	0.558279	0
R09E10.1		2.95622	0	1.47811	0
R09E10.2		0	1.11656	0.558279	0
R102.6		0	2.23311	1.11656	0
R10F2.4		8.86866	0	4.43433	0
R119.2		0	1.11656	0.558279	0	peptidase
R11G1.1		2.95622	0	1.47811	0	LDL receptor related protein
R11G10.1	avr-15	0	1.11656	0.558279	0	glutamate-gated chloride channel
R11G10.2		0	1.11656	0.558279	0	selenium-binding protein like
R11G10.3		0	1.11656	0.558279	0
R12A1.3		0	1.11656	0.558279	0	protease inhibitor
R12E2.12		0	1.11656	0.558279	0
R13A5.10		0	1.11656	0.558279	0
R13A5.11		0	2.23311	1.11656	0	Protein phosphatase
R13A5.3		2.95622	0	1.47811	0
R13A5.4	lgc-12	2.95622	2.23311	2.59467	0	ACHR
R13H7.2		2.95622	0	1.47811	0
R144.5		0	1.11656	0.558279	0
R151.1		0	1.11656	0.558279	0
R173.3		0	1.11656	0.558279	0	esterase
R52.1	sdz-28	0	1.11656	0.558279	0
R52.7	srh-195	0	1.11656	0.558279	0	7TM chemoreceptor, srh family
T01B10.2	grd-14	0	2.23311	1.11656	0
T01B10.5		0	1.11656	0.558279	0
T01B11.1		2.95622	0	1.47811	0
T01B11.3	syn-4	0	1.11656	0.558279	0	syntaxin
T01B4.2	twk-22	0	1.11656	0.558279	0	potassium channel protein like
T01B7.7	rol-6	310.403	112.772	211.588	0	cuticle collagen ROL-6
T01C1.4		0	1.11656	0.558279	0
T01D3.7		2.95622	1.11656	2.03639	0
T01E8.3	plc-3	5.91244	0	2.95622	0	1-phosphatidylinositol-4,5-bisphosphate phosphodiesterase
T01G6.2	nhr-131	0	1.11656	0.558279	0	zinc finger protein
T02E1.3	gla-3	0	1.11656	0.558279	0	TS11 protein like
T02E1.8		2.95622	1.11656	2.03639	0
T02H6.6		0	3.34967	1.67484	0
T03D3.5		2.95622	0	1.47811	0
T03D8.1	num-1	0	4.46623	2.23311	0	Phosphotyrosine interaction domain (PTB/PID).
T03E6.5	srh-269	2.95622	0	1.47811	0
T03E6.8		0	1.11656	0.558279	0
T03G11.3		0	2.23311	1.11656	0
T04A8.10	sel-13	0	1.11656	0.558279	0	non-histone chromosomal protein HMG-1
T04A8.4	tag-243	0	2.23311	1.11656	0
T04F8.3		0	2.23311	1.11656	0
T04H1.6	lrx-1	2.95622	0	1.47811	0	low-density lipoprotein receptor
T05A7.7		0	1.11656	0.558279	0
T05B4.1	lgc-1	5.91244	0	2.95622	0	ionic channel protein
T05B4.10		0	1.11656	0.558279	0
T05B4.3	phat-4	0	3.34967	1.67484	0
T05C12.11		0	1.11656	0.558279	0
T05C3.2		2.95622	0	1.47811	0
T05E11.8		2.95622	0	1.47811	0
T05H4.2	fbxa-196	2.95622	0	1.47811	0
T05H4.7		0	1.11656	0.558279	0	chitinase
T06G6.12		2.95622	0	1.47811	0
T06H11.5		2.95622	0	1.47811	0
T07C4.1		0	1.11656	0.558279	0	UMP synthase
T07C4.10		5.91244	0	2.95622	0
T07D10.6		0	1.11656	0.558279	0
T07F12.3		0	1.11656	0.558279	0
T07G12.11	zim-3	2.95622	0	1.47811	0	Zinc finger, C2H2 type
T07H6.5		0	2.23311	1.11656	0
T08B1.3	alh-5	0	2.23311	1.11656	0	aldehyde dehydrogenase
T08B2.2	col-56	2.95622	0	1.47811	0
T08B6.2		2.95622	0	1.47811	0
T08D10.1	nfya-1	0	1.11656	0.558279	0	DNA binding protein
T08G5.7		2.95622	0	1.47811	0	Zinc finger, C2H2 type (3 domains)
T09A5.1	cex-2	2.95622	0	1.47811	0	calcium binding protein
T09A5.3	acr-7	0	1.11656	0.558279	0	Acetylcholine receptor
T09B9.5		0	2.23311	1.11656	0
T10D4.5	srh-71	2.95622	0	1.47811	0	7TM chemoreceptor, srh family
T11F8.3	rme-2	0	1.11656	0.558279	0	LDL-like receptor
T11F9.4	aat-6	2.95622	1.11656	2.03639	0	amino acid permease like
T12A2.11	srg-5	0	1.11656	0.558279	0	7TM chemoreceptor, srg family
T12A7.6		5.91244	4.46623	5.18933	0
T12B5.10	fbxa-60	0	1.11656	0.558279	0
T12E12.3		0	1.11656	0.558279	0
T12E12.6		2.95622	0	1.47811	0	zinc metalloprotease
T13B5.3		0	2.23311	1.11656	0	acid phosphatase
T13C2.2		2.95622	5.58279	4.2695	0
T13C2.7		0	1.11656	0.558279	0
T14C1.1		0	1.11656	0.558279	0	7 transmembrane receptor (rhodopsin family)
T14F9.3	hex-1	0	2.23311	1.11656	0	beta-hexosaminidase beta subunit
T14F9.5	lin-32	0	1.11656	0.558279	0	hlh transcription factor
T15B7.14		0	1.11656	0.558279	0
T17A3.7	fbxb-84	0	1.11656	0.558279	0
T19C4.5		0	1.11656	0.558279	0
T19D2.3		2.95622	4.46623	3.71122	0
T19D7.6		2.95622	0	1.47811	0
T19E7.5	srd-5	0	1.11656	0.558279	0	7TM chemoreceptor, srd family
T19H12.10	ugt-11	0	1.11656	0.558279	0	7TM chemoreceptor, ugt family
T20B5.2		0	1.11656	0.558279	0
T20F7.6		0	1.11656	0.558279	0	AMP-activated protein kinase
T20G5.4		0	1.11656	0.558279	0	Putative membrane protein
T21B4.4		0	2.23311	1.11656	0	adenosine A1 receptor
T21C12.8		0	1.11656	0.558279	0
T21C9.6		0	1.11656	0.558279	0	pyruvate, water dikinase
T21D12.7		0	1.11656	0.558279	0	protease inhibitor
T22C1.6		2.95622	2.23311	2.59467	0	myosin
T22C8.2		0	1.11656	0.558279	0	hyaluronidase
T22C8.5	sptf-2	0	1.11656	0.558279	0	Zinc finger, C2H2 type (3 domains)
T22D1.12		2.95622	2.23311	2.59467	0	seven transmembrane receptor
T22E5.6		0	1.11656	0.558279	0
T22F3.12		0	1.11656	0.558279	0
T22F7.1		2.95622	0	1.47811	0
T23B5.4		2.95622	2.23311	2.59467	0
T23C6.4		0	2.23311	1.11656	0
T23C6.5		0	1.11656	0.558279	0	G-protein coupled receptor
T23G5.3		0	1.11656	0.558279	0
T23H2.3		0	3.34967	1.67484	0	helicase
T24A6.20		0	1.11656	0.558279	0
T24D5.2		0	1.11656	0.558279	0
T24D8.1		2.95622	0	1.47811	0	gamma-aminobutyric-acid receptor
T24E12.9		2.95622	0	1.47811	0
T24F1.4		0	1.11656	0.558279	0
T24F1.6	tag-180	0	1.11656	0.558279	0	calcium channel alpha-2 subunit
T25C12.1	lin-14	0	1.11656	0.558279	0	embryonic nuclear protein lin-14 form B2
T25D10.5		2.95622	0	1.47811	0
T26A8.3		0	1.11656	0.558279	0
T26E3.10		0	1.11656	0.558279	0
T26H2.6	str-81	0	1.11656	0.558279	0
T27C10.1	srt-61	0	1.11656	0.558279	0	7TM chemoreceptor, srt family
T27D12.2	clh-1	0	1.11656	0.558279	0	chloride channel protein
T27E9.9	acc-4	0	1.11656	0.558279	0	ligand-gated ion channel
T28A8.4		0	1.11656	0.558279	0
T28A8.5		2.95622	0	1.47811	0
T28H11.4	pes-1	0	2.23311	1.11656	0
VC5.6	nhr-286	0	1.11656	0.558279	0
W01A8.7		0	1.11656	0.558279	0
W01B11.5	pqn-72	0	1.11656	0.558279	0	possible trans-splice site at 11908
W01B11.6		0	1.11656	0.558279	0
W01H2.3	rab-37	0	1.11656	0.558279	0	GTP-binding protein
W02A2.2	far-6	8.86866	0	4.43433	0
W02B3.2	grk-2	0	1.11656	0.558279	0	G-protein coupled receptor
W02D9.10		2.95622	1.11656	2.03639	0
W02F12.7	srg-30	0	1.11656	0.558279	0	7TM chemoreceptor, srg family
W02G9.1	ndx-2	2.95622	0	1.47811	0
W03A5.1		0	1.11656	0.558279	0
W03B1.3		0	1.11656	0.558279	0
W03F9.2		0	2.23311	1.11656	0
W03G9.3		0	1.11656	0.558279	0
W04G3.6	sulp-7	2.95622	1.11656	2.03639	0
W05E7.3	grd-13	0	1.11656	0.558279	0
W05F2.6		2.95622	0	1.47811	0
W05G11.4		0	1.11656	0.558279	0	protease
W05H7.3	sedl-1	8.86866	5.58279	7.22572	0
W06B11.3		0	1.11656	0.558279	0
W06D12.2	twk-42	0	1.11656	0.558279	0
W06D12.3	fat-5	0	1.11656	0.558279	0	Fatty acid desaturase
W06H12.1	ztf-6	2.95622	2.23311	2.59467	0
W06H8.4		0	1.11656	0.558279	0
W06H8.6		5.91244	2.23311	4.07278	0
W07A12.4		0	1.11656	0.558279	0	serine/threonine kinase
W07E6.2		8.86866	8.93246	8.90056	0
W07G1.1		0	1.11656	0.558279	0
W08A12.3		2.95622	5.58279	4.2695	0
W08E12.2		0	1.11656	0.558279	0
W08G11.3		0	3.34967	1.67484	0
W08G11.4	pptr-1	0	3.34967	1.67484	0	RTS1 PROTEIN (SCS1 PROTEIN)
W09C3.3		0	1.11656	0.558279	0
W09C3.7		0	1.11656	0.558279	0
W09D12.1		0	1.11656	0.558279	0	zinc metalloprotease
W09G10.3		0	2.23311	1.11656	0
W10C4.1		2.95622	3.34967	3.15295	0
W10C8.1	ccb-2	2.95622	0	1.47811	0
W10C8.2	pop-1	0	1.11656	0.558279	0
W10G6.3	mua-6	0	1.11656	0.558279	0	intermediate filament protein
Y102A11A.9		0	1.11656	0.558279	0
Y102A5C.19	fbxa-90	2.95622	0	1.47811	0
Y102E9.2		2.95622	0	1.47811	0
Y104H12D.3		0	3.34967	1.67484	0
Y105C5B.14		2.95622	0	1.47811	0
Y105E8A.24		0	2.23311	1.11656	0
Y105E8B.2	exoc-8	2.95622	2.23311	2.59467	0
Y106G6G.2		2.95622	0	1.47811	0
Y106G6H.8		0	2.23311	1.11656	0
Y110A2AL.14	sqv-2	2.95622	1.11656	2.03639	0
Y110A7A.3	unc-63	2.95622	1.11656	2.03639	0	ion-channel protein
Y111B2A.4		0	1.11656	0.558279	0
Y113G7A.16		0	2.23311	1.11656	0
Y113G7A.5		0	3.34967	1.67484	0
Y113G7A.8	fre-1	2.95622	1.11656	2.03639	0
Y113G7B.16		5.91244	2.23311	4.07278	0
Y113G7B.7	fbxa-114	0	1.11656	0.558279	0
Y116A8A.8		0	1.11656	0.558279	0
Y116A8B.5		0	1.11656	0.558279	0	7 transmembrane receptor (rhodopsin family)
Y116A8C.3		0	6.69934	3.34967	0
Y116A8C.44		2.95622	1.11656	2.03639	0
Y116F11A.3		2.95622	0	1.47811	0
Y15E3A.1	nhr-91	0	2.23311	1.11656	0	nuclear hormone receptor nhr-91
Y15E3A.2		0	1.11656	0.558279	0
Y17D7A.1	nhr-230	2.95622	0	1.47811	0	Zinc finger, C4 type (two domains)
Y17G9B.3	cyp-31A3	0	1.11656	0.558279	0	cytochrome P450
Y18D10A.1		2.95622	0	1.47811	0
Y20F4.2		2.95622	0	1.47811	0
Y20F4.8		0	1.11656	0.558279	0
Y22D7AL.6		0	1.11656	0.558279	0
Y24D9A.1		2.95622	0	1.47811	0
Y25C1A.8		0	1.11656	0.558279	0	zinc-finger protein
Y34B4A.10		0	1.11656	0.558279	0
Y34D9A.2		0	1.11656	0.558279	0
Y34F4.5		0	3.34967	1.67484	0
Y35H6.1		0	1.11656	0.558279	0
Y37E11B.6		2.95622	7.8159	5.38606	0
Y37E3.1		2.95622	1.11656	2.03639	0
Y37F4.8		0	1.11656	0.558279	0
Y38C1AA.12		0	1.11656	0.558279	0
Y38E10A.14		0	1.11656	0.558279	0
Y38E10A.28		0	1.11656	0.558279	0
Y38H6C.11	fbxa-150	5.91244	0	2.95622	0
Y38H6C.17		2.95622	0	1.47811	0
Y38H6C.4		0	1.11656	0.558279	0
Y38H6C.9		2.95622	0	1.47811	0
Y39A1A.22		0	1.11656	0.558279	0
Y39A1A.6		8.86866	6.69934	7.784	0
Y39A3B.2		0	1.11656	0.558279	0	ion channel
Y39A3CL.2	tag-168	2.95622	1.11656	2.03639	0
Y39A3CL.7		2.95622	0	1.47811	0
Y39B6A.2	pph-5	0	1.11656	0.558279	0
Y39B6A.33		5.91244	0	2.95622	0
Y39B6A.35	tgt-2	2.95622	2.23311	2.59467	0
Y39E4A.2	ttm-1	0	2.23311	1.11656	0
Y39E4B.2		0	1.11656	0.558279	0
Y41C4A.12		2.95622	1.11656	2.03639	0
Y41D4A.1		0	1.11656	0.558279	0
Y41D4A.2	col-108	0	1.11656	0.558279	0
Y41D4B.12	set-23	0	1.11656	0.558279	0
Y41E3.6		5.91244	3.34967	4.63105	0
Y42A5A.3		0	1.11656	0.558279	0
Y42G9A.6	wht-7	2.95622	1.11656	2.03639	0
Y43D4A.5		0	1.11656	0.558279	0
Y43F8A.5		2.95622	1.11656	2.03639	0
Y43F8B.11		2.95622	0	1.47811	0
Y43F8B.13		0	1.11656	0.558279	0
Y43F8C.20	grsp-1	2.95622	0	1.47811	0
Y43F8C.3		0	1.11656	0.558279	0
Y44A6E.1	lgc-2	5.91244	5.58279	5.74761	0	Neurotransmitter-gated ion-channel
Y45F10A.5	nlp-17	0	3.34967	1.67484	0
Y45F10D.10		0	1.11656	0.558279	0
Y45F10D.15		0	1.11656	0.558279	0
Y45G5AM.1	nhr-114	2.95622	0	1.47811	0
Y45G5AM.2		2.95622	1.11656	2.03639	0
Y46D2A.1		5.91244	3.34967	4.63105	0
Y46E12BL.2		0	2.23311	1.11656	0
Y46E12BL.4		0	1.11656	0.558279	0
Y46G5A.21	acl-7	0	1.11656	0.558279	0
Y46G5A.31	gsy-1	2.95622	1.11656	2.03639	0
Y46G5A.39		2.95622	0	1.47811	0
Y46H3A.1	srt-42	2.95622	1.11656	2.03639	0	7TM chemoreceptor, srt family
Y47D9A.2	scpl-3	5.91244	2.23311	4.07278	0
Y47G6A.20	rnp-6	0	2.23311	1.11656	0	RNA-binding protein
Y47H9C.1		2.95622	0	1.47811	0
Y47H9C.11	fbxa-217	0	1.11656	0.558279	0
Y48A6C.5	pha-1	2.95622	0	1.47811	0	DNA-binding protein pha-1
Y48B6A.11	jmjd-2	2.95622	0	1.47811	0
Y48B6A.4	eat-2	0	1.11656	0.558279	0
Y48C3A.18		0	3.34967	1.67484	0
Y48C3A.4		5.91244	1.11656	3.5145	0
Y48C3A.8		5.91244	0	2.95622	0
Y48E1B.14		2.95622	0	1.47811	0
Y48E1C.3		0	1.11656	0.558279	0	Probable rabGAP domains
Y48G1BM.8		0	1.11656	0.558279	0
Y48G1C.4		0	3.34967	1.67484	0
Y48G8AL.5		2.95622	1.11656	2.03639	0
Y48G8AL.6	smg-2	0	1.11656	0.558279	0
Y48G8AR.1	grh-1	0	1.11656	0.558279	0
Y49A3A.3		0	1.11656	0.558279	0
Y49E10.17	fbxa-218	2.95622	0	1.47811	0
Y50D4C.2		0	1.11656	0.558279	0
Y50D4C.6		0	1.11656	0.558279	0
Y50D7A.11		0	1.11656	0.558279	0
Y50D7A.5		0	1.11656	0.558279	0
Y51A2D.10		2.95622	3.34967	3.15295	0	Transthyretin-like family
Y51A2D.13		0	1.11656	0.558279	0	Phospholipase D. Active site motifs.
Y51H7C.11		0	1.11656	0.558279	0
Y51H7C.5		0	1.11656	0.558279	0
Y52B11A.4		14.7811	4.46623	9.62366	0
Y52D3.1	strd-1	2.95622	3.34967	3.15295	0	serine/threonine kinase
Y53C12A.4	mop-25.2	0	1.11656	0.558279	0	Mouse MO25 protein like
Y53C12C.1		5.91244	2.23311	4.07278	0	'Paired box' domain, Homeobox domain
Y53F4B.11		0	2.23311	1.11656	0
Y53F4B.29	gst-26	0	1.11656	0.558279	0	glutathione S-transferase
Y53F4B.33	gst-39	2.95622	2.23311	2.59467	0	glutathione S-transferase
Y53F4B.35	gst-31	0	2.23311	1.11656	0	glutathione S-transferase
Y53G8AM.5		2.95622	1.11656	2.03639	0
Y53G8B.2		0	1.11656	0.558279	0
Y54E10A.6		0	1.11656	0.558279	0
Y54E5A.4	npp-4	0	1.11656	0.558279	0
Y54G2A.12		2.95622	0	1.47811	0
Y54G2A.41		0	1.11656	0.558279	0
Y55B1BR.5		0	3.34967	1.67484	0
Y55F3AR.1		2.95622	0	1.47811	0
Y55F3BR.11		5.91244	0	2.95622	0
Y56A3A.30		2.95622	0	1.47811	0
Y56A3A.31		2.95622	0	1.47811	0
Y56A3A.6		2.95622	0	1.47811	0
Y57A10A.15		2.95622	2.23311	2.59467	0
Y57A10A.24		0	1.11656	0.558279	0
Y57A10A.30	ife-5	0	1.11656	0.558279	0
Y57G11B.6		0	1.11656	0.558279	0
Y57G11C.17	hhat-2	0	1.11656	0.558279	0
Y57G11C.43		2.95622	0	1.47811	0
Y57G11C.46		0	1.11656	0.558279	0
Y57G7A.3		0	1.11656	0.558279	0
Y58A7A.4		2.95622	1.11656	2.03639	0
Y59A8B.1	dpy-21	0	2.23311	1.11656	0
Y59C2A.2		2.95622	0	1.47811	0
Y62H9A.13		0	1.11656	0.558279	0
Y65B4A.6		0	1.11656	0.558279	0
Y65B4A.9		2.95622	0	1.47811	0
Y65B4BL.7		2.95622	0	1.47811	0
Y66C5A.1		0	5.58279	2.79139	0
Y66D12A.13		0	2.23311	1.11656	0
Y67D2.4		0	2.23311	1.11656	0
Y67D8B.2		0	1.11656	0.558279	0
Y67H2A.6	csn-6	2.95622	4.46623	3.71122	0
Y67H2A.7		0	1.11656	0.558279	0
Y69A2AR.14		2.95622	0	1.47811	0
Y69E1A.6	sri-19	11.8249	1.11656	6.47072	0	7TM chemoreceptor, sri family
Y6B3B.7		0	1.11656	0.558279	0
Y6D1A.2		2.95622	0	1.47811	0	Zinc finger, C3HC4 type (RING finger)
Y71A12B.8		0	1.11656	0.558279	0
Y71F9AL.5	gst-43	0	1.11656	0.558279	0	glutathione S-transferase
Y71F9AR.2		14.7811	5.58279	10.1819	0
Y71F9B.6		0	1.11656	0.558279	0
Y71F9B.7	plk-2	0	1.11656	0.558279	0
Y71G12B.24	mppa-1	0	1.11656	0.558279	0
Y71G12B.26		0	1.11656	0.558279	0
Y71G12B.9	lin-65	5.91244	1.11656	3.5145	0
Y71H2AM.2		0	1.11656	0.558279	0
Y71H2B.3	ppfr-3	0	1.11656	0.558279	0
Y73B3A.18		2.95622	1.11656	2.03639	0
Y73B6BL.18	smg-3	0	1.11656	0.558279	0
Y73B6BL.19		2.95622	2.23311	2.59467	0
Y73C8B.5		2.95622	0	1.47811	0
Y73C8C.2		0	2.23311	1.11656	0
Y73E7A.3		0	1.11656	0.558279	0
Y73F8A.5		2.95622	0	1.47811	0
Y75B7AL.2		2.95622	0	1.47811	0
Y75B7AR.1		2.95622	1.11656	2.03639	0
Y75B8A.10		0	1.11656	0.558279	0	Zinc finger, C3HC4 type (RING finger)
Y75B8A.11		0	1.11656	0.558279	0
Y80D3A.10	nlp-42	0	1.11656	0.558279	0
Y82E9BL.13	fbxa-79	0	1.11656	0.558279	0
Y82E9BR.15	elc-1	0	1.11656	0.558279	0
Y82E9BR.18		0	1.11656	0.558279	0
Y87G2A.14	ndx-8	0	2.23311	1.11656	0
Y87G2A.16		2.95622	0	1.47811	0
Y8A9A.5	fbxb-99	2.95622	0	1.47811	0
Y92H12A.2		0	1.11656	0.558279	0
Y92H12A.4		0	2.23311	1.11656	0
Y92H12BL.1		0	1.11656	0.558279	0
Y92H12BM.1		2.95622	0	1.47811	0
Y92H12BR.6	set-29	2.95622	0	1.47811	0
Y95B8A.1	nas-30	2.95622	0	1.47811	0	peptidase
Y95B8A.10	pde-6	0	2.23311	1.11656	0	phosphodiesterase
Y95B8A.6		2.95622	0	1.47811	0
ZC123.4		5.91244	10.049	7.98073	0	protein kinase
ZC132.4		0	1.11656	0.558279	0
ZC155.2		2.95622	0	1.47811	0
ZC190.5		0	1.11656	0.558279	0
ZC196.4		2.95622	0	1.47811	0
ZC239.6		0	2.23311	1.11656	0
ZC334.11	ins-27	0	1.11656	0.558279	0
ZC373.4		0	2.23311	1.11656	0	calcium/calmodulin dependent protein kinase
ZC376.1		0	2.23311	1.11656	0	carboxylesterase
ZC376.5	trm-1	0	1.11656	0.558279	0	N2,N2-dimethylguanosine tRNA methyltransferase
ZC395.5		2.95622	1.11656	2.03639	0
ZC410.7	lpl-1	2.95622	6.69934	4.82778	0
ZC412.1		0	1.11656	0.558279	0	G-protein coupled receptor
ZC443.6	ugt-16	2.95622	0	1.47811	0	UDP-glucuronosyltransferase
ZC455.7	sre-20	0	1.11656	0.558279	0	7TM receptor, sre family
ZC482.5		0	1.11656	0.558279	0	GABA receptor
ZK1010.9	snf-7	2.95622	0	1.47811	0	Sodium:neurotransmitter symporter
ZK1025.10	nhr-245	2.95622	0	1.47811	0	Zinc finger, C4 type (two domains)
ZK1025.7		2.95622	0	1.47811	0
ZK105.3		0	1.11656	0.558279	0
ZK1053.3		2.95622	1.11656	2.03639	0
ZK1058.5		2.95622	1.11656	2.03639	0
ZK1098.4		2.95622	1.11656	2.03639	0	GCN3 (yeast transcription activator)
ZK1098.8	mut-7	0	2.23311	1.11656	0	ribonuclease D
ZK1127.1	nos-2	0	1.11656	0.558279	0
ZK1248.5		0	1.11656	0.558279	0
ZK1290.10		0	1.11656	0.558279	0
ZK1320.5		2.95622	0	1.47811	0
ZK177.11		0	1.11656	0.558279	0
ZK177.5	cyp-44A1	0	1.11656	0.558279	0	cytochrome p450
ZK185.1		0	1.11656	0.558279	0
ZK228.3		0	1.11656	0.558279	0
ZK265.8		0	1.11656	0.558279	0	cuticulin
ZK287.3		0	1.11656	0.558279	0
ZK328.7		0	1.11656	0.558279	0	stress-inducible protein STI1
ZK418.9		5.91244	1.11656	3.5145	0	possible RNA binding protein
ZK512.5		2.95622	1.11656	2.03639	0
ZK54.3		2.95622	0	1.47811	0
ZK563.4	clc-3	5.91244	6.69934	6.30589	0
ZK6.11		0	2.23311	1.11656	0
ZK616.10	ehn-3	0	1.11656	0.558279	0
ZK616.5		0	1.11656	0.558279	0
ZK616.6		2.95622	2.23311	2.59467	0
ZK637.9	tpk-1	2.95622	0	1.47811	0
ZK686.5		2.95622	0	1.47811	0
ZK688.1		0	1.11656	0.558279	0
ZK697.8		0	1.11656	0.558279	0
ZK75.1	ins-4	0	1.11656	0.558279	0	7TM chemoreceptor, ins family
ZK896.5		0	1.11656	0.558279	0
ZK899.6		0	1.11656	0.558279	0
ZK945.4		2.95622	0	1.47811	0
ZK945.8		0	1.11656	0.558279	0
ZK970.1		0	1.11656	0.558279	0	neprilysin zinc protease
ZK993.1	ceh-45	0	3.34967	1.67484	0	homeobox protein

## Sheet: emb_nomuscle
Dataset S2. SAGE tags muscle vs embryo - present in embryo, not in muscle SAGE
Long SAGE libraries with Sequence quality filter: 0.99 and Normalization: 100,000
				SWEM1:	FACS sorted muscle cells (longSAGE, replicate 1)
				SW031:	FACS sorted muscle cells (longSAGE, replicate 2)
				SWN22:	N2 Embryos (longSAGE)
Sequence Name (Gene)	Gene Name (CGC)	SWEM1	SW031	mean	SWN22	CDS Description
4R79.2		0	0	0	0.747038	Ras family
AC3.2	ugt-49	0	0	0	1.49408	UDP-glucuronosyltransferase
AC3.7	ugt-1	0	0	0	1.49408	UDP-glucuronosyltransferase
AH6.5	mex-6	0	0	0	2.98815	zinc finger protein
AH9.6		0	0	0	2.24111
B0001.2		0	0	0	2.24111
B0024.4		0	0	0	0.747038
B0024.8		0	0	0	2.24111
B0035.13		0	0	0	0.747038	lipase
B0035.16		0	0	0	2.98815	Haemophilus hypothetical protein HI1074 like
B0035.18		0	0	0	0.747038
B0035.3		0	0	0	2.98815	viral non-structural protein like
B0035.5		0	0	0	3.73519	glucose-6-phosphate-1-dehydrogenase
B0035.6		0	0	0	0.747038
B0198.2		0	0	0	0.747038
B0205.4		0	0	0	2.98815
B0207.1		0	0	0	0.747038	protein-tyrosine phophatase
B0207.3	gpa-14	0	0	0	0.747038	guanine nucleotide-binding protein, alpha subunit
B0212.3		0	0	0	1.49408
B0218.5		0	0	0	0.747038	ser/thr kinase
B0218.6	clec-51	0	0	0	0.747038	clec family, C-type lectin
B0218.8	clec-52	0	0	0	0.747038	clec family, C-type lectin
B0238.9		0	0	0	0.747038
B0240.1	rhr-2	0	0	0	0.747038	erythrocyte plasma membrane glycoprotein like
B0244.10		0	0	0	0.747038
B0244.6		0	0	0	0.747038
B0250.8		0	0	0	0.747038
B0252.8		0	0	0	1.49408
B0280.13		0	0	0	0.747038
B0284.2		0	0	0	0.747038
B0285.1		0	0	0	2.98815	serine/threonine kinase (CDC2/CDKX subfamily)
B0285.6		0	0	0	0.747038	Yeast ORF YCS7_YEAST
B0286.2	lat-2	0	0	0	0.747038
B0286.3		0	0	0	1.49408	saicar synthetase/air carboxlyase
B0294.1		0	0	0	0.747038
B0303.11		0	0	0	0.747038
B0303.4		0	0	0	0.747038
B0304.2		0	0	0	2.98815
B0304.3	cyp-23A1	0	0	0	0.747038	Cytochrome P450
B0304.6	sra-33	0	0	0	1.49408	7TM chemoreceptor, sra family
B0310.6		0	0	0	3.73519
B0334.10		0	0	0	0.747038
B0336.12		0	0	0	0.747038
B0336.4	rgs-5	0	0	0	2.24111
B0344.2	wrt-9	0	0	0	0.747038
B0348.5		0	0	0	5.9763
B0361.9		0	0	0	2.24111
B0365.6	clec-41	0	0	0	0.747038	C-type lectin domain
B0379.3	mut-16	0	0	0	5.22927
B0391.9	fbxa-139	0	0	0	0.747038
B0395.1	nhx-1	0	0	0	2.24111	Sodium/Proton antiporter
B0399.2		0	0	0	0.747038
B0403.2	ubc-17	0	0	0	0.747038	ubiquitin-conjugating enzyme
B0410.3		0	0	0	15.6878
B0414.5	cpb-3	0	0	0	0.747038	RNA binding protein
B0416.3		0	0	0	0.747038
B0416.4		0	0	0	1.49408
B0416.6	gly-13	0	0	0	2.98815	alpha-1,3-mannosyl-glycoprotein beta-1,2-n-acetyglucosaminyltransferase
B0432.13		0	0	0	1.49408
B0454.5		0	0	0	2.24111
B0457.2		0	0	0	0.747038	elastin precusor
B0462.3	fbxb-119	0	0	0	1.49408
B0464.4	bre-3	0	0	0	3.73519	zw4
B0478.3		0	0	0	0.747038
B0491.1		0	0	0	1.49408
B0491.8	clh-2	0	0	0	0.747038	chloride channel protein
B0495.4	nhx-2	0	0	0	6.72334	NA(+)/H(+) exchanger
B0507.2		0	0	0	2.24111
B0507.6		0	0	0	0.747038
B0511.14		0	0	0	0.747038
B0511.5		0	0	0	12.6996
B0563.8		0	0	0	0.747038
B0564.2		0	0	0	0.747038
BE0003N10.1		0	0	0	0.747038
BE10.4		0	0	0	0.747038
BE10.5		0	0	0	0.747038
C01B10.1	drh-2	0	0	0	1.49408
C01B10.9		0	0	0	6.72334
C01B12.4		0	0	0	0.747038
C01G12.3		0	0	0	5.22927
C01G5.2	tag-292	0	0	0	0.747038
C01G5.8		0	0	0	5.22927
C01G5.9		0	0	0	4.48223
C01G6.9		0	0	0	2.24111
C01G8.6		0	0	0	0.747038
C01H6.2		0	0	0	0.747038	Ank repeat (2 domains)
C01H6.5	nhr-23	0	0	0	2.98815	nuclear hormone receptor
C01H6.6		0	0	0	0.747038
C02B4.1	adt-1	0	0	0	0.747038	TSP type-1 repeats (13)
C02C2.1	tyr-1	0	0	0	0.747038	Tyrosinase
C02F12.3		0	0	0	0.747038
C02F12.5		0	0	0	0.747038	homeobox; tissue factor pathway inhibitor
C02F4.1	ced-5	0	0	0	2.98815	DOCK180 protein
C02F5.11	tsp-2	0	0	0	1.49408	tetraspanin
C02F5.13		0	0	0	2.98815
C02F5.7		0	0	0	0.747038	Glucose-induced repressor
C02F5.9	pbs-6	0	0	0	2.24111	Proteasome component C5
C02G6.3		0	0	0	2.98815
C03B1.7		0	0	0	0.747038
C03B8.1		0	0	0	1.49408
C03D6.1		0	0	0	0.747038
C03D6.5	asfl-1	0	0	0	0.747038	anti-silencing protein
C03D6.6		0	0	0	0.747038
C03F11.2		0	0	0	0.747038
C03G6.12	nhr-149	0	0	0	1.49408	C4-type zinc finger protein
C03G6.6		0	0	0	0.747038
C03H5.6		0	0	0	0.747038
C03H5.7		0	0	0	0.747038
C04A11.1		0	0	0	0.747038
C04A11.2		0	0	0	0.747038
C04A11.5		0	0	0	0.747038
C04C3.5	dyf-3	0	0	0	1.49408
C04F12.9	rnh-1.3	0	0	0	2.24111
C04F2.4	srh-229	0	0	0	0.747038	7TM chemoreceptor, srh family
C04F5.7	ugt-63	0	0	0	0.747038	7TM chemoreceptor, ugt family
C04G6.1	mpk-2	0	0	0	0.747038	Ser/Thr protein kinase
C04G6.10		0	0	0	0.747038
C05B5.4		0	0	0	0.747038
C05B5.7	rgs-1	0	0	0	1.49408	1r20 protein (human)
C05C10.5		0	0	0	4.48223
C05C10.7		0	0	0	0.747038
C05C12.4		0	0	0	3.73519
C05C9.1		0	0	0	0.747038	LBP / BPI / CETP family
C05C9.2		0	0	0	0.747038
C05D10.3	wht-1	0	0	0	1.49408
C05D11.9		0	0	0	4.48223
C05D12.1		0	0	0	1.49408
C05D12.3		0	0	0	2.24111
C05D12.4		0	0	0	6.72334
C05D12.5		0	0	0	1.49408
C05D2.5	gak-1	0	0	0	0.747038
C05D2.8		0	0	0	1.49408
C05E4.1	srp-2	0	0	0	2.24111	serine protease inhibitor
C05E7.3		0	0	0	1.49408
C06A5.11	sir-2.4	0	0	0	2.98815
C06A5.9	rnf-1	0	0	0	6.72334
C06A6.7		0	0	0	0.747038
C06A8.2		0	0	0	0.747038
C06A8.4	skr-17	0	0	0	3.73519
C06A8.9	glr-4	0	0	0	2.98815	Glutamate receptor
C06C3.10		0	0	0	11.9526
C06C3.4		0	0	0	0.747038
C06E1.11		0	0	0	0.747038
C06E1.3		0	0	0	5.22927
C06E1.7		0	0	0	0.747038
C06E1.8		0	0	0	7.47038
C06E1.9		0	0	0	0.747038
C06E4.3		0	0	0	0.747038	dehydrogenase
C06E7.1		0	0	0	0.747038	S-adenosylmethionine synthetase
C06E7.2		0	0	0	1.49408
C06G4.5		0	0	0	0.747038	G-protein coupled receptor
C06H2.7		0	0	0	0.747038
C06H5.7		0	0	0	0.747038
C07A12.2		0	0	0	0.747038
C07A12.5	spr-3	0	0	0	3.73519	zinc finger protein
C07A9.11	ncx-7	0	0	0	0.747038	Na/Ca, K antiporter
C07A9.5		0	0	0	1.49408	Actin-binding protein
C07A9.6	ugt-60	0	0	0	0.747038	UDP-glucuronosyltransferase
C07C7.1		0	0	0	0.747038
C07D10.4	nas-7	0	0	0	3.73519	Zinc metalloprotease
C07G2.1	cej-1	0	0	0	1.49408	Endochitinase (partial)
C07H4.1		0	0	0	0.747038
C07H6.8	cux-7	0	0	0	4.48223
C08A9.7	sdz-2	0	0	0	7.47038
C08B11.8		0	0	0	0.747038
C08B6.10		0	0	0	2.98815	proline rich proteoglycan
C08B6.11		0	0	0	0.747038
C08C3.2	bath-15	0	0	0	2.24111
C08C3.4		0	0	0	0.747038
C08F1.4	math-3	0	0	0	2.24111
C08F8.5	fbxb-9	0	0	0	4.48223
C08H9.15		0	0	0	3.73519
C09B8.3		0	0	0	2.98815
C09E7.8		0	0	0	0.747038
C09E7.9		0	0	0	0.747038
C09F12.2		0	0	0	0.747038
C09F5.2	orai-1	0	0	0	1.49408
C09G1.4		0	0	0	2.24111
C09G4.3	dom-6	0	0	0	1.49408	cyclin-dependent kinase regulatory subunit
C09H5.2		0	0	0	1.49408	ATPase
C10A4.1		0	0	0	0.747038	transposase HFL1 (D. melanogaster)
C10C5.3		0	0	0	2.98815	aminoacylase-1
C10C5.5		0	0	0	0.747038	aminoacylase-1
C10F3.2	dhs-16	0	0	0	1.49408	alcohol/ribitol dehydrogenase
C10H11.1		0	0	0	3.73519
C10H11.10	kca-1	0	0	0	0.747038
C10H11.8		0	0	0	0.747038
C11D2.2		0	0	0	0.747038	protease
C11D2.6	nca-1	0	0	0	1.49408
C11G10.1		0	0	0	0.747038
C11G6.3		0	0	0	3.73519	PHD-finger.
C12C8.2		0	0	0	3.73519	L-methionine-alpha-deamino-gamma-mercaptomethane lyase
C12D12.1		0	0	0	1.49408
C12D12.3		0	0	0	1.49408
C12D12.5		0	0	0	1.49408
C12D5.11	sre-11	0	0	0	0.747038	7TM chemoreceptor, sre family
C12D8.5	daf-36	0	0	0	0.747038	3-chlorobenzoate-3,4-dioxygenase like
C13B9.1		0	0	0	0.747038
C13B9.2		0	0	0	0.747038
C13C4.1	nhr-153	0	0	0	0.747038	Ligand-binding domain of nuclear hormone receptors, Zinc finger, C4 type (two domains)
C13C4.4		0	0	0	0.747038
C13C4.5		0	0	0	2.98815	sugar transporter
C13D9.9	ugt-7	0	0	0	0.747038	7TM chemoreceptor, ugt family
C13G3.1		0	0	0	1.49408
C14B1.2		0	0	0	2.24111
C14B1.9		0	0	0	2.24111
C14C10.6		0	0	0	2.24111
C14C11.7		0	0	0	2.24111
C14C6.5		0	0	0	3.73519
C14F5.2	zig-3	0	0	0	1.49408	IG-like C2-type domain
C15A7.1	lgc-23	0	0	0	1.49408	acetylcholine receptor
C15B12.4		0	0	0	0.747038
C15B12.8		0	0	0	0.747038
C15B12.9		0	0	0	0.747038
C15C6.3		0	0	0	1.49408
C15C7.2	klp-8	0	0	0	3.73519
C15C7.4		0	0	0	0.747038
C15C8.8		0	0	0	2.24111
C15F1.1		0	0	0	0.747038
C15F1.3	tra-2	0	0	0	2.24111	sex-determination protein
C15H11.6	nxf-2	0	0	0	0.747038
C15H9.2		0	0	0	0.747038
C16A3.2		0	0	0	0.747038	protein-tyrosine phosphatase
C16C8.13		0	0	0	0.747038
C16C8.2		0	0	0	0.747038	peroxidase precursor
C16D9.5		0	0	0	0.747038
C16D9.9		0	0	0	0.747038
C16H3.1		0	0	0	0.747038	calcium binding proteins
C17B7.11	fbxa-65	0	0	0	1.49408
C17C3.3		0	0	0	1.49408
C17D12.7		0	0	0	1.49408
C17E4.1		0	0	0	1.49408
C17E4.3		0	0	0	2.24111
C17E7.12		0	0	0	6.72334
C17E7.13		0	0	0	2.98815
C17E7.9		0	0	0	0.747038
C17F4.6	gcy-19	0	0	0	1.49408	guanylate cyclase
C17F4.7		0	0	0	5.22927
C17G10.1		0	0	0	5.9763
C17H12.8		0	0	0	1.49408
C18A11.1		0	0	0	5.22927
C18A11.2		0	0	0	0.747038
C18A11.5	xol-1	0	0	0	2.24111
C18A3.1		0	0	0	2.98815
C18A3.10		0	0	0	0.747038
C18A3.8	hlh-14	0	0	0	1.49408	helix-loop-helix transcription factor
C18B12.6		0	0	0	2.98815
C18B2.5		0	0	0	2.24111
C18C4.2	cft-1	0	0	0	0.747038	trans-membrane protein
C18C4.3	ugt-48	0	0	0	0.747038	7TM chemoreceptor, ugt family
C18C4.5		0	0	0	4.48223
C18D11.6		0	0	0	4.48223
C18D4.2	fbxa-136	0	0	0	1.49408
C18E3.5		0	0	0	2.24111	beta transducin
C18E3.9		0	0	0	2.98815
C18E9.7		0	0	0	2.24111	protein-tyrosine phosphatase like
C18H2.2		0	0	0	2.98815
C18H7.11		0	0	0	0.747038
C18H9.1		0	0	0	0.747038	Initiation factor (IF-2)
C18H9.6		0	0	0	1.49408
C23G10.5		0	0	0	2.24111
C23H4.2		0	0	0	1.49408	carboxyesterase
C23H4.7		0	0	0	0.747038	carboxyesterase
C23H5.1		0	0	0	0.747038
C24A8.4	cst-2	0	0	0	0.747038
C24B5.4		0	0	0	2.98815
C24B9.3		0	0	0	0.747038
C24D10.5		0	0	0	0.747038
C24F3.2		0	0	0	0.747038	Dual specificity phosphatase, catalytic domain
C24G6.3		0	0	0	1.49408
C24G7.4		0	0	0	1.49408
C24H11.8	twk-39	0	0	0	0.747038
C24H12.5		0	0	0	4.48223
C24H12.8		0	0	0	0.747038
C25A1.2	fkh-10	0	0	0	0.747038	nuclear factor 5 like
C25A11.2		0	0	0	2.98815
C25B8.1	kqt-1	0	0	0	0.747038	voltage-gated potassium channel
C25B8.6	nhr-120	0	0	0	0.747038
C25D7.5		0	0	0	0.747038
C25E10.10		0	0	0	0.747038
C25E10.11		0	0	0	0.747038
C25E10.5		0	0	0	1.49408
C25F9.4		0	0	0	0.747038
C25F9.6		0	0	0	0.747038
C25F9.9		0	0	0	0.747038
C25G6.4		0	0	0	0.747038
C25H3.10		0	0	0	3.73519
C25H3.4		0	0	0	0.747038
C26B2.2		0	0	0	0.747038
C26B9.5		0	0	0	3.73519	lysosomal Pro-X carboxypeptidase
C26B9.6		0	0	0	0.747038
C26D10.3		0	0	0	1.49408	oxidoreductase
C26F1.7		0	0	0	1.49408
C26H9A.1	vha-7	0	0	0	0.747038
C27A12.3	tag-146	0	0	0	2.24111	zinc finger protein
C27A2.4		0	0	0	0.747038	acid phosphotase
C27A2.6	dsh-2	0	0	0	14.9408
C27A7.3		0	0	0	1.49408	Human plasma-cell membrane glycoprotein PC-1 like
C27A7.6		0	0	0	0.747038
C27A7.8		0	0	0	2.24111
C27C12.1		0	0	0	1.49408
C27C12.6	dmd-4	0	0	0	0.747038	doublesex protein like
C27C12.7	dpf-2	0	0	0	2.24111	dipeptidyl aminopeptidase like
C27C7.1		0	0	0	0.747038
C27D8.3		0	0	0	1.49408
C27F2.7		0	0	0	0.747038
C27H5.7	dyf-13	0	0	0	1.49408
C27H6.3		0	0	0	1.49408
C28A5.3	nex-3	0	0	0	0.747038	Annexin
C28C12.10	tag-77	0	0	0	1.49408
C28C12.12		0	0	0	4.48223
C28G1.5		0	0	0	1.49408
C29A12.1		0	0	0	0.747038
C29A12.6		0	0	0	2.24111
C29E4.10		0	0	0	0.747038
C29E4.13		0	0	0	0.747038
C29E4.4	npp-15	0	0	0	1.49408
C29E4.7		0	0	0	2.98815
C29E6.4		0	0	0	0.747038
C29E6.5	nhr-43	0	0	0	1.49408	Zinc finger, C4 type (two domains)
C29F3.2	wrt-8	0	0	0	2.24111	Hint module
C29F3.7		0	0	0	2.98815
C29F4.1	col-125	0	0	0	2.98815	collagen
C29F5.7		0	0	0	0.747038
C29F7.5	fkh-4	0	0	0	0.747038	fork head domain protein
C29F9.1		0	0	0	2.24111
C30A5.6		0	0	0	0.747038
C30B5.5		0	0	0	0.747038
C30F12.4		0	0	0	0.747038
C30F8.3		0	0	0	0.747038
C31A11.10	srbc-84	0	0	0	0.747038	7TM receptor, srbc family
C31B8.6	str-46	0	0	0	0.747038	7TM chemoreceptor, str family
C31G12.1		0	0	0	2.98815
C31H5.3	acr-19	0	0	0	0.747038	nicotinic acetylcholine receptor
C32A3.1	sel-8	0	0	0	0.747038
C32B5.1		0	0	0	1.49408
C32B5.10		0	0	0	1.49408
C32B5.16	sdz-4	0	0	0	0.747038
C32B5.2	srh-274	0	0	0	0.747038	7TM chemoreceptor, srh family
C32C4.3		0	0	0	2.24111
C32D5.6		0	0	0	0.747038
C32E12.2	pde-5	0	0	0	1.49408	cyclic nucleotide phosphodiesterase
C32E12.3	osr-1	0	0	0	2.98815
C32E8.6		0	0	0	0.747038
C32F10.6	nhr-2	0	0	0	11.2056	nuclear homone receptor
C33A11.4	tag-97	0	0	0	0.747038	Ets-domain
C33A12.12		0	0	0	1.49408	Leucine Rich Repeat (2 copies) (2 domains)
C33A12.19		0	0	0	4.48223
C33D12.6	tag-312	0	0	0	0.747038	calcium-binding protein
C33E10.1		0	0	0	0.747038
C33E10.10		0	0	0	0.747038
C33E10.8		0	0	0	0.747038
C33F10.1		0	0	0	0.747038
C33G8.10	nhr-162	0	0	0	0.747038	zinc finger portein
C33G8.11	nhr-107	0	0	0	2.98815	nuclear hormone receptor
C34B2.6		0	0	0	3.73519	protease
C34B2.9		0	0	0	0.747038
C34B4.3		0	0	0	2.24111
C34C12.7		0	0	0	0.747038
C34C6.3		0	0	0	1.49408	EGF receptor/notch-like protein
C34D1.4		0	0	0	0.747038
C34D1.5	zip-5	0	0	0	3.73519	Basic region plus leucine zipper transcription factors
C34D10.1		0	0	0	0.747038
C34E10.10		0	0	0	2.24111
C34F6.11		0	0	0	1.49408
C35A5.2	ugt-33	0	0	0	10.4585	UDP-glucuronosyltransferase
C35A5.3		0	0	0	2.24111	sodium/phosphate transport protein
C35A5.5		0	0	0	0.747038
C35C5.8		0	0	0	0.747038
C35C5.9		0	0	0	0.747038
C35D10.12		0	0	0	5.22927
C35D10.2		0	0	0	0.747038
C35D10.5		0	0	0	1.49408
C36B7.5		0	0	0	0.747038	type-I thrombospondin TSR repeats
C36C9.1		0	0	0	2.98815
C36C9.3	fbxa-170	0	0	0	1.49408
C37A2.2	pqn-20	0	0	0	0.747038
C37C3.11		0	0	0	0.747038
C37C3.12		0	0	0	0.747038
C37C3.3	vps-32.2	0	0	0	2.24111
C38C10.6		0	0	0	0.747038
C38C6.4	sre-13	0	0	0	2.24111	7TM receptor, sre family
C38C6.6	tag-297	0	0	0	4.48223
C38D4.1		0	0	0	0.747038
C38D9.2		0	0	0	0.747038
C38D9.5		0	0	0	0.747038
C39B10.1		0	0	0	0.747038	G-protein coupled receptor
C39B5.4	fbxa-38	0	0	0	0.747038
C39E9.7		0	0	0	0.747038	sodium/phosphate transporter
C39E9.8		0	0	0	1.49408
C40A11.3		0	0	0	3.73519
C40A11.7		0	0	0	1.49408
C40D2.2	math-20	0	0	0	0.747038	possible trans-splice site at 5004
C40D2.3	math-21	0	0	0	1.49408
C40H1.9		0	0	0	2.24111
C40H5.4	lact-7	0	0	0	0.747038	B.subtilis penicillin-binding protein like
C41A3.2		0	0	0	0.747038
C41C4.8	cdc-48.2	0	0	0	0.747038	P97 protein
C41D11.1		0	0	0	0.747038
C41D11.3		0	0	0	0.747038
C41D7.2	ptr-3	0	0	0	0.747038
C41G11.3	rgs-6	0	0	0	1.49408
C41G7.5	ahr-1	0	0	0	0.747038	aryl hydrocarbon (AH) receptor
C41G7.7		0	0	0	1.49408
C41H7.8	sdz-5	0	0	0	0.747038
C42C1.10		0	0	0	1.49408	mitochondrial carrier protein
C42C1.4		0	0	0	0.747038
C42C1.7		0	0	0	0.747038
C42C1.8		0	0	0	2.98815
C42D8.1		0	0	0	0.747038
C42D8.3	uvt-3	0	0	0	3.73519
C43D7.2	fbxb-65	0	0	0	2.24111
C43F9.9		0	0	0	1.49408
C43G2.4		0	0	0	2.24111
C43H6.5		0	0	0	1.49408
C44B7.11		0	0	0	3.73519
C44B7.3	aff-1	0	0	0	0.747038
C44B9.3		0	0	0	5.9763
C44B9.5		0	0	0	4.48223
C44B9.6	fbxb-87	0	0	0	0.747038
C44C10.4		0	0	0	0.747038	chromosome segregation protein like
C44E12.3	twk-17	0	0	0	1.49408
C44E4.2		0	0	0	0.747038
C44E4.5		0	0	0	2.24111
C44E4.8		0	0	0	0.747038
C44H4.2	sym-5	0	0	0	5.22927	Drosophila chaoptin protein like
C44H9.6		0	0	0	1.49408
C45E5.1		0	0	0	0.747038
C45G3.3	gip-2	0	0	0	0.747038
C45G7.4		0	0	0	2.24111	zinc finger protein
C45G7.5	cdh-10	0	0	0	0.747038
C45H4.14		0	0	0	2.24111
C46A5.1		0	0	0	0.747038	protein-tyrosine phosphatase
C46A5.4		0	0	0	2.98815	peroxidase
C46A5.6		0	0	0	0.747038
C46A5.8		0	0	0	0.747038
C46A5.9	hcf-1	0	0	0	0.747038
C46E1.2	gcy-36	0	0	0	0.747038	GUANYLATE CYCLASE SOLUBLE, BETA-2 CHAIN (EC 4.6.1.2) (76 KD CHAIN)
C46F11.4		0	0	0	5.22927	ATP-dependent RNA helicase
C46F4.1		0	0	0	0.747038
C47A4.2		0	0	0	0.747038
C47D12.3	sfxn-1.4	0	0	0	2.98815
C47E12.13		0	0	0	4.48223
C47E12.3		0	0	0	2.24111	alpha-mannosidase
C47E12.6		0	0	0	0.747038
C47F8.2	nhr-165	0	0	0	0.747038	Zinc finger, C4 type (two domains)
C47F8.7		0	0	0	2.24111
C48B4.9		0	0	0	0.747038
C48D5.1	nhr-6	0	0	0	2.24111	Zinc finger, C4 type (two domains) ; Ligand-binding domain of nuclear hormone receptors
C48G7.1		0	0	0	0.747038
C49A1.9		0	0	0	0.747038
C49A9.1		0	0	0	0.747038
C49A9.10		0	0	0	4.48223
C49A9.5		0	0	0	0.747038
C49C3.7		0	0	0	0.747038
C49C8.4	cyp-33E1	0	0	0	0.747038	cytochrome P450
C49F8.1		0	0	0	2.24111
C49F8.2		0	0	0	0.747038	monocarboxylate transporter like
C49G7.11	djr-1.2	0	0	0	0.747038
C49G7.5		0	0	0	1.49408
C49G7.8	cyp-35A4	0	0	0	0.747038	cytochrome P450
C50B6.14	nhr-129	0	0	0	2.98815
C50B8.5		0	0	0	0.747038
C50D2.8		0	0	0	0.747038
C50D2.9		0	0	0	2.98815
C50E10.11	sre-50	0	0	0	0.747038	7TM chemoreceptor, sre family
C50E3.12		0	0	0	0.747038
C50E3.13		0	0	0	0.747038
C50E3.5		0	0	0	1.49408
C50F4.12		0	0	0	0.747038
C50F4.4		0	0	0	1.49408
C50H2.1	fshr-1	0	0	0	0.747038	steroid hormone receptor
C50H2.3	mec-9	0	0	0	1.49408	mechanosensory protein (mec-9)
C50H2.5		0	0	0	2.98815
C51E3.2	srsx-27	0	0	0	0.747038	opoid receptor
C52A10.1		0	0	0	1.49408	carboxylesterase
C52A10.2		0	0	0	0.747038	carboxylesterase
C52B11.3	dop-4	0	0	0	0.747038	G-protein coupled receptor
C52B9.9	mec-18	0	0	0	0.747038	AMP-binding protein
C53A3.1		0	0	0	0.747038
C53A5.13		0	0	0	1.49408
C53B4.1		0	0	0	0.747038	transport protein
C53B7.1	rig-3	0	0	0	0.747038
C53B7.3		0	0	0	1.49408
C53C11.5		0	0	0	0.747038
C53C9.2		0	0	0	6.72334
C53D5.3		0	0	0	0.747038
C53D6.6		0	0	0	5.22927
C54A12.1	ptr-6	0	0	0	4.48223
C54C8.4		0	0	0	1.49408	glycosyltransferase
C54D1.1	pgp-10	0	0	0	1.49408	multidrug-resistance protein
C54D1.3	ist-1	0	0	0	1.49408
C54D10.10		0	0	0	1.49408	serine protease inhibitor
C54D10.6	srh-25	0	0	0	0.747038	G-protein coupled receptor, srh family
C54E10.5	nhr-170	0	0	0	1.49408	Zinc finger, C4 type (two domains)
C54E4.4		0	0	0	0.747038
C54F6.8	nhr-171	0	0	0	1.49408	nuclear hormone receptor
C54G4.4		0	0	0	0.747038	sushi repeats
C54G7.4	ifta-1	0	0	0	3.73519
C55A6.11		0	0	0	0.747038
C55A6.5	sdz-8	0	0	0	3.73519	alcohol dehydrogenase
C55A6.7		0	0	0	0.747038	alcohol dehydrogenase
C55B6.1		0	0	0	1.49408	glycerol kinase
C55B7.1	glh-2	0	0	0	2.24111	RNA helicase
C55B7.12	che-1	0	0	0	0.747038	zinc finger prtoein
C55B7.3		0	0	0	0.747038	protein-tyrosine phosphatase
C55B7.8	dbr-1	0	0	0	0.747038	lariat debranching enzyme
C55C3.1		0	0	0	0.747038
C55C3.5		0	0	0	10.4585
C55F2.1		0	0	0	0.747038	transferase
C56A3.8		0	0	0	0.747038
C56C10.1	vps-33.2	0	0	0	1.49408
C56E10.1	nhr-173	0	0	0	0.747038	steroid zinc finger
C56E10.3		0	0	0	0.747038
C56E6.1	abcx-1	0	0	0	0.747038
C56G2.15		0	0	0	1.49408
C56G2.9		0	0	0	0.747038
cTel54X.1	fbxa-6	0	0	0	0.747038
cTel7X.1		0	0	0	0.747038
D1005.1		0	0	0	0.747038	ATP citrate lyase
D1005.6		0	0	0	0.747038
D1007.10		0	0	0	0.747038
D1007.16		0	0	0	7.47038
D1007.19		0	0	0	1.49408
D1007.8		0	0	0	2.24111
D1014.5		0	0	0	1.49408
D1037.1		0	0	0	2.24111
D1043.1		0	0	0	1.49408
D1046.2		0	0	0	0.747038	Zinc finger, C2H2 type
D1069.3		0	0	0	1.49408
D1081.2	unc-120	0	0	0	1.49408	MADS domain
D1086.17		0	0	0	0.747038
D1086.4		0	0	0	2.24111
D1086.5		0	0	0	0.747038
D2005.4		0	0	0	2.98815
D2005.6		0	0	0	5.9763
D2007.2		0	0	0	0.747038
D2013.1	rab-39	0	0	0	5.9763	GTP binding protein (YPT1 subfamily)
D2013.10	tag-175	0	0	0	1.49408
D2021.4		0	0	0	9.71149
D2023.1		0	0	0	0.747038
D2023.6		0	0	0	0.747038	Yeast ABC1 protein like
D2030.10	aex-1	0	0	0	1.49408
D2030.8		0	0	0	5.22927
D2085.2		0	0	0	0.747038
D2092.8		0	0	0	3.73519
D2096.11		0	0	0	0.747038
D2096.12		0	0	0	0.747038
D2096.3		0	0	0	1.49408
D2096.5		0	0	0	0.747038
DC2.6	srh-77	0	0	0	0.747038	7TM chemoreceptor, srh family
DH11.5		0	0	0	0.747038
E01F3.1	pde-3	0	0	0	0.747038	3'5'-cyclic nucleotide phosphodiesterases
E01G4.1		0	0	0	0.747038
E01G6.3		0	0	0	1.49408	serine esterase
E01H11.3	flp-20	0	0	0	0.747038
E02A10.3		0	0	0	0.747038	calmodulin-like protein
E02C12.13		0	0	0	1.49408
E02C12.5	gpa-3	0	0	0	0.747038	guanine nucleotide-binding protein
E02H1.2		0	0	0	0.747038	GTP binding protein
E02H4.4		0	0	0	0.747038
E02H4.6		0	0	0	1.49408	serine/threonine kinase
E02H9.3		0	0	0	0.747038
E02H9.5		0	0	0	0.747038	glycosyl hydrolase
E03D2.2	nlp-9	0	0	0	3.73519
E04A4.1	fbxb-78	0	0	0	0.747038
E04A4.2	fbxb-80	0	0	0	1.49408
E04A4.4	hoe-1	0	0	0	1.49408
E04D5.2		0	0	0	1.49408
E04D5.4		0	0	0	1.49408
E04D5.5		0	0	0	1.49408
E04F6.4		0	0	0	2.24111	V. virus protein K4
E04F6.7	dhs-7	0	0	0	0.747038	Ribitol dehydrogenase
EGAP9.2	fut-2	0	0	0	2.98815
EGAP9.3		0	0	0	2.98815
F01D4.6	mec-3	0	0	0	1.49408	LIM domain containing proteins (2 domains), homeobox protein (lim subfamily)
F01D5.8		0	0	0	1.49408
F01D5.9	cyp-37A1	0	0	0	0.747038	Cytochrome P450
F01E11.3		0	0	0	2.98815
F01E11.4	tsp-16	0	0	0	2.24111	transpanin
F01G10.10		0	0	0	2.98815	lipopolysaccharide-binding protein like
F01G10.6		0	0	0	0.747038
F01G10.9		0	0	0	0.747038
F01G4.3		0	0	0	0.747038	antiviral protein SKI2 like
F01G4.4		0	0	0	2.24111
F02A9.1		0	0	0	0.747038
F02E8.5		0	0	0	3.73519
F02H6.4		0	0	0	0.747038
F07A5.1	inx-14	0	0	0	2.24111	UNC-7 like
F07C3.1	ptd-2	0	0	0	0.747038
F07E5.2	fbxb-35	0	0	0	1.49408
F07E5.6	fbxb-36	0	0	0	0.747038
F07F6.2		0	0	0	1.49408
F07F6.4		0	0	0	0.747038	Zinc finger protein
F07G11.2		0	0	0	0.747038
F07H5.13		0	0	0	0.747038
F07H5.6		0	0	0	0.747038
F08A10.1		0	0	0	0.747038
F08B1.3		0	0	0	0.747038
F08B4.2	cdh-5	0	0	0	0.747038	cadherin repeat-containing protein
F08B4.4		0	0	0	1.49408
F08B4.6	hst-1	0	0	0	1.49408	N-heparan sulfate sulfotransferase
F08C6.1	adt-2	0	0	0	0.747038	Thrombospondin
F08C6.5		0	0	0	0.747038
F08D12.11	fbxb-111	0	0	0	0.747038
F08D12.2		0	0	0	0.747038
F08D12.8	fbxb-105	0	0	0	0.747038
F08D12.9	sdz-10	0	0	0	3.73519
F08F3.2	acl-6	0	0	0	0.747038	glycerol-3-phosphate acyltransferase
F08F3.4		0	0	0	5.22927
F08F8.4		0	0	0	6.72334
F08H9.6	clec-57	0	0	0	1.49408	C-type lectin domain
F09A5.9		0	0	0	1.49408
F09B12.1	mlt-9	0	0	0	11.9526
F09B12.5		0	0	0	1.49408	Low-density lipoprotein receptor domain class A (2 domains)
F09B12.6	flr-4	0	0	0	2.98815	protein kinase
F09B9.1		0	0	0	1.49408
F09C3.1	pes-7	0	0	0	3.73519	ras GTPase-activating protein like
F09D12.1	grd-10	0	0	0	0.747038
F09E10.7		0	0	0	1.49408
F09E8.6	nas-14	0	0	0	0.747038	zinc metalloprotease
F09F3.9	cpt-5	0	0	0	0.747038	carnitine palmitoyltransferase like
F09G8.2	tag-198	0	0	0	0.747038
F09G8.8		0	0	0	1.49408
F10B5.2		0	0	0	1.49408
F10B5.6	emb-27	0	0	0	3.73519	cell division control protein
F10C1.5	dmd-5	0	0	0	2.24111	D. melanogaster doublesex protein
F10C1.8		0	0	0	1.49408
F10C2.4		0	0	0	1.49408	DNA polymerase family B
F10C2.5		0	0	0	4.48223	mannosyl-oligosaccharide alpha-1,2-mannosidase
F10D2.11	ugt-41	0	0	0	0.747038	7TM chemoreceptor, ugt family
F10D2.7	ugt-38	0	0	0	0.747038	7TM chemoreceptor, ugt family
F10D7.2		0	0	0	2.98815	calcium alpha subunit; tetracycline resistance
F10E7.10		0	0	0	0.747038
F10E9.7		0	0	0	0.747038
F10F2.2		0	0	0	1.49408	Phosphoribosylformylglycinamidine synthase
F10F2.9	pqn-29	0	0	0	0.747038
F10G2.4		0	0	0	0.747038
F10G7.4	scc-1	0	0	0	4.48223	DNA double-strand break repair
F10G7.8	rpn-5	0	0	0	15.6878
F11A1.3	daf-12	0	0	0	1.49408
F11A5.5		0	0	0	2.24111
F11A6.2	scrm-4	0	0	0	0.747038
F11C3.1		0	0	0	0.747038
F11C3.2	unc-122	0	0	0	2.24111
F11D11.12		0	0	0	0.747038
F11E6.10		0	0	0	1.49408
F11E6.4		0	0	0	7.47038
F11E6.7		0	0	0	2.98815
F11F1.5		0	0	0	0.747038
F11G11.3	gst-6	0	0	0	2.24111	glutathione S-transferase
F11G11.5		0	0	0	2.24111
F12A10.1		0	0	0	0.747038
F12B6.1	abt-2	0	0	0	2.24111	abc transporter
F12E12.10	fbxb-90	0	0	0	3.73519
F12E12.11		0	0	0	0.747038
F12E12.4	bath-31	0	0	0	2.98815
F12E12.8	fbxb-91	0	0	0	2.98815
F12E12.9	fbxb-92	0	0	0	0.747038
F12F3.1	exp-2	0	0	0	5.22927	potassium channel protein
F12F6.8		0	0	0	0.747038	C.elegans ZYG-11 protein like
F13A7.10	gst-44	0	0	0	0.747038	glutathione S-transferase
F13A7.12		0	0	0	2.24111
F13B10.1	tir-1	0	0	0	2.98815	SAM domain (Sterile alpha motif)
F13B12.2		0	0	0	2.98815	glucose tranporter like
F13B12.3		0	0	0	1.49408
F13B6.3		0	0	0	1.49408
F13B9.2		0	0	0	2.24111
F13C5.1		0	0	0	1.49408
F13D11.1		0	0	0	0.747038	histidine acid phosphatase family (weak)
F13D12.9		0	0	0	2.24111
F13E6.2		0	0	0	0.747038	adenylate kinase like
F13E6.3		0	0	0	1.49408
F13H6.1		0	0	0	0.747038	zinc-finger protein
F13H8.11		0	0	0	0.747038
F13H8.3		0	0	0	0.747038
F13H8.8		0	0	0	0.747038
F14B6.1	sdz-14	0	0	0	4.48223
F14B6.4		0	0	0	2.24111
F14B8.4		0	0	0	2.24111
F14B8.6		0	0	0	2.98815
F14B8.7		0	0	0	1.49408
F14D2.15		0	0	0	2.98815
F14D7.2		0	0	0	2.98815
F14D7.6		0	0	0	0.747038	Multidrug resistance protein like
F14H12.8		0	0	0	0.747038
F14H3.5		0	0	0	1.49408
F14H8.2		0	0	0	0.747038
F14H8.6	cng-1	0	0	0	0.747038	CNG channel protein
F15A2.6	sad-1	0	0	0	3.73519	serine/threonine kinase (KIN1/SNF1/Nim1 subfamily)
F15A4.5		0	0	0	1.49408	7TM receptor
F15A8.5	dop-1	0	0	0	0.747038
F15B9.3	far-5	0	0	0	1.49408
F15B9.4	inft-2	0	0	0	2.24111
F15B9.5	try-10	0	0	0	0.747038
F15E6.8		0	0	0	0.747038
F16B4.1	nhr-177	0	0	0	1.49408	zinc finger protein
F16F9.4		0	0	0	2.98815	lipase
F17A9.5		0	0	0	1.49408
F17B5.6		0	0	0	1.49408
F17C11.5		0	0	0	0.747038
F17C11.6		0	0	0	0.747038
F17C11.8	tag-318	0	0	0	1.49408
F17H10.2		0	0	0	12.6996
F18A11.5		0	0	0	2.98815
F18A12.2		0	0	0	0.747038
F18A12.8		0	0	0	0.747038	peptidase
F18C5.5		0	0	0	3.73519
F18E2.4	srt-43	0	0	0	0.747038
F18E3.12		0	0	0	3.73519
F18E9.3		0	0	0	1.49408
F18E9.4		0	0	0	0.747038
F18E9.8		0	0	0	0.747038
F18F11.5		0	0	0	0.747038
F18G5.2	pes-8	0	0	0	0.747038
F18G5.3	gpa-12	0	0	0	8.21742	guanine nucleotide-binding protein
F18G5.4	lgc-4	0	0	0	0.747038	member of the ligand-gated ionic channels family
F19B10.8	srx-98	0	0	0	0.747038	7TM chemoreceptor, srx family
F19C6.3		0	0	0	0.747038	EGF-like domain
F19C6.4		0	0	0	0.747038
F19F10.1		0	0	0	0.747038	DNA-binding protein
F19F10.6		0	0	0	0.747038
F19H6.1	nekl-3	0	0	0	5.22927	serine/threonine kinase
F20A1.4		0	0	0	1.49408
F20A1.7	twk-11	0	0	0	2.98815
F20A1.9		0	0	0	1.49408
F20B10.3		0	0	0	0.747038
F20B4.6	cgt-2	0	0	0	0.747038
F20B6.3	mrp-6	0	0	0	0.747038	ABC transporter
F20B6.4		0	0	0	1.49408
F20D12.3	bbs-2	0	0	0	1.49408
F21A3.3		0	0	0	0.747038	EGF-domain protein
F21C10.9		0	0	0	0.747038
F21D9.1		0	0	0	0.747038
F21F3.3		0	0	0	0.747038	protein-S isoprenylsysteine O-methyltransferase
F21F8.11		0	0	0	3.73519
F21F8.4		0	0	0	0.747038	protease
F21G4.1		0	0	0	0.747038	Rat prostoglandin transporter like
F21G4.2	mrp-4	0	0	0	2.98815	multidrug resistance-associated protein
F21G4.3		0	0	0	0.747038
F21G4.4		0	0	0	0.747038
F21G4.6		0	0	0	1.49408
F21H12.4	ptc-2	0	0	0	0.747038	membrane protein patched (ptc)
F21H7.10		0	0	0	2.98815
F22B5.1	evl-20	0	0	0	2.24111	GTP-binding ADP-ribosylation factor
F22B7.7	twk-7	0	0	0	0.747038	Potassium channel protein
F22D6.1	kin-14	0	0	0	1.49408	Src homology domain 2, tyrosine-protein kinase (FES/FPS subfamily)
F22D6.12	gly-19	0	0	0	2.24111	beta-1,6-N-acetylglucosaminyltransferase
F22E10.5		0	0	0	0.747038	phosphotransferase
F22G12.3		0	0	0	1.49408
F22H10.4		0	0	0	1.49408
F23B12.4		0	0	0	4.48223
F23B2.12	pcp-2	0	0	0	1.49408	lysosomal carboxypeptidase
F23B2.4	daf-10	0	0	0	1.49408	WD domain, G-beta repeats
F23C8.1		0	0	0	0.747038
F23C8.13		0	0	0	1.49408
F23D12.1		0	0	0	2.98815
F23F12.12		0	0	0	0.747038
F23F12.13		0	0	0	0.747038
F23F12.4	sdz-15	0	0	0	2.24111
F23F12.8		0	0	0	1.49408
F23H12.1	snb-2	0	0	0	1.49408	synaptobrevin like
F23H12.7		0	0	0	1.49408
F25B3.3		0	0	0	0.747038	phorbol ester and DAG binding domain
F25B3.4		0	0	0	0.747038	serine/threonine protein phosphatase
F25B3.5		0	0	0	0.747038
F25B4.9	clec-1	0	0	0	0.747038	clec family, C-type lectin
F25C8.4		0	0	0	2.98815	AMP-binding enzymes
F25D1.3		0	0	0	0.747038
F25D7.2	tag-353	0	0	0	9.71149
F25D7.3	blmp-1	0	0	0	1.49408	Zinc finger, C2H2 type (5 domains)
F25E2.2		0	0	0	0.747038
F25E5.2		0	0	0	0.747038
F25E5.5		0	0	0	0.747038
F25G6.9		0	0	0	0.747038
F25H2.13	bch-1	0	0	0	0.747038	DEAH-type helicase
F25H2.2		0	0	0	3.73519	Phosphatase/kinase domain
F25H9.2		0	0	0	2.24111
F26A1.15	acbp-7	0	0	0	1.49408
F26A1.9		0	0	0	0.747038
F26A3.3	ego-1	0	0	0	0.747038
F26C11.2	unc-4	0	0	0	0.747038	homeobox protein (otd subfamily)
F26D11.12		0	0	0	2.24111
F26D11.6		0	0	0	1.49408
F26D2.14		0	0	0	0.747038
F26F4.12		0	0	0	0.747038
F26F4.5		0	0	0	5.22927
F26G1.1		0	0	0	2.24111
F26G1.2		0	0	0	2.98815
F26G5.10	srsx-9	0	0	0	0.747038	7TM chemoreceptor, srsx family
F26H9.1		0	0	0	1.49408
F27B3.5		0	0	0	1.49408
F27B3.6		0	0	0	0.747038
F27C1.4		0	0	0	0.747038
F27D9.2		0	0	0	0.747038
F27D9.6	dhs-29	0	0	0	2.98815
F27D9.7		0	0	0	0.747038	Alcohol dehydrogenase
F27E5.1		0	0	0	0.747038
F28A12.2	grl-12	0	0	0	1.49408
F28A12.4		0	0	0	0.747038	peptidase
F28B3.5		0	0	0	0.747038
F28B3.9	acl-11	0	0	0	1.49408
F28C6.1		0	0	0	2.24111	transcription factor AP-2 like
F28C6.2		0	0	0	0.747038	transcription factor AP-2 like
F28C6.6	suf-1	0	0	0	1.49408	polyadenylation factor like
F28D1.10	gex-3	0	0	0	4.48223	Drosophila dhem transmembrane protein like
F28E10.1		0	0	0	4.48223
F28E10.2		0	0	0	0.747038
F28F9.4	aat-8	0	0	0	0.747038	amino acid permease
F28G4.4		0	0	0	0.747038
F28H6.2		0	0	0	1.49408
F28H6.8		0	0	0	0.747038
F28H7.2		0	0	0	0.747038	glucose-1-dehydrogenase
F28H7.3		0	0	0	3.73519	lipase
F28H7.8		0	0	0	0.747038
F29C12.3		0	0	0	0.747038
F29F11.2	ugt-34	0	0	0	1.49408	UDP-glucuronosyltransferase
F29G6.3		0	0	0	2.98815
F29G9.5	rpt-2	0	0	0	1.49408	ATPase
F29G9.7		0	0	0	0.747038
F30A10.4		0	0	0	0.747038	acetylglucosaminyltransferase
F30B5.4		0	0	0	1.49408
F30F8.1		0	0	0	3.73519
F31B9.3		0	0	0	2.24111
F31C3.3		0	0	0	1.49408
F31D4.6	try-4	0	0	0	0.747038	serine protease
F31D4.7	twk-35	0	0	0	0.747038
F31D5.2		0	0	0	0.747038
F31E3.2		0	0	0	0.747038	Protein kinase
F31E9.2	srg-44	0	0	0	0.747038	G-protein coupled receptor, srg family
F31E9.3		0	0	0	0.747038
F31E9.4	sdz-16	0	0	0	0.747038
F31E9.6		0	0	0	0.747038
F31F4.12	nhr-180	0	0	0	0.747038	zinc finger protein
F31F6.6	nac-1	0	0	0	2.98815	low-affinity decarboxylate transporter
F31F7.1		0	0	0	0.747038
F32A11.2	hpr-17	0	0	0	2.24111
F32A5.5	aqp-1	0	0	0	0.747038
F32A6.3	vps-41	0	0	0	2.24111
F32B4.1		0	0	0	0.747038
F32D1.1	figl-1	0	0	0	1.49408	ATPase
F32D1.11		0	0	0	2.98815
F32D1.3		0	0	0	4.48223
F32D1.7		0	0	0	0.747038
F32D8.1		0	0	0	2.24111	calcium/calmodulin dependent protein kinase
F32G8.5	col-152	0	0	0	0.747038	collagen
F32G8.6	cat-4	0	0	0	9.71149	GTP cyclohydrolase I
F32H2.8		0	0	0	0.747038	glycosyltransferase
F32H2.9	tba-6	0	0	0	0.747038	tubulin alpha chain
F33D11.3	col-54	0	0	0	5.9763	collagen
F33E11.1	nhr-15	0	0	0	2.98815	nuclear hormone receptor
F33E2.2	dlk-1	0	0	0	2.24111	Eukaryotic protein kinase domain
F33G12.3		0	0	0	0.747038
F33G12.4		0	0	0	3.73519
F33G12.7		0	0	0	1.49408
F33H2.2		0	0	0	2.24111
F34D6.1		0	0	0	2.24111
F34D6.4	set-11	0	0	0	0.747038
F35A5.3	abu-10	0	0	0	0.747038
F35B12.3		0	0	0	0.747038
F35B12.6	tag-290	0	0	0	2.24111	serine protease inhibitor
F35B12.8		0	0	0	0.747038	Globin
F35B3.4		0	0	0	2.24111
F35C12.3		0	0	0	5.22927
F35C8.3	jkk-1	0	0	0	1.49408
F35D11.11	dyf-14	0	0	0	2.98815
F35D11.3		0	0	0	1.49408
F35D2.4		0	0	0	1.49408
F35E12.7		0	0	0	0.747038
F35E2.7		0	0	0	0.747038
F35G12.6	mab-21	0	0	0	0.747038
F35G2.2		0	0	0	7.47038	E.coli YCAC like
F35G2.5		0	0	0	2.24111
F35G8.2		0	0	0	0.747038
F35H10.11	his-29	0	0	0	1.49408	histone H2B
F35H8.7	wee-1.1	0	0	0	0.747038	serine/threonine kinase
F36A2.1		0	0	0	0.747038
F36A4.14	nhr-78	0	0	0	0.747038
F36F2.2		0	0	0	0.747038
F36G3.1		0	0	0	5.22927
F36G3.2		0	0	0	5.9763
F36G9.14	fbxa-99	0	0	0	0.747038
F36H1.10		0	0	0	0.747038
F36H1.5		0	0	0	1.49408
F36H5.4		0	0	0	2.24111
F37A4.3		0	0	0	0.747038
F37A4.5		0	0	0	0.747038
F37C4.6		0	0	0	0.747038	phytoene desaturase
F37H8.3		0	0	0	1.49408	haloacid dehalogenase-like hydrolase
F38A1.15		0	0	0	0.747038
F38A1.4		0	0	0	0.747038	mannose receptor like
F38A6.4		0	0	0	2.24111
F38B6.4		0	0	0	0.747038	GARS/AIRS/GART
F38B6.7		0	0	0	0.747038
F38B7.2		0	0	0	2.24111
F38B7.5	duo-1	0	0	0	0.747038	Ubiquitin carboxyl-terminal hydrolase
F38C2.5		0	0	0	4.48223	Zinc finger C-x8-C-x5-C-x3-H type (and similar). (2 domains)
F38C2.7		0	0	0	2.24111	Zinc finger C-x8-C-x5-C-x3-H type (and similar). (2 domains)
F38E11.7	wrt-3	0	0	0	0.747038
F38H4.2	fbxb-3	0	0	0	2.98815
F39B2.7		0	0	0	1.49408
F39B2.8		0	0	0	1.49408
F39D8.3		0	0	0	1.49408	carbonic anhydrase like
F39G3.7	prx-6	0	0	0	5.9763	ATPase
F39H11.5	pbs-7	0	0	0	9.71149	Yeast NIP80 protein like
F39H12.1		0	0	0	2.24111
F40C5.3	grl-27	0	0	0	0.747038
F40F4.1	fbxb-71	0	0	0	2.24111
F40F8.12		0	0	0	0.747038
F40G12.11		0	0	0	2.98815
F40G12.6		0	0	0	0.747038
F40G9.12		0	0	0	0.747038
F40G9.5		0	0	0	0.747038
F40G9.6		0	0	0	0.747038
F40G9.8		0	0	0	0.747038
F40H6.4	tbx-11	0	0	0	0.747038
F40H6.5		0	0	0	0.747038
F41A4.1		0	0	0	3.73519
F41B5.10	nhr-183	0	0	0	0.747038	nuclear hormone receptor
F41C3.6		0	0	0	0.747038
F41D9.2		0	0	0	6.72334
F41E6.12		0	0	0	1.49408
F41E6.15		0	0	0	0.747038
F41E6.5		0	0	0	0.747038	glycolate oxidase
F41E6.7		0	0	0	1.49408
F41F3.8		0	0	0	0.747038
F41G3.1		0	0	0	0.747038
F42A10.6		0	0	0	1.49408
F42A10.9		0	0	0	0.747038
F42A6.9	elks-1	0	0	0	4.48223
F42A8.3		0	0	0	2.24111
F42A9.5	cyp-33E2	0	0	0	2.24111	cytochrome P450
F42F12.4		0	0	0	1.49408
F42G2.6		0	0	0	0.747038
F42G8.8		0	0	0	0.747038	ser/thr-protein phosphatase
F42G9.1		0	0	0	7.47038	Protein phosphatase
F43C1.1		0	0	0	2.24111	leucine rich repeat
F43C9.3		0	0	0	0.747038
F43D2.6		0	0	0	0.747038
F43D9.1		0	0	0	0.747038	Band 4.1 domain
F43D9.2	rab-33	0	0	0	0.747038
F43D9.4	sip-1	0	0	0	2.24111	Heat shock hsp20 proteins
F43G6.3		0	0	0	0.747038	Leucine Rich Repeat (2 copies)
F43G6.5		0	0	0	1.49408	poly (A) polymerase
F43H9.3		0	0	0	0.747038
F43H9.4		0	0	0	2.98815
F44A6.5		0	0	0	1.49408
F44C8.10	nhr-126	0	0	0	2.24111	nuclear hormone receptor
F44C8.6	nhr-56	0	0	0	0.747038	zinc finger protein
F44C8.8	nhr-133	0	0	0	1.49408	zinc finger protein
F44D12.1		0	0	0	7.47038	Tight junction protein like
F44E2.10		0	0	0	1.49408
F44E2.2	retr-1	0	0	0	0.747038	Reverse Transcriptase
F44E7.8	nhr-142	0	0	0	0.747038	nuclear hormone receptor
F44E7.9		0	0	0	0.747038
F44G3.10		0	0	0	0.747038
F44G4.7		0	0	0	0.747038
F45B8.2	rgs-10	0	0	0	0.747038	phosphoprotein RGP4 like
F45B8.4	pag-3	0	0	0	0.747038	Zinc finger, C2H2 type (5 domains)
F45C12.12		0	0	0	0.747038
F45C12.14	fbxb-5	0	0	0	0.747038
F45C12.15		0	0	0	1.49408
F45C12.4		0	0	0	0.747038
F45D3.3		0	0	0	5.9763
F45E1.7	sdpn-1	0	0	0	1.49408
F45E12.3	cul-4	0	0	0	0.747038
F45E12.6		0	0	0	2.24111
F45F2.11		0	0	0	1.49408
F45G2.1	nas-1	0	0	0	2.24111	zinc metallopeptidase (M12A family)
F45G2.2		0	0	0	1.49408	Myosin head (motor domain) (contains ATP/GTP binding P-loop)
F45G2.3		0	0	0	1.49408	XPG N-terminal domain, XPG I-region
F45H7.4	prk-2	0	0	0	2.24111	serine/threonine kinase
F45H7.6		0	0	0	0.747038	Yeast ORF YKL162
F46A9.1		0	0	0	1.49408
F46A9.4	skr-2	0	0	0	2.24111	cyclin A/CDK2-associated protein P19 like
F46B6.8		0	0	0	0.747038	lipase
F46C5.10		0	0	0	0.747038
F46C5.7		0	0	0	0.747038
F46C8.1		0	0	0	0.747038
F46F11.2	cey-2	0	0	0	1.49408
F46F11.3	tag-83	0	0	0	0.747038
F46F3.3		0	0	0	8.96446
F46F5.7		0	0	0	2.24111
F46G10.2		0	0	0	0.747038
F46G11.1		0	0	0	0.747038
F47B7.4		0	0	0	2.24111
F47B8.10		0	0	0	11.2056
F47B8.3		0	0	0	3.73519
F47B8.5		0	0	0	0.747038
F47D12.10		0	0	0	0.747038
F47D12.5		0	0	0	1.49408
F47D2.1	srt-19	0	0	0	0.747038	7TM chemoreceptor, srt family
F47D2.6	srt-38	0	0	0	0.747038	7TM chemoreceptor, srt family
F47E1.2		0	0	0	2.98815	DNA binding protein F/G
F47F6.5		0	0	0	0.747038	proteinase
F47H4.10	skr-5	0	0	0	0.747038
F47H4.2		0	0	0	0.747038
F48A11.4		0	0	0	1.49408
F48A9.2		0	0	0	0.747038
F48C1.1	aman-3	0	0	0	0.747038	alpha-mannosidase II
F48E3.2		0	0	0	0.747038	Glucose transporter
F48E8.1	lon-1	0	0	0	0.747038
F48E8.6		0	0	0	1.49408
F48F7.3		0	0	0	1.49408
F48F7.4	pqn-39	0	0	0	2.24111
F48G7.8		0	0	0	0.747038
F49A5.10		0	0	0	0.747038
F49B2.2	fbxb-67	0	0	0	1.49408
F49B2.5	src-2	0	0	0	0.747038	Src homology domain 2, Src homology domain 3, protein tyrosine kinase (src subfamily)
F49C12.6		0	0	0	0.747038
F49D11.2		0	0	0	0.747038
F49D11.4		0	0	0	0.747038
F49E10.2		0	0	0	2.98815
F49E11.10		0	0	0	0.747038	testis-specific protein TPX-1 like
F49E12.9		0	0	0	0.747038	ERG-3 like protein
F49E8.7		0	0	0	7.47038
F49F1.11		0	0	0	0.747038
F49F1.14		0	0	0	0.747038
F52B11.5		0	0	0	0.747038
F52B5.3		0	0	0	3.73519	helicase
F52C12.1		0	0	0	1.49408
F52D1.1		0	0	0	1.49408	acid alpha-glucosidase
F52D1.3	pqn-40	0	0	0	2.98815
F52D2.1	fbxa-41	0	0	0	0.747038
F52D2.4	gei-12	0	0	0	0.747038	M. musculus T-cell activation protein TCA3
F52D2.8	fbxa-46	0	0	0	0.747038
F52E1.1	pos-1	0	0	0	9.71149	zinc-finger protein
F52E1.5		0	0	0	0.747038
F52G2.2	rsd-2	0	0	0	3.73519
F52G2.3		0	0	0	0.747038
F52H2.1		0	0	0	0.747038
F52H2.3		0	0	0	0.747038
F52H2.5		0	0	0	2.24111
F53A3.2	polh-1	0	0	0	0.747038
F53A9.9		0	0	0	1.49408
F53B1.2		0	0	0	0.747038
F53B3.2		0	0	0	2.24111
F53B3.3		0	0	0	1.49408
F53B3.5		0	0	0	1.49408
F53B6.6		0	0	0	0.747038	cuticulin
F53B6.8	fipr-26	0	0	0	2.24111
F53C3.11		0	0	0	0.747038
F53C3.12		0	0	0	0.747038
F53C3.2	fbxb-103	0	0	0	2.98815
F53E10.5		0	0	0	0.747038
F53F4.15		0	0	0	0.747038
F53G12.9		0	0	0	0.747038
F53G2.2		0	0	0	0.747038
F53H2.2	cnc-7	0	0	0	0.747038
F53H4.1	csb-1	0	0	0	1.49408	excision repair protein ERCC-6 like
F54A3.1		0	0	0	2.24111
F54A3.6		0	0	0	0.747038
F54A5.1		0	0	0	2.24111
F54C9.4	col-38	0	0	0	0.747038	collagen
F54C9.8	puf-5	0	0	0	1.49408	Pumilio-family RNA binding domains (aka PUM-HD, Pumilio homology domain) (6 domains)
F54D10.8		0	0	0	0.747038
F54D12.8		0	0	0	0.747038
F54D12.9		0	0	0	0.747038
F54D5.14		0	0	0	4.48223
F54D5.3		0	0	0	0.747038
F54D5.4		0	0	0	1.49408
F54D7.3		0	0	0	1.49408	seven-transmemebrane receptor
F54D8.4	cah-1	0	0	0	1.49408	carbonic anhydrase I
F54E2.4		0	0	0	0.747038
F54E7.5	sdz-21	0	0	0	2.24111
F54F12.1		0	0	0	0.747038	tyrosine protein phosphatase
F54F7.6		0	0	0	0.747038
F54G2.2		0	0	0	0.747038
F54G8.5	ptr-9	0	0	0	0.747038
F54H12.5		0	0	0	1.49408
F54H5.2		0	0	0	0.747038
F54H5.4	mua-1	0	0	0	3.73519	Zinc finger
F55A11.8		0	0	0	0.747038
F55A12.4	dhs-2	0	0	0	0.747038	dehydrogenase
F55A4.4		0	0	0	0.747038
F55C12.6		0	0	0	0.747038
F55C12.7	tag-234	0	0	0	1.49408
F55C5.2		0	0	0	0.747038	glycerophosphoryldiester phophodiesterase like
F55C9.1	fbxb-117	0	0	0	0.747038
F55C9.3		0	0	0	0.747038
F55D10.4		0	0	0	1.49408	olfactory receptor-like protein (weak)
F55D12.1		0	0	0	2.24111
F55E10.6		0	0	0	0.747038	D-beta-hydroxybutyrate dehydrogenase (BDH)
F55E10.7		0	0	0	0.747038
F55F10.1		0	0	0	1.49408
F55F3.2		0	0	0	0.747038	Carboxylesterases
F55F8.7		0	0	0	0.747038	protein-tyrosine phosphatase
F55G1.1		0	0	0	3.73519
F55G1.15		0	0	0	2.24111
F55G1.2	his-59	0	0	0	1.49408	Histone
F55G1.3	his-62	0	0	0	2.98815	Histone
F55G1.7		0	0	0	0.747038
F55G1.8	plk-3	0	0	0	0.747038	protein kinase
F55H12.3		0	0	0	2.24111	LDL receptor
F55H2.1	sod-4	0	0	0	1.49408	Superoxide dismutase
F56A11.1	gex-2	0	0	0	0.747038
F56A3.1		0	0	0	2.98815
F56A8.6	cpf-2	0	0	0	0.747038	RNA recognition motif. (aka RRM, RBD, or RNP domain)
F56B3.1	col-103	0	0	0	0.747038
F56B3.12		0	0	0	2.24111
F56C11.2	ptr-11	0	0	0	2.98815
F56C11.6		0	0	0	4.48223	carboxylesterases
F56C9.7		0	0	0	1.49408
F56D1.5	dhs-5	0	0	0	2.24111
F56D2.5		0	0	0	0.747038
F56D5.5		0	0	0	0.747038
F56F11.1		0	0	0	0.747038
F56F11.4		0	0	0	2.24111	26S protease regulatory subunit
F56F3.2	ndg-4	0	0	0	2.98815
F56F3.4		0	0	0	0.747038	Ubiquitin family
F56F4.5	opt-3	0	0	0	0.747038	oligopeptide transporter
F56F4.8		0	0	0	2.24111
F56H1.1	che-14	0	0	0	4.48223
F56H9.4	gpa-9	0	0	0	0.747038	guanine nucleotide-binding protein
F57A10.4		0	0	0	2.98815
F57A8.5	nhr-192	0	0	0	0.747038	Zinc finger, C4 type (two domains)
F57A8.7		0	0	0	0.747038
F57B1.2	sun-1	0	0	0	3.73519
F57C12.1	nas-38	0	0	0	2.98815
F57C9.6		0	0	0	1.49408
F57F4.3	gfi-1	0	0	0	5.22927
F57G9.3		0	0	0	1.49408
F57H12.5		0	0	0	0.747038	phosphatase
F58A3.5		0	0	0	2.24111	Transthyretin-like family
F58A6.1		0	0	0	4.48223
F58A6.4	nas-29	0	0	0	0.747038
F58A6.6	srb-16	0	0	0	0.747038	7TM chemoreceptor, srb family
F58B3.1	lys-4	0	0	0	0.747038
F58D2.1		0	0	0	1.49408	C.elegans ZYG-11 protein like
F58D5.3		0	0	0	0.747038
F58D5.4	ksr-2	0	0	0	0.747038
F58E1.10		0	0	0	0.747038
F58E1.12		0	0	0	0.747038
F58E1.3	fbxb-26	0	0	0	2.24111
F58E1.5	fbxb-17	0	0	0	0.747038
F58E1.9	fbxb-19	0	0	0	1.49408
F58E10.7		0	0	0	0.747038
F58F12.2		0	0	0	0.747038
F58G1.1		0	0	0	0.747038
F58G11.3		0	0	0	4.48223
F58G11.4		0	0	0	0.747038
F58G6.3		0	0	0	2.98815
F58G6.4	acc-1	0	0	0	0.747038	glycine receptor
F59B2.8		0	0	0	4.48223	F-box domain.
F59C6.11		0	0	0	4.48223
F59C6.8		0	0	0	0.747038
F59D12.5		0	0	0	2.24111
F59E11.5		0	0	0	0.747038
F59E11.8	nhr-194	0	0	0	2.98815	zinc finger protein
F59E12.1		0	0	0	2.24111
F59F3.5	ver-4	0	0	0	0.747038	IG (immunoglobulin) superfamily (3 domains), tyrosine-protein kinase (KIN15/KIN16 subfamily)
F59G1.3	vps-35	0	0	0	0.747038	S. cerevisiae vacuolar sorting protein
F59H6.10	bath-3	0	0	0	0.747038
F59H6.11	bath-5	0	0	0	0.747038
F59H6.3		0	0	0	0.747038
H01A20.1	nhr-3	0	0	0	2.24111	Zinc finger, C4 type (two domains)
H03A11.1		0	0	0	2.24111
H03G16.6		0	0	0	0.747038
H04D03.2		0	0	0	1.49408
H04M03.3		0	0	0	2.98815
H08J19.1		0	0	0	0.747038
H08M01.2		0	0	0	1.49408	GTPase-activator protein for Rho-like GTPases
H09G03.2	frm-8	0	0	0	2.24111
H10E21.1		0	0	0	5.22927
H10E21.5		0	0	0	0.747038	zinc finger protein
H11E01.2		0	0	0	0.747038	transporter
H12C20.2	pms-2	0	0	0	2.24111	DNA mismatch repair protein (PMS2)
H12C20.3	nhr-68	0	0	0	2.98815	nuclear hormone receptor
H12I13.6		0	0	0	0.747038
H13N06.2		0	0	0	0.747038	von Willebrand factor type A domain
H14E04.1		0	0	0	6.72334
H14E04.2		0	0	0	0.747038
H19J13.1		0	0	0	0.747038
H19M22.3		0	0	0	2.24111	protease
H20J04.4		0	0	0	1.49408	helicase
H22D07.1		0	0	0	0.747038
H22K11.2		0	0	0	0.747038	glycosyl hydrolases
H23L24.3	ttll-11	0	0	0	0.747038
H24K24.2		0	0	0	3.73519
H24K24.5	fmo-5	0	0	0	1.49408	flavin-containing monooxygenase
H24O09.2	fbxb-72	0	0	0	1.49408
H25K10.7	srw-61	0	0	0	0.747038	7TM chemoreceptor, srw family
H25P19.1		0	0	0	0.747038
H26D21.2	msh-2	0	0	0	1.49408	DNA mismatch repair protein
H27M09.3		0	0	0	0.747038
H34C03.1		0	0	0	2.24111
H34I24.3		0	0	0	1.49408
H35N09.2		0	0	0	1.49408
H37N21.1		0	0	0	0.747038	tyrosine-protein kinase
H39E20.1		0	0	0	0.747038
H40L08.3		0	0	0	0.747038
H43I07.1		0	0	0	0.747038
K01A2.10		0	0	0	1.49408
K01B6.3		0	0	0	0.747038
K01C8.1		0	0	0	0.747038	threonine dehydratase
K01C8.3	tdc-1	0	0	0	0.747038	aromatic-L-amino-acid decarboxylase
K01D12.1		0	0	0	11.9526
K01D12.14	cdr-5	0	0	0	0.747038
K01D12.3		0	0	0	0.747038
K01D12.6		0	0	0	1.49408
K02B12.9		0	0	0	0.747038
K02E2.4	ins-35	0	0	0	1.49408
K02E7.1		0	0	0	0.747038
K02E7.4		0	0	0	0.747038
K02E7.7		0	0	0	0.747038
K02F2.5		0	0	0	2.98815
K02F3.1		0	0	0	2.24111	helicase
K02G10.5		0	0	0	1.49408	zinc-finger DNA-binding protein
K02G10.7	aqp-8	0	0	0	0.747038	transmembrane channel protein
K02H11.2	str-240	0	0	0	0.747038	7TM chemoreceptor, str family
K03A1.6	his-38	0	0	0	4.48223	histone-H4
K03A11.1		0	0	0	2.24111
K03A11.5		0	0	0	0.747038
K03B4.1		0	0	0	0.747038
K03B4.4		0	0	0	2.24111
K03B8.5	nas-19	0	0	0	0.747038	zinc metalloprotease
K03B8.8		0	0	0	0.747038
K03E5.2		0	0	0	1.49408	calponin
K03E6.1	lim-6	0	0	0	0.747038	Homeobox protein
K03E6.3	ncs-3	0	0	0	0.747038	calcium binding protein
K03E6.4	tza-2	0	0	0	1.49408
K03H1.2	mog-1	0	0	0	2.98815	RNA helicase (DEAH subfamily)
K03H4.2		0	0	0	0.747038
K03H6.5		0	0	0	0.747038
K04C1.4		0	0	0	1.49408	myosin light chain
K04C2.8		0	0	0	0.747038
K04D7.5	gon-4	0	0	0	7.47038
K04E7.3	nas-33	0	0	0	0.747038	zinc metallprotease
K04G11.5	irk-3	0	0	0	0.747038	inward rectifier potassium channel (IRK)
K04G7.11		0	0	0	0.747038
K05C4.9		0	0	0	2.98815	Leucine Rich Repeat (2 copies) (3 domains)
K05F6.2	fbxb-50	0	0	0	0.747038
K05F6.9	fbxb-46	0	0	0	4.48223
K06A4.4		0	0	0	4.48223
K06A4.5		0	0	0	2.24111	3-hydroxyanthranilate 3,4-dioxygenase
K06A5.8		0	0	0	0.747038
K06G5.2	cyp-13B2	0	0	0	3.73519	Cytochrome P450
K06H7.4	grp-1	0	0	0	4.48223	sec7
K06H7.6	apc-2	0	0	0	1.49408
K06H7.7		0	0	0	2.24111
K07A1.1		0	0	0	2.24111
K07A1.13		0	0	0	0.747038
K07B1.3	ucp-4	0	0	0	0.747038	proton-channel protein
K07B1.7		0	0	0	1.49408
K07C6.5	cyp-35A5	0	0	0	1.49408	cytochrome P450
K07D4.6		0	0	0	2.24111
K07E3.1		0	0	0	3.73519
K07E8.3	sdz-24	0	0	0	0.747038
K07G5.4		0	0	0	0.747038
K07G5.5		0	0	0	2.98815
K07H8.11		0	0	0	0.747038
K08B4.3	ugt-19	0	0	0	0.747038	7TM chemoreceptor, ugt family
K08C7.4		0	0	0	1.49408
K08D12.5		0	0	0	1.49408
K08E3.1	tyr-2	0	0	0	0.747038	tyrosinase
K08E7.3	let-99	0	0	0	0.747038	Domain found in Dishevelled, Egl-10, and Pleckstrin
K08F4.12		0	0	0	1.49408
K08F4.4	glt-3	0	0	0	0.747038	excitatory amino acid transporter 2 like
K08F8.3	fut-1	0	0	0	7.47038	fucosyltransferase
K08F8.4	pah-1	0	0	0	13.4467	phenylalanine-4-hydroxylase (PH4H)
K09A9.4		0	0	0	1.49408	ubiquitin caroboxyl-terminal hydrolase
K09B11.1	pik-1	0	0	0	0.747038	Eukaryotic protein kinase domain
K09B11.2		0	0	0	0.747038
K09D9.3		0	0	0	0.747038
K09E2.3		0	0	0	0.747038
K09E3.6		0	0	0	0.747038
K09E4.4		0	0	0	0.747038
K09F5.3	spp-14	0	0	0	2.24111
K09F5.5	set-12	0	0	0	0.747038	Zinc finger protein HRX
K09F6.10		0	0	0	0.747038
K09H11.6		0	0	0	0.747038
K09H9.2		0	0	0	1.49408
K09H9.5		0	0	0	0.747038
K09H9.8		0	0	0	0.747038
K10B2.2		0	0	0	0.747038	Carboxypeptidase
K10B4.2	srt-54	0	0	0	0.747038	7TM chemoreceptor, srt family
K10C2.5	grl-6	0	0	0	0.747038
K10C9.1		0	0	0	1.49408
K10D2.3	cid-1	0	0	0	0.747038
K10D3.1	glr-3	0	0	0	0.747038	glutamate receptor
K10D3.6		0	0	0	6.72334
K10E9.1		0	0	0	0.747038
K10F12.3	pll-1	0	0	0	0.747038	phospholipase C
K10G6.5		0	0	0	0.747038
K10G9.2		0	0	0	1.49408
K10H10.10		0	0	0	0.747038
K10H10.4		0	0	0	0.747038
K11D2.2	asah-1	0	0	0	1.49408	Human PHP32 protein like
K11D2.4		0	0	0	0.747038	Zinc finger, C2H2 type (3 domains)
K11G12.1	nas-11	0	0	0	0.747038
K11G9.5		0	0	0	0.747038
K11H12.11		0	0	0	5.22927
K11H12.4		0	0	0	0.747038
K12H4.7		0	0	0	2.24111
K12H6.12		0	0	0	0.747038
K12H6.2		0	0	0	0.747038
LLC1.2		0	0	0	2.98815
M01A10.1		0	0	0	1.49408	DNA-binding protein
M01D1.3		0	0	0	0.747038
M01D1.7	fbxb-39	0	0	0	1.49408
M01E10.2	dpy-1	0	0	0	2.98815
M01E11.3		0	0	0	1.49408
M01E11.5	cey-3	0	0	0	5.9763
M01E11.6	klp-15	0	0	0	2.24111	kinesins
M01E5.2		0	0	0	0.747038	GTP-binding protein
M02A10.2	irk-2	0	0	0	0.747038	potassium channel
M02B7.5		0	0	0	0.747038
M02F4.7		0	0	0	0.747038
M02H5.7	nhr-123	0	0	0	2.24111
M03A1.3		0	0	0	1.49408
M03C11.2		0	0	0	0.747038	CHL1 protein
M03C11.3		0	0	0	0.747038
M03C11.8		0	0	0	1.49408	helicase
M04B2.2		0	0	0	2.24111
M04C3.2		0	0	0	0.747038
M04C7.1	gpa-15	0	0	0	0.747038	guanine nucleotide-binding protein
M04C9.1		0	0	0	0.747038
M110.3		0	0	0	1.49408
M116.2		0	0	0	0.747038	glycogenin glucosyltransferase
M116.4	sdz-25	0	0	0	1.49408
M142.4	vab-7	0	0	0	1.49408	homeobox protein (even-skipped subfamily)
M142.5		0	0	0	1.49408
M151.6	fbxb-32	0	0	0	0.747038
M151.8	fbxb-33	0	0	0	1.49408
M153.3		0	0	0	1.49408
M162.5		0	0	0	0.747038
M195.2		0	0	0	2.98815
M28.1		0	0	0	0.747038	cuticulin 1
M28.10		0	0	0	0.747038
M28.8		0	0	0	0.747038
M4.1		0	0	0	0.747038
M57.1		0	0	0	0.747038
M57.2		0	0	0	0.747038
M6.1	ifc-2	0	0	0	10.4585	intermediate filament proteim A
M60.2		0	0	0	2.98815
M70.4		0	0	0	1.49408
R01H10.4		0	0	0	2.98815
R01H10.8	cnk-1	0	0	0	1.49408	PDZ domain (Also known as DHR or GLGF).
R01H2.7		0	0	0	2.98815
R02C2.2	kin-34	0	0	0	1.49408	protein kinase
R02C2.6		0	0	0	1.49408
R02C2.7		0	0	0	0.747038
R02D3.7		0	0	0	3.73519
R02E12.5		0	0	0	1.49408
R02E12.8	acr-10	0	0	0	0.747038
R03C1.3	cog-1	0	0	0	1.49408	Homeobox domain
R03D7.1		0	0	0	2.98815	5-methyltetrahydrofolate-homocysteine methyltransferase
R03D7.7	nos-1	0	0	0	0.747038	nanos protein
R03G8.1		0	0	0	1.49408
R03H4.4	srt-18	0	0	0	1.49408	7TM chemoreceptor, srt family
R04A9.3		0	0	0	1.49408
R04A9.7		0	0	0	3.73519
R04B5.3	nhr-205	0	0	0	1.49408	Zinc finger, C4 type (two domains)
R04B5.9	ugt-47	0	0	0	0.747038	UDP-glucuronosyltransferase
R04D3.2		0	0	0	1.49408
R04F11.4	twk-13	0	0	0	1.49408	potassium channel protein
R05A10.2		0	0	0	0.747038
R05A10.3		0	0	0	0.747038
R05A10.5		0	0	0	0.747038
R05C11.4		0	0	0	0.747038
R05D8.7		0	0	0	0.747038
R05G6.5		0	0	0	0.747038
R05G6.6	glt-6	0	0	0	0.747038	Amino Acid Transporter
R05H10.2		0	0	0	1.49408	RNA recognition motif. (aka RRM, RBD, or RNP domain) (2 domains)
R05H10.3		0	0	0	0.747038
R06A4.6	sdz-26	0	0	0	2.98815	similar to PES-10
R06B10.2		0	0	0	1.49408
R06B10.3		0	0	0	1.49408
R06B10.4	trp-2	0	0	0	2.24111	ion transport protein
R06C7.1		0	0	0	1.49408
R06C7.6		0	0	0	2.24111
R06C7.9		0	0	0	2.24111	Zinc finger, C2H2 type (5 domains)
R06F6.4	set-14	0	0	0	4.48223
R07A4.4		0	0	0	1.49408
R07B1.2	lec-7	0	0	0	1.49408	galaptin domain
R07B1.3		0	0	0	2.24111	membrane glycoprotein
R07B1.6		0	0	0	0.747038
R07B1.8		0	0	0	0.747038	GTP binding protein
R07B1.9		0	0	0	5.22927
R07B7.10		0	0	0	0.747038	mitochondrial carrier protein
R07B7.13	nhr-206	0	0	0	1.49408	nuclear hormone receptor
R07B7.15	nhr-208	0	0	0	0.747038	Zinc finger, C4 type (two domains)
R07B7.16	nhr-209	0	0	0	0.747038	nuclear hormone receptor
R07B7.4		0	0	0	0.747038	Monooxygenase
R07C12.1		0	0	0	0.747038
R07C12.2		0	0	0	3.73519
R07C12.4		0	0	0	0.747038
R07C3.14		0	0	0	0.747038
R07C3.6		0	0	0	6.72334
R07C3.8		0	0	0	0.747038
R07E3.6		0	0	0	3.73519
R07E4.5		0	0	0	2.98815
R07E5.1		0	0	0	1.49408
R07H5.4	sdz-27	0	0	0	3.73519
R08A2.7		0	0	0	0.747038
R08B4.1	grd-1	0	0	0	4.48223	groundhog
R08B4.5		0	0	0	1.49408
R08C7.7	str-185	0	0	0	1.49408	7TM chemoreceptor, str family
R08D7.2		0	0	0	1.49408
R08E3.1		0	0	0	1.49408	LDL receptor-related protein
R08E3.3		0	0	0	2.24111
R08E3.4		0	0	0	1.49408	C2H2-type zinc finger
R08F11.3	cyp-33C8	0	0	0	1.49408	cytochrome P450
R09A1.5		0	0	0	0.747038
R09A8.2		0	0	0	0.747038
R09A8.4	col-182	0	0	0	0.747038	cuticle collagen
R09B3.2		0	0	0	2.24111	RNA recognition motif. (aka RRM, RBD, or RNP domain)
R09B5.11		0	0	0	2.98815	sugar transporter
R09F10.1		0	0	0	2.98815	peptidase
R09F10.8		0	0	0	3.73519
R09H10.5		0	0	0	2.24111	EGF domains
R09H10.8		0	0	0	0.747038
R102.9		0	0	0	0.747038
R106.2		0	0	0	0.747038	G-protein coupled receptor
R107.8	lin-12	0	0	0	2.24111	LIN-12 protein
R10E11.3		0	0	0	5.9763	Ubiquitin-specifc processing protease
R10E11.5		0	0	0	1.49408
R10E4.5	nth-1	0	0	0	3.73519	endonuclease
R10E8.1		0	0	0	1.49408
R10H1.2	srab-14	0	0	0	1.49408	7TM chemoreceptor, srab family
R10H10.3		0	0	0	2.24111	CUB domain, von Willebrand factor type A domain
R10H10.7		0	0	0	3.73519	tyrosine-protein kinase like
R11.1		0	0	0	0.747038	mitochondrial transporter protein
R119.1		0	0	0	0.747038
R119.7	rnp-8	0	0	0	0.747038
R11A5.2	nud-2	0	0	0	1.49408
R11A8.2		0	0	0	2.98815
R11A8.3	ugt-59	0	0	0	1.49408	UDP-glucuronosyltransferase
R11D1.11	dhs-21	0	0	0	4.48223	Mouse adipocyte P27 protein like
R11D1.2		0	0	0	0.747038
R11E3.1		0	0	0	0.747038	protein kinase
R11E3.5	nhr-104	0	0	0	3.73519	nuclear hormone receptor
R11F4.2		0	0	0	1.49408
R11F4.3		0	0	0	0.747038
R11H6.3		0	0	0	0.747038
R12A1.2	snt-5	0	0	0	1.49408
R12B2.1	sma-4	0	0	0	0.747038
R12B2.4	him-10	0	0	0	0.747038
R12C12.1		0	0	0	4.48223	Glycine dehydrogenase
R12C12.8		0	0	0	0.747038
R12E2.4	inx-17	0	0	0	5.22927
R13A1.2	kcc-1	0	0	0	2.24111
R13A1.4	unc-8	0	0	0	0.747038	degenerin
R13A5.7		0	0	0	1.49408
R13D11.8	nhr-270	0	0	0	1.49408
R13F6.10		0	0	0	2.98815
R13F6.3	srv-1	0	0	0	1.49408	7TM chemoreceptor, srv family
R13G10.2	amx-1	0	0	0	2.98815	monoamine oxidase
R144.10		0	0	0	0.747038
R144.11		0	0	0	0.747038
R144.9	mdt-11	0	0	0	0.747038
R151.7		0	0	0	1.49408	HSP C62.5
R151.8		0	0	0	1.49408
R17.2		0	0	0	1.49408
R173.4	flp-26	0	0	0	1.49408
R186.1		0	0	0	0.747038
R186.2	srd-35	0	0	0	0.747038
R186.5	shw-3	0	0	0	0.747038	potassium channel protein
R52.8	math-36	0	0	0	0.747038
R53.7		0	0	0	6.72334	protein kinase like protein
R57.2		0	0	0	14.9408
R74.2		0	0	0	5.22927
T01A4.1	gcy-28	0	0	0	1.49408	natriuretic peptides receptor
T01B11.2		0	0	0	5.9763	aminotransferase
T01B6.3		0	0	0	1.49408
T01B7.3	rab-21	0	0	0	2.98815	ras-related protein
T01C1.2	mbr-1	0	0	0	0.747038
T01C2.1	acy-4	0	0	0	2.24111
T01C3.4		0	0	0	0.747038	lipase
T01C4.8		0	0	0	0.747038
T01D1.6	abu-11	0	0	0	1.49408
T01E8.8		0	0	0	0.747038
T01G5.5	str-171	0	0	0	0.747038	7TM receptor
T01G5.7		0	0	0	0.747038	Zinc finger, C3HC4 type (RING finger)
T01G6.5	nhr-211	0	0	0	0.747038	zinc finger protein
T01G6.7	nhr-55	0	0	0	0.747038	zinc finger protein
T01H10.2	lgc-14	0	0	0	0.747038	nicotinic acetylcholine receptor
T01H10.7	lgc-18	0	0	0	0.747038	nicotininc acetylcholine receptor
T01H10.8		0	0	0	2.24111	Yeast hypothetical protein YCR32 like
T01H8.2		0	0	0	0.747038	threonine dehydratase
T01H8.5	gon-2	0	0	0	2.98815	transient receptor protein
T02B11.4		0	0	0	0.747038
T02B11.6		0	0	0	0.747038
T02B5.2	ocam-1	0	0	0	0.747038
T02C1.2		0	0	0	0.747038
T02C5.1		0	0	0	9.71149
T02D1.5	pmp-4	0	0	0	1.49408	ABC transporters
T02G5.12		0	0	0	0.747038
T02G6.5		0	0	0	4.48223
T02G6.6		0	0	0	0.747038
T02H6.2	thoc-1	0	0	0	0.747038
T02H6.9		0	0	0	0.747038
T03F6.2	dnj-17	0	0	0	1.49408	DnaJ, prokaryotic heat shock protein, Zinc finger, C2H2 type
T03F6.4		0	0	0	0.747038
T03G11.5		0	0	0	1.49408	exopolygalacturonase
T03G11.6		0	0	0	4.48223
T04A11.7	sru-20	0	0	0	3.73519	7TM receptor
T04A6.2		0	0	0	0.747038
T04A8.15		0	0	0	2.24111	glucose-6-phosphate 1-dehydrogenase
T04B2.5		0	0	0	1.49408
T04C12.8		0	0	0	3.73519
T04C4.1		0	0	0	0.747038
T04D1.2		0	0	0	2.24111
T04D3.1		0	0	0	1.49408
T04D3.8		0	0	0	0.747038
T04F8.7		0	0	0	2.24111
T04G9.1		0	0	0	1.49408
T04H1.3		0	0	0	0.747038	Transthyretin-like family
T04H1.8	ugt-56	0	0	0	0.747038	UDP-glucuronosyltransferase
T05A1.3		0	0	0	0.747038	Leucine Rich Repeat (2 copies) (6 domains)
T05A7.5	fut-6	0	0	0	0.747038	galactoside 3(4)-L-fucosyltransferase (weak)
T05A8.5		0	0	0	0.747038
T05B11.4		0	0	0	0.747038
T05B4.2	nhr-57	0	0	0	4.48223	zinc finger protein
T05B4.4		0	0	0	0.747038
T05C1.1		0	0	0	0.747038
T05C1.3		0	0	0	1.49408
T05C12.10	qua-1	0	0	0	1.49408	hedgehog-like protein
T05C12.2	acr-14	0	0	0	1.49408	neuronal acetylcholine receptor protein
T05C12.4		0	0	0	0.747038
T05C12.8		0	0	0	0.747038
T05C3.4	grl-18	0	0	0	0.747038
T05D4.2		0	0	0	5.9763
T05D4.4	osm-7	0	0	0	2.98815
T05E12.9		0	0	0	0.747038
T05E7.1		0	0	0	1.49408
T05E7.2	col-55	0	0	0	1.49408
T05E7.3		0	0	0	0.747038
T05F1.2		0	0	0	2.24111
T05G11.1	pzf-1	0	0	0	0.747038	Zinc finger, C2H2 (2 domains)
T05G5.7		0	0	0	0.747038
T06A1.1		0	0	0	2.24111
T06A1.4		0	0	0	0.747038
T06A4.1		0	0	0	0.747038	carboxypeptidase
T06A4.3		0	0	0	2.98815	carboxypeptidase
T06D8.1		0	0	0	0.747038
T06E4.11	pqn-63	0	0	0	0.747038
T06E6.13	fbxa-104	0	0	0	0.747038
T06G6.3		0	0	0	1.49408
T07A9.1		0	0	0	0.747038
T07C4.11		0	0	0	2.24111
T07D1.1	gcy-31	0	0	0	0.747038	guanylate cyclase
T07D1.3		0	0	0	0.747038
T07E3.6		0	0	0	2.24111
T07F10.1		0	0	0	1.49408	aminopeptidase N
T07F10.4	bus-19	0	0	0	2.98815	Human mRNA (KIAA0033) like protein
T07F8.2		0	0	0	2.24111
T07F8.3	gld-3	0	0	0	9.71149
T07G12.10	zim-2	0	0	0	0.747038	Zinc finger, C2H2 type
T07G12.12	him-8	0	0	0	4.48223	Zinc finger, C2H2 type
T07H3.1	bath-47	0	0	0	0.747038	bath family
T07H3.6	bath-26	0	0	0	1.49408
T07H8.6	ptr-15	0	0	0	0.747038
T08A11.1		0	0	0	0.747038
T08A9.13		0	0	0	2.24111
T08A9.3	sng-1	0	0	0	2.24111	synaptogyrin
T08B1.1		0	0	0	2.24111	sugar transporter
T08B1.6		0	0	0	0.747038	long-chain fatty-acid CoA ligase
T08B2.4		0	0	0	1.49408
T08B6.1		0	0	0	2.24111
T08B6.5		0	0	0	5.9763	RNA binding protein
T08E11.2	math-39	0	0	0	0.747038
T08E11.5		0	0	0	1.49408
T08E11.6	fbxb-10	0	0	0	1.49408
T08G2.2		0	0	0	1.49408
T08H10.1		0	0	0	0.747038	aldose reductase
T08H4.2		0	0	0	0.747038
T09A12.3	ocr-2	0	0	0	0.747038
T09A5.4		0	0	0	1.49408
T09B9.3		0	0	0	0.747038
T09B9.4		0	0	0	2.24111
T09F5.1		0	0	0	0.747038
T10A3.1	unc-10	0	0	0	0.747038	C2 domain of protein kinase C
T10B10.3		0	0	0	5.9763
T10B11.8		0	0	0	2.24111
T10B9.8	cyp-13A1	0	0	0	1.49408	cytochrome P450
T10B9.9		0	0	0	0.747038
T10C6.14	his-1	0	0	0	0.747038	histone H4
T10D4.3		0	0	0	1.49408
T10E10.3		0	0	0	1.49408	G-protein receptor
T10E10.5	col-169	0	0	0	1.49408	collagen
T10E9.3		0	0	0	2.24111
T10E9.9		0	0	0	0.747038	acyl-CoA dehydrogenase
T10H10.2		0	0	0	1.49408
T10H9.5	pmp-5	0	0	0	2.98815	ABC transporter
T11A5.3	srab-18	0	0	0	0.747038
T11B7.1		0	0	0	2.98815
T11B7.3	col-118	0	0	0	2.98815	cuticle collagen
T11F1.1	srw-60	0	0	0	0.747038	7TM chemoreceptor, srw family
T11F8.1		0	0	0	2.24111
T11F9.12		0	0	0	0.747038
T11G6.5		0	0	0	2.24111
T12A2.3		0	0	0	1.49408
T12A2.8		0	0	0	2.98815	DNA repair protein
T12C9.6	nhr-16	0	0	0	0.747038
T12D8.3	acbp-5	0	0	0	0.747038	Ank repeat
T12F5.2		0	0	0	0.747038
T12F5.5	larp-2	0	0	0	5.22927
T12G3.7		0	0	0	5.9763
T13A10.10	aat-4	0	0	0	0.747038
T13C5.3		0	0	0	2.98815
T13C5.6		0	0	0	2.24111
T13F3.2	nhr-218	0	0	0	1.49408	Zinc finger, C4 type (two domains)
T13F3.3	nhr-127	0	0	0	2.98815	Zinc finger, C4 type (two domains)
T13G4.3		0	0	0	1.49408
T13H10.2		0	0	0	1.49408
T13H5.8		0	0	0	0.747038
T14B4.4	tsp-10	0	0	0	5.22927	transpanin
T14B4.5		0	0	0	1.49408
T14B4.6	dpy-2	0	0	0	1.49408
T14C1.3	fbxa-179	0	0	0	0.747038
T14G8.4		0	0	0	0.747038
T15B7.17		0	0	0	2.24111
T15H9.3	hlh-6	0	0	0	0.747038	achaete-scute helix-loop-helix domain
T15H9.6		0	0	0	0.747038	poly(A) polymerase
T16A1.4		0	0	0	0.747038
T16A9.5		0	0	0	0.747038
T16G1.1	pqn-67	0	0	0	2.24111
T16G1.2		0	0	0	5.22927
T16G1.8	grl-2	0	0	0	1.49408
T16G12.1		0	0	0	2.98815	Aminopeptidase
T16H5.1	inx-19	0	0	0	0.747038
T17A3.4	fbxb-82	0	0	0	2.24111
T17H7.7		0	0	0	0.747038
T18D3.5		0	0	0	0.747038
T18D3.7		0	0	0	0.747038	TSC-22 / dip / bun family
T19A6.4		0	0	0	1.49408
T19B10.5		0	0	0	2.24111	PDZ domain (Also known as DHR or GLGF).
T19C3.8	fem-2	0	0	0	3.73519
T19C3.9		0	0	0	0.747038
T19D12.7		0	0	0	0.747038
T19D2.1		0	0	0	0.747038
T19D7.7		0	0	0	0.747038
T19F4.1		0	0	0	0.747038
T19H12.1	ugt-9	0	0	0	2.24111	7TM chemoreceptor, ugt family
T19H12.6		0	0	0	0.747038
T19H12.8	nhr-220	0	0	0	0.747038	nuclear hormone receptor
T19H12.9	ugt-12	0	0	0	0.747038	7TM chemoreceptor, ugt family
T20D3.7	vps-26	0	0	0	0.747038	H(beta)58 protein
T20F10.5		0	0	0	2.24111
T20F5.3		0	0	0	0.747038
T20F7.3		0	0	0	0.747038
T20F7.7		0	0	0	1.49408	AMP-binding protein
T20G5.12		0	0	0	0.747038
T20G5.13		0	0	0	0.747038
T20G5.8		0	0	0	0.747038
T20H4.1	osm-10	0	0	0	2.98815
T21B10.4		0	0	0	0.747038
T21B4.17		0	0	0	0.747038
T21C12.4		0	0	0	1.49408
T21C9.13		0	0	0	5.9763
T21C9.3		0	0	0	0.747038
T21D11.1		0	0	0	0.747038	zinc protease
T21E8.4		0	0	0	0.747038
T21E8.5		0	0	0	2.24111
T21F4.1		0	0	0	2.24111
T21G5.4		0	0	0	0.747038
T22A3.6		0	0	0	0.747038	kringle domain
T22B11.2		0	0	0	4.48223
T22B2.1		0	0	0	2.98815
T22B7.3		0	0	0	0.747038
T22C1.2		0	0	0	1.49408	Globin
T22C1.5		0	0	0	0.747038
T22C8.7		0	0	0	0.747038	cuticulin
T22D1.5		0	0	0	2.24111
T22D2.1	vab-19	0	0	0	3.73519
T22G5.2	lbp-7	0	0	0	3.73519	fatty-acid binding protein
T22G5.3		0	0	0	0.747038
T22G5.4	srsx-19	0	0	0	0.747038	7 transmembrane receptor (rhodopsin family)
T22H6.2		0	0	0	0.747038	1-pyroline-5-carboxylate synthetase
T22H9.4		0	0	0	0.747038
T23B12.5		0	0	0	0.747038
T23B7.3		0	0	0	0.747038
T23C6.1	mdt-1.2	0	0	0	2.98815
T23C6.3		0	0	0	2.98815
T23D8.5	his-67	0	0	0	1.49408	histone H4
T23E7.6		0	0	0	0.747038
T23F1.5		0	0	0	2.98815
T23G11.3	gld-1	0	0	0	0.747038	female germline-specific tumor suppressor
T23H2.4		0	0	0	0.747038
T24A11.3	toh-1	0	0	0	0.747038	zinc metalloprotease
T24A6.7		0	0	0	0.747038
T24A6.8	nhr-221	0	0	0	1.49408	zinc finger protein
T24B8.2		0	0	0	4.48223	Yeast SNF7 like protein
T24B8.5		0	0	0	0.747038
T24B8.7		0	0	0	2.24111
T24C12.3		0	0	0	0.747038
T24C2.1	ram-5	0	0	0	0.747038	cuticlin like
T24C4.3		0	0	0	0.747038
T24C4.4		0	0	0	0.747038
T24C4.5		0	0	0	0.747038
T24C4.7		0	0	0	1.49408
T24C4.9		0	0	0	2.98815
T24D1.5		0	0	0	0.747038
T24E12.11		0	0	0	2.24111
T24H7.4		0	0	0	10.4585
T25B6.2		0	0	0	1.49408	zinc metalloprotease
T25B6.7	snf-12	0	0	0	0.747038	sodium dependent neurotransporter
T25D10.1		0	0	0	2.98815
T25E12.5		0	0	0	8.96446	glycogenin
T25F10.2	dbl-1	0	0	0	1.49408	TGF-beta-like growth factor
T25F10.3		0	0	0	2.24111
T25F10.5	bbs-8	0	0	0	5.22927
T25G12.2		0	0	0	0.747038	dehydrogenase
T25G3.1		0	0	0	5.22927
T26A5.3	tag-99	0	0	0	0.747038	NADH-ubiquinone oxidoreductase
T26A5.6		0	0	0	5.9763
T26C11.6	ceh-21	0	0	0	2.24111	homeobox
T26C12.4	gcy-23	0	0	0	0.747038
T26C12.6		0	0	0	0.747038
T26C5.2		0	0	0	12.6996
T26E3.3	par-6	0	0	0	2.24111	PDZ domain (Also known as DHR or GLGF).
T26E3.5		0	0	0	0.747038
T26E3.8		0	0	0	2.98815
T26H2.1	fbxb-1	0	0	0	0.747038
T26H2.2	fbxb-115	0	0	0	0.747038
T26H2.4	fbxb-116	0	0	0	1.49408
T26H5.8		0	0	0	2.24111
T26H5.9		0	0	0	0.747038
T27A1.7	srh-105	0	0	0	0.747038	7TM chemoreceptor, srh family
T27A10.2		0	0	0	0.747038
T27A3.6		0	0	0	2.24111
T27B1.1	osm-1	0	0	0	0.747038	leucine zipper transcription factor(weak)
T27D1.3		0	0	0	0.747038	G-protein coupled receptor
T27E4.3	hsp-16.48	0	0	0	0.747038	heat shock protein HSP16-48
T27E4.4	fip-2	0	0	0	0.747038
T27E9.3	cdk-5	0	0	0	5.9763	serine/threonine kinase (CDC2/CDKX subfamily)
T27E9.5	pssy-2	0	0	0	1.49408	phosphatidylserine synthase I
T27E9.8	fbxb-86	0	0	0	0.747038
T27F6.4		0	0	0	1.49408
T28A11.11	gst-23	0	0	0	0.747038	glutathione S-transferase
T28A11.21	fbxa-64	0	0	0	1.49408
T28A8.1	twk-40	0	0	0	0.747038
T28A8.3		0	0	0	0.747038
T28A8.7	mlh-1	0	0	0	2.98815	DNA mismatch repair protein
T28B4.4		0	0	0	5.9763
T28C12.1		0	0	0	0.747038
T28C6.1	grsp-2	0	0	0	0.747038
T28C6.7		0	0	0	0.747038
T28D6.7		0	0	0	2.24111
T28F2.7		0	0	0	1.49408
T28F3.5		0	0	0	0.747038	Carbamoyl-phosphate synthase (CPSase) (2 domains), Biotin-requiring enzymes, Carboxyl transferase domain
T28F3.8		0	0	0	2.98815
T28H11.5	ssq-2	0	0	0	0.747038
VF11C1L.1	ppk-3	0	0	0	0.747038	FYVE zinc finger
VT23B5.1		0	0	0	0.747038
VW02B12L.1	vha-6	0	0	0	5.22927	vacuolar ATP synthase
VW02B12L.4	adbp-1	0	0	0	3.73519
VZK822L.1	fat-6	0	0	0	2.24111	acyl-CoA desaturase
W01A11.2		0	0	0	1.49408
W01A11.4	lec-10	0	0	0	1.49408	galaptin (S-lectin)
W01A8.3		0	0	0	1.49408	cuticulin
W01A8.5		0	0	0	4.48223
W01A8.8		0	0	0	1.49408
W01B6.1	cwn-2	0	0	0	2.24111	WNT-2 precursor
W01C8.6	cat-1	0	0	0	0.747038	synaptic vesicle amine transporter
W01C9.4		0	0	0	0.747038	2,4-dienoyl-CoA reductase
W01D2.5		0	0	0	0.747038
W01G7.5	lem-2	0	0	0	0.747038
W02A2.1	fat-2	0	0	0	5.9763	Fatty acid desaturase
W02B12.13		0	0	0	0.747038
W02B12.6	ars-1	0	0	0	0.747038	alanyl-tRNA synthetase
W02B8.5	hot-3	0	0	0	0.747038
W02C12.2		0	0	0	0.747038
W02D7.11		0	0	0	0.747038
W03B1.4	srs-1	0	0	0	2.24111
W03C9.4	lin-29	0	0	0	0.747038	transcription factor lin-29
W03C9.6		0	0	0	0.747038
W03D8.6	itx-1	0	0	0	2.24111
W03F11.5		0	0	0	1.49408
W03F8.6		0	0	0	4.48223
W03F9.1		0	0	0	1.49408
W03G9.2		0	0	0	0.747038
W03G9.7		0	0	0	0.747038
W04A4.6		0	0	0	1.49408
W04A8.6		0	0	0	4.48223
W04A8.7	taf-1	0	0	0	2.24111	transcription initiation factor TFIID
W04B5.3		0	0	0	0.747038
W04B5.5		0	0	0	0.747038	protein kinase
W04E12.2		0	0	0	0.747038
W04E12.8	clec-50	0	0	0	4.48223	Lectin C-type domain short and long forms (2 domains)
W04G3.4	apt-9	0	0	0	0.747038	Domain present in VPS-27, Hrs and STAM
W04G3.7		0	0	0	0.747038
W05B10.2		0	0	0	1.49408
W05B2.7		0	0	0	0.747038
W05E10.1		0	0	0	1.49408	multidrug resistance protein
W05E10.5		0	0	0	0.747038
W05H9.4		0	0	0	5.22927
W06B3.1		0	0	0	0.747038
W06D11.1		0	0	0	0.747038
W06D4.2		0	0	0	1.49408
W06E11.1		0	0	0	0.747038
W07E11.2	flp-3	0	0	0	1.49408	FMRFamide neuropeptide repeats
W07E11.4		0	0	0	0.747038
W07G1.6	sre-43	0	0	0	0.747038	7TM receptor, sre family
W07G4.1		0	0	0	2.98815
W08D2.1	egl-20	0	0	0	0.747038	WNT protein
W08D2.7	mtr-4	0	0	0	11.9526	Human myeloid cell line protein 2 like
W08E12.1		0	0	0	2.24111
W08E12.3		0	0	0	2.98815
W09B6.4		0	0	0	2.98815
W09G10.5		0	0	0	0.747038
W09G12.9		0	0	0	0.747038
W09H1.1		0	0	0	0.747038	Dual specificity phosphatase, catalytic domain
W10G11.16		0	0	0	0.747038	channel protein
Y102A11A.3		0	0	0	0.747038
Y102A5C.1	fbxa-206	0	0	0	2.24111
Y102E9.1	odr-4	0	0	0	6.72334
Y105C5B.19		0	0	0	0.747038
Y105C5B.20		0	0	0	0.747038
Y105C5B.21	jac-1	0	0	0	2.24111
Y105C5B.25		0	0	0	0.747038
Y105E8A.12	catp-1	0	0	0	1.49408
Y105E8A.21		0	0	0	2.24111
Y105E8B.11		0	0	0	0.747038
Y105E8B.6		0	0	0	2.98815
Y106G6D.1		0	0	0	0.747038
Y106G6D.8		0	0	0	0.747038
Y106G6H.12	duo-3	0	0	0	0.747038	Ubiquitin carboxyl-terminal hydrolases family 2
Y106G6H.4		0	0	0	3.73519
Y106G6H.9		0	0	0	2.98815
Y108G3AL.7		0	0	0	0.747038
Y110A2AL.8	ptc-3	0	0	0	7.47038
Y110A7A.12	tag-300	0	0	0	0.747038	ATP synthase
Y110A7A.16		0	0	0	0.747038
Y111B2A.16	taf-7.2	0	0	0	2.98815
Y111B2A.17		0	0	0	0.747038
Y111B2A.21		0	0	0	0.747038
Y111B2A.22	ssl-1	0	0	0	2.98815
Y111B2A.3		0	0	0	1.49408
Y113G7B.14		0	0	0	0.747038
Y113G7B.4	ftr-1	0	0	0	1.49408
Y113G7B.5	fog-2	0	0	0	0.747038
Y116A8C.17		0	0	0	11.2056
Y116A8C.25		0	0	0	1.49408
Y116A8C.26		0	0	0	0.747038
Y116A8C.36	itsn-1	0	0	0	3.73519
Y119C1B.12		0	0	0	0.747038
Y119C1B.5		0	0	0	3.73519
Y119C1B.9		0	0	0	1.49408
Y119D3B.11		0	0	0	1.49408
Y119D3B.14		0	0	0	0.747038
Y11D7A.9		0	0	0	4.48223
Y16B4A.2		0	0	0	0.747038	serine carboxypeptidase
Y17D7B.2		0	0	0	0.747038
Y17G7B.1	acbp-6	0	0	0	4.48223	Acyl CoA binding protein
Y17G7B.19		0	0	0	0.747038
Y17G7B.6		0	0	0	0.747038	Globin
Y17G7B.8		0	0	0	0.747038
Y17G9B.9		0	0	0	0.747038
Y18D10A.11		0	0	0	0.747038
Y18D10A.13	pad-1	0	0	0	0.747038
Y18D10A.22		0	0	0	0.747038
Y18D10A.6	nhx-8	0	0	0	1.49408	Sodium/hydrogen exchanger family
Y18H1A.11		0	0	0	0.747038	CTP:phosphocholine cytidylyltransferase
Y18H1A.7		0	0	0	0.747038
Y19D10B.2		0	0	0	0.747038
Y22D7AL.15		0	0	0	3.73519
Y22D7AL.16		0	0	0	0.747038
Y22D7AL.9		0	0	0	0.747038
Y22D7AR.11	fbxa-13	0	0	0	0.747038
Y22F5A.5	lys-2	0	0	0	0.747038
Y23B4A.2		0	0	0	0.747038
Y23H5A.4		0	0	0	2.24111
Y23H5B.5		0	0	0	1.49408
Y24F12A.1		0	0	0	2.24111
Y26D4A.10		0	0	0	1.49408
Y26D4A.2		0	0	0	0.747038
Y26E6A.3		0	0	0	0.747038
Y2C2A.1	tag-80	0	0	0	1.49408
Y2H9A.1	mes-4	0	0	0	0.747038	SET domain
Y2H9A.4		0	0	0	0.747038
Y32F6A.1	set-22	0	0	0	11.9526
Y32H12A.8		0	0	0	4.48223
Y34B4A.4		0	0	0	0.747038
Y34B4A.5		0	0	0	0.747038
Y37A1A.2		0	0	0	0.747038
Y37B11A.2		0	0	0	1.49408
Y37D8A.11		0	0	0	1.49408
Y37D8A.15	flp-14	0	0	0	0.747038
Y37D8A.21		0	0	0	2.24111	RNA recognition motif. (aka RRM, RBD, or RNP domain)
Y37D8A.23	unc-25	0	0	0	0.747038	Pyridoxal-dependent decarboxylase conserved domain
Y37D8A.6		0	0	0	2.24111
Y37E11AL.8	taf-6.2	0	0	0	0.747038
Y37E11AL.9		0	0	0	1.49408
Y37E11AM.1	smgl-2	0	0	0	4.48223
Y37E11AM.2		0	0	0	1.49408
Y37E11AR.4		0	0	0	0.747038
Y37E11AR.5	ugt-45	0	0	0	1.49408	7TM chemoreceptor, ugt family
Y37E11B.2		0	0	0	0.747038
Y37E11B.7		0	0	0	2.98815
Y37E3.16		0	0	0	1.49408
Y37H2A.5	fbxa-210	0	0	0	1.49408
Y38A10A.2		0	0	0	2.24111
Y38A8.3	ulp-2	0	0	0	2.24111
Y38E10A.11		0	0	0	8.21742
Y38E10A.15		0	0	0	1.49408
Y38E10A.16		0	0	0	2.24111
Y38E10A.25		0	0	0	1.49408
Y38E10A.26		0	0	0	2.98815
Y38E10A.3		0	0	0	2.24111
Y38E10A.4	clec-8	0	0	0	0.747038
Y38F2AR.1	eri-5	0	0	0	1.49408
Y38H6A.3		0	0	0	0.747038
Y38H6C.20		0	0	0	1.49408	protein tyrosine kinase
Y38H8A.7		0	0	0	0.747038
Y39A1A.12		0	0	0	4.48223	ATPases associated with various cellular activities (AAA)
Y39A1A.17		0	0	0	0.747038	Leucine Rich Repeat (2 copies) (2 domains)
Y39A1A.19	fmo-3	0	0	0	2.98815	DIMETHYLANILINE MONOOXYGENASE (N-OXIDE FORMING) 5 (EC 1.14.13.8) (HEPATIC FLAVIN-CONTAINING MONOOXYGENASE 5) (FMO 5) (DIMETHYLANILINE OXIDA ..
Y39A1A.5	rabx-5	0	0	0	0.747038
Y39A1A.8		0	0	0	2.24111
Y39A3CR.5		0	0	0	2.24111
Y39B6A.10		0	0	0	0.747038
Y39B6A.13		0	0	0	1.49408
Y39B6A.43		0	0	0	2.98815
Y39B6A.5		0	0	0	3.73519
Y39C12A.1		0	0	0	7.47038
Y39E4B.7		0	0	0	0.747038
Y39E4B.9	bre-2	0	0	0	0.747038
Y39F10B.1		0	0	0	0.747038
Y39G10AL.1		0	0	0	5.22927
Y39G10AR.21		0	0	0	0.747038
Y39G8B.2		0	0	0	0.747038
Y39H10A.6		0	0	0	5.9763
Y39H10B.2		0	0	0	1.49408
Y40B10A.7		0	0	0	0.747038
Y40C5A.4		0	0	0	0.747038
Y40D12A.2		0	0	0	2.98815	serine carboxypeptidase
Y40H4A.1	gar-3	0	0	0	0.747038	muscarinic acetylcholine receptor
Y41C4A.14	mrt-2	0	0	0	0.747038
Y41D4A.4		0	0	0	0.747038
Y41D4A.5		0	0	0	3.73519
Y41D4B.16		0	0	0	0.747038
Y41D4B.6		0	0	0	5.22927
Y41E3.16		0	0	0	0.747038
Y41E3.22		0	0	0	2.24111
Y41E3.3		0	0	0	1.49408
Y41G9A.4		0	0	0	1.49408	glutamate receptor
Y42A5A.1		0	0	0	0.747038	Zinc-binding metalloprotease domain
Y42A5A.4		0	0	0	1.49408	Eukaryotic protein kinase domain
Y42H9AR.5		0	0	0	6.72334
Y42H9B.2	rig-4	0	0	0	2.24111
Y42H9B.3		0	0	0	2.24111
Y43B11AL.1		0	0	0	0.747038
Y43C5A.6	rad-51	0	0	0	2.98815	Helix-hairpin-helix motif.
Y43D4A.6		0	0	0	0.747038
Y43F11A.4		0	0	0	4.48223
Y43F4B.9		0	0	0	0.747038
Y43F8B.14		0	0	0	1.49408
Y43F8B.3		0	0	0	1.49408	Kunitz/Bovine pancreatic trypsin inhibitor domain
Y43F8B.9		0	0	0	0.747038
Y44A6C.2		0	0	0	2.24111
Y44A6D.4	sdf-9	0	0	0	0.747038	Protein-tyrosine phosphatase
Y44E3A.2	ace-2	0	0	0	0.747038	carboxylesterase
Y44F5A.1		0	0	0	3.73519
Y45F10A.3		0	0	0	2.24111
Y45F10B.10	qui-1	0	0	0	0.747038	WD domain, G-beta repeat (4 domains)
Y45F10D.14		0	0	0	0.747038
Y45G12C.1		0	0	0	0.747038
Y45G5AM.8		0	0	0	2.24111
Y46C8AL.5	clec-72	0	0	0	1.49408	clec family, C-type lectin
Y46E12A.4		0	0	0	0.747038
Y46E12BL.3		0	0	0	1.49408
Y46G5A.10		0	0	0	1.49408
Y46G5A.19		0	0	0	0.747038	spermidine synthesis
Y46G5A.22		0	0	0	0.747038
Y46H3C.4		0	0	0	0.747038
Y46H3C.5		0	0	0	2.24111
Y46H3D.6	nhr-237	0	0	0	2.24111	zinc finger protein
Y47D3A.15	aakb-2	0	0	0	0.747038
Y47D3A.22		0	0	0	0.747038
Y47D3A.23	gly-9	0	0	0	0.747038
Y47D3A.28		0	0	0	2.98815
Y47D3A.4	cku-70	0	0	0	2.98815
Y47D3B.2	nlp-21	0	0	0	0.747038
Y47G6A.1	inx-21	0	0	0	0.747038
Y47G6A.10	spg-7	0	0	0	1.49408	ATPase
Y47G6A.13		0	0	0	1.49408	protein kinase
Y47G6A.17		0	0	0	0.747038
Y47G6A.19		0	0	0	4.48223	carboxypeptidase
Y47G6A.2	inx-22	0	0	0	0.747038
Y47G6A.28	tag-63	0	0	0	1.49408
Y47G6A.29		0	0	0	0.747038
Y47G6A.5		0	0	0	0.747038	tyrosine kinase
Y47G6A.7		0	0	0	1.49408
Y47H10A.1	clp-3	0	0	0	0.747038
Y47H9C.10	fbxa-216	0	0	0	0.747038
Y48A6B.13	spat-2	0	0	0	1.49408
Y48A6B.6		0	0	0	0.747038	Ion transport proteins
Y48A6B.7		0	0	0	0.747038	Cytidine and deoxycytidylate deaminases zinc-binding region
Y48B6A.10		0	0	0	0.747038
Y48B6A.12		0	0	0	0.747038
Y48C3A.17	efl-2	0	0	0	1.49408
Y48C3A.5		0	0	0	1.49408
[truncated: 330 more rows]
