# Supplementary material for: An Integrated Strategy to Study Muscle Development and Myofilament Structure in Caenorhabditis elegans
Source: PLoS Genet. 2009 Jun 26;5(6):e1000537. doi: 10.1371/journal.pgen.1000537 (PMC2694363; doi:10.1371/journal.pgen.1000537)
Supplement: Dataset S3 — SAGE tags for known muscle affecting genes. (0.10 MB XLS) [file pgen.1000537.s004.xls]

## Sheet: known muscle affecting genes
Dataset S3. SAGE tags for known muscle affecting genes
Long SAGE libraries with Sequence quality filter: 0.99 and Normalization: 100,000
		SWEM1:	FACS sorted muscle cells (longSAGE, replicate 1)
		SW031:	FACS sorted muscle cells (longSAGE, replicate 2)
Gene Name (CGC)	Sequence Name	SWEM1	SWO31	Role/Affect in Muscle	CDS Description	Protein	Mutant Phenotype
myo-3	K12F2.1	422.739	371.814	thick filaments	myosin heavy chain	myosin heavy chain IIA	Pat
mlc-3	F09F7.2	390.221	461.138	MHC regulation			Unc
act-4	M03F4.2	351.79	247.876	thin filaments	actin	Actin-4	Lvl, Unc
lev-11	Y105E8B.1	307.447	297.004	thick filaments		tropomyosin	Pat
pat-10	F54C1.7	263.103	305.937	thin filaments	calcium binding protein	troponin C	Pat
let-2	F01G12.5	227.629	115.005	muscle attachment	alpha-2 type IV collagen	α-2 type IV collagen
mlc-2	C36E6.5	201.023	226.661	MHC regulation		myosin light chain 2	Lvl (with mlc-1 double)
dim-1	C18A11.7	186.242	222.195	myofilament organization			WT
mup-2	T22E5.5	144.855	148.502	thin filaments	troponin T-like protein	troponin T	Pat
sup-12	T22B2.4	135.986	70.3431	recessive suppressor of unc-60, muscle structure abnormalities	RNA-binding protein		Bmd
emb-9	K04H4.1	133.03	122.821	muscle basement membrane	Collagen	type IV collagen	Pat
unc-15	F07A5.7	130.074	102.723	thick filament core	paramyosin	paramyosin	Unc
act-3	T04C12.4	124.161	168.6	thin filaments	actin	Actin-3	Lvl, Unc
mlc-1	C36E6.3	115.293	184.232	MHC regulation		myosin light chain 1	Lvl (with mlc-2 double)
unc-87	F08B6.4	106.424	100.49	M-line, thin filaments	calponin	calponin	Unc
act-1	T04C12.6	88.6866	168.6	thin filaments	actin	Actin-1	Lvl, Unc
unc-97	F14D12.2	79.8179	74.8093	dense body/M-line assembly	LIM domain containing protein	PINCH	Pat
unc-54	F11C3.3	76.8617	84.8584	thick filament function	myosin heavy chain	myosin heavy chain IIB	Unc
unc-112	C47E8.7	70.9492	40.1961	dense body/M-line assembly	mitogen inducible MIG-2 protein like	mig-2	Pat
unc-35		56.1681	69.2266	dense body/M-line assembly		talin	Pat
unc-95	Y105E8A.6	50.2557	53.5948	dense body/M-line function			Unc
deb-1	ZC477.9	50.2557	46.8954	dense body/M-line assembly		vinculin	Pat
pat-2		47.2995	46.8954	dense body/M-line assembly		α-integrin	Pat
unc-60	C38C3.5	44.3433	51.3616	thin filaments	actin depolymerizing factor	ADF/cofilin	Unc
unc-45	F30H5.1	44.3433	35.7298	thick filaments	P59 protein and TPR domain	myosin chaperone	Pat
ketn-1	F54E2.3	44.3433	27.9139	thin filaments, excluded from dense bodies		kettin	Unc
pat-6	T21D12.4	41.3871	77.0425	dense body/M-line assembly		actopaxin	Pat
etr-1	T01D1.2	41.3871	41.3126	post transcriptional processing of an undefined essential body wall muscle gene	RNA-binding protein	ELAV	Pat
act-2	T04C12.5	38.4308	52.4782	thin filaments	actin	Actin-2	Lvl, Unc
pat-3	ZK1058.2	38.4308	39.0795	dense body/M-line assembly	beta integrin	β-integrin	Pat
pat-4	C29F9.7	32.5184	46.8954	dense body/M-line assembly	integrin-linked kinase	ILK	Pat
unc-96	F13C5.6	32.5184	20.098	thick filament attachment			Unc
spc-1	K10B3.10	26.606	33.4967	muscle attachment/positioning	spectrin alpha chain	α-spectrin	Pat, wide muscle quadrants
dys-1	F15D3.1	26.606	14.5152	muscle degeneration	dystrophin	dystrophin	Hyperactive
unc-82	B0496.3	20.6935	23.4477	thick filament regulation	ser/thr protein kinase	serine/threonine kinase	Unc, Slo
mec-8	F46A9.6	20.6935	17.8649	alternative splicing of unc-52	mecanosensory gene mec-8		Pat
unc-23	H14N18.1	20.6935	7.8159	head muscle dystrophy		BAG family chaperone	Unc
epi-1	K08C7.3	17.7373	29.0305	muscle attachment	laminin	laminin, α-chain
ttn-1	W06H8.8	14.7811	24.5643	I-band		titin	WT
unc-89	C09D1.1	14.7811	13.3987	M-line	immunoglobin-like protein	obscurin	Unc
unc-68	K11C4.5	11.8249	18.9815	muscle contraction	ryanodine receptor	ryanodine receptor	Unc, weak kinker
pat-12		11.8249	4.46623	muscle attachment		GEX interacting protein	Pat
tmd-1	C06A5.7	11.8249	4.46623	myofilament organization	tropomodulin	tropomodulin	Unc, Egl
unc-94		11.8249	4.46623	myofilament organization			Unc
egl-19	C48A7.1	11.8249	0	muscle contraction	calcium channel alpha subunit	L-type calcium channel	Pat
unc-98	F08C6.7	8.86866	24.5643	thick filament attachment	Zinc finger		Unc
atn-1	W04D2.1	8.86866	10.049	actin attachment	alpha-actinin	α-actinin	WT
unc-52	ZC101.2	8.86866	5.58279	dense body/M-line assembly	UNC-52 membrane proteoglycan	perlecan	Pat
uig-1	F32F2.1	5.91244	11.1656	myofilament organization	Guanine nucleotide exchange factor for Rho/Rac/Cdc42-like GTPases		WT
hlh-1	B0304.1	5.91244	11.1656	transcription factor	helix-loop-helix transcription factor	myo-D	Emb, Lvl
let-268	F52H3.1	2.95622	14.5152	muscle attachment	procollagen-lysine,2-oxoglutarate 5-dioxygenase precusor	procollagen lysyl hydroxylase	Pat
unc-78	C04F6.4	2.95622	11.1656	thin filament localization/organization	beta transducin	actin interacting protein 1	Unc, Slo
unc-105	C41C4.5	2.95622	10.049	muscle contraction	Amiloride-sensitive sodium channel	muscle degenerin	Unc
dyc-1	C33G3.1	2.95622	10.049	muscle degeneration		CAPON	Hyperactive
ace-3	Y48B6A.8	2.95622	6.69934	muscle contraction		acetylcholinesterase
lam-1	W03F8.5	2.95622	2.23311	muscle attachment	laminin	laminin, β-chain
mua-3	K08E5.3	2.95622	0	muscle attachment	LDL receptor related protein, EGF and CMP repeats	fibrillin	Unc
ace-1	W09B12.1	0	5.58279	muscle contraction		acetylcholinesterase
vab-10	ZK1151.1	0	3.34967	muscle attachment		spectraplakin	Unc, Prl
unc-93	C46F11.1	0	3.34967	muscle contraction	UNC-93 protein	K+ channel	Unc, Prl
mua-6	W10G6.3	0	1.11656	muscle attachment	intermediate filament protein	intermediate filament protein	Lvl, Unc
mup-4	K07D8.1	0	1.11656	muscle attachment/positioning			Lvl, Prl
let-805	H19M22.2	0	1.11656	muscle patterning		myotactin	Pat
sup-9	F34D6.3	0	1.11656	recessive suppressor of unc-93, muscle contraction		TWK K+ channel	WT
unc-120	D1081.2	0	0	actin and myosin transcriptional regulation	MADS domain	MADS-box transcription factor	Unc, Prl
mua-1	F54H5.4	0	0	gene regulation	Zinc finger	transcription factor	Prl
vab-19	T22D2.1	0	0	muscle attachment		KRANK	Emb
ace-2	Y44E3A.2	0	0	muscle contraction	carboxylesterase	acetylcholinesterase
sup-10	R09G11.1	0	0	recessive suppressor of unc-93		transmembrane protein	Unc
unc-22	ZK617.1	0	0	thick filaments	Fibronectin type III domain (31 domains), IG (immunoglobulin) superfamily (18 domains), calcium/calmodulin dependent protein kinase	twitchin	Unc, twitcher
unc-27	ZK721.2	0	0	thin filaments	troponin I	tropinin I	Unc
unc-109				abnormal muscle structure			Emb, Unc, Prl
unc-90				abnormal muscle structure			Sma, Prl
sup-11				dominant suppressor of unc-93			Slo
mua-2				muscle attachment			Unc
mua-4				muscle attachment			Unc
mua-5				muscle attachment			Unc
mua-7				muscle attachment			Unc
mup-1				muscle attachment			Emb
unc-111				myofilament organization, partial suppressor of unc-105			Slightly Unc, moves well
unc-113				myofilament organization, partial suppressor of unc-106			Unc, Slo
unc-114				myofilament organization, partial suppressor of unc-107			Unc, Prl
sup-13				recessive suppressor of unc-78			WT
sup-38				semidominant suppressor of viable unc-52, some muscle abnormalities/fragility			Small brood size
mau-3				unknown			Unc
mau-5				unknown			Unc, Prl
pat-11				unknown			Pat
pat-9				unknown			Pat
