# Supplementary material for: An Integrated Strategy to Study Muscle Development and Myofilament Structure in Caenorhabditis elegans
Source: PLoS Genet. 2009 Jun 26;5(6):e1000537. doi: 10.1371/journal.pgen.1000537 (PMC2694363; doi:10.1371/journal.pgen.1000537)
Supplement: Dataset S4 — Comparison muscle SAGE and promoter::GFP expression in muscle. (1.06 MB XLS) [file pgen.1000537.s005.xls]

## Sheet: GFP+SAGE
Dataset S4. Comparison muscle SAGE and promoter::GFP expression in muscle (Hunt-Newbury et al, 2007)
Genes present in mucle SAGE AND promoter::GFP expressed in muscle
Tag counts using Long SAGE libraries with Sequence quality filter: 0.99 and Normalization: 100,000
		SWEM1:	FACS sorted muscle cells (longSAGE, replicate 1)
		SW031:	FACS sorted muscle cells (longSAGE, replicate 2)
sequence name	gene name (CGC)	SWEM1	SW031	description
AC7.2	soc-2	0	3.34967
B0041.5		0	5.58279
B0041.7	xnp-1	2.95622	4.46623	helicase
B0228.4	tag-308	29.5622	22.3311
B0252.2	asm-1	0	1.11656	Spingomyelin phosphodiesterase
B0272.3		2.95622	1.11656	3-hydroxyacyl-CoA dehydrogenase
B0286.4	ntl-2	11.8249	12.2821
B0303.2		14.7811	5.58279
B0303.3		20.6935	23.4477	Acetyl-coa acetyltransferase
B0304.1	hlh-1	5.91244	11.1656	helix-loop-helix transcription factor
B0334.4		5.91244	7.8159	Yeast hypothetical protein L8167.12 like
B0336.10	rpl-23	322.228	313.753
B0336.2	arf-1.2	32.5184	69.2266	ARF
B0336.3		2.95622	8.93246
B0361.6		2.95622	2.23311
B0393.1	rps-0	150.767	135.103	40S ribosomal protein
B0403.4	tag-320	35.4746	62.5272	protein disulfide-isomerase
B0412.4	rps-29	402.046	290.305	40S ribosomal protein S29
B0457.1	lat-1	8.86866	5.58279	G-protein coupled receptor protein
B0511.10	eif-3.E	0	2.23311
B0546.1	mai-2	47.2995	36.8464	ATPase inhibitor
B0547.1	csn-5	0	2.23311
C02B4.2	nhr-17	11.8249	5.58279	nuclear hormone receptor
C02C6.1	dyn-1	5.91244	1.11656	dynamin
C02E11.1		0	8.93246
C02F5.4		0	3.34967
C03B8.4	lin-13	5.91244	3.34967	Zinc finger
C03C10.1	kin-19	44.3433	41.3126	casein Kinase I
C03G5.1	sdha-1	20.6935	12.2821	succinate dehydrogenase flavoprotein subunit
C03H5.2		11.8249	5.58279
C04C3.3		5.91244	10.049	pyruvate dehydrogenase
C04F6.4	unc-78	2.95622	11.1656	beta transducin
C04G2.6	dis-3	0	2.23311	S.pombe mitotic control protein like
C04G6.3	pld-1	0	3.34967	phospholipase D
C05C10.3		2.95622	6.69934	3-oxoacid CoA-transferase
C05C8.2		0	1.11656
C05D11.12	let-721	32.5184	7.8159	YAAS
C05D11.4	let-756	2.95622	3.34967	heparin-binding gf
C05D11.5		5.91244	1.11656
C05D11.7		11.8249	6.69934
C05D9.5	ife-4	8.86866	11.1656	initiation factor 4E (EIF-4E)
C05E4.3	srp-1	2.95622	4.46623	serine protease inhibitor
C06A5.7	tmd-1	11.8249	4.46623	tropomodulin
C06B3.4	stdh-1	2.95622	10.049	estradiol 17 beta-dehydrogenase
C06G1.5		11.8249	22.3311	protein phosphatase PP2A
C06G3.5		11.8249	16.7484	adeonsine deaminase
C06G8.1		5.91244	0
C07H6.7	lin-39	0	7.8159	C. elegans homeobox gene lin-39
C08B6.8		5.91244	5.58279	YJER protein
C08F8.1	pfd-1	23.6497	23.4477
C09D4.5	rpl-19	221.716	199.864	60S ribosomal protein L19
C09D8.1	ptp-3	14.7811	5.58279	protein-tyrosine phosphatase with fibronectin type III-like domains (DPTP and LAR like)
C09E9.1		2.95622	2.23311
C09G12.9		0	3.34967
C09H6.2	lin-10	23.6497	18.9815	Phosphotyrosine interaction domain (PTB/PID)., PDZ domain (Also known as DHR or GLGF). (2 domains)
C10G8.8		0	5.58279
C11H1.3		2.95622	1.11656	Zinc finger, C3HC4 type (RING finger)
C12D8.1		2.95622	6.69934	RNA binding protein
C13B9.3		17.7373	32.3802
C16C10.11		41.3871	42.4292
C16C10.4		0	1.11656
C16D9.2	rol-3	0	1.11656	tyrosine-protein kinase
C17G10.2		2.95622	0	TPR domain
C17G10.9		20.6935	12.2821
C17H12.1	dyci-1	8.86866	3.34967
C18D11.4	rsp-8	8.86866	18.9815	RNA recognition motif. (aka RRM, RBD, or RNP domain)
C18E9.6		5.91244	11.1656
C18F10.7		0	1.11656
C18F10.8	srg-7	0	1.11656	7TM chemoreceptor, srg family
C18H9.7	rpy-1	2.95622	3.34967	postsynaptic protein
C23G10.8		0	3.34967	S. pombe adenylyl cyclase-associated protein (weak)
C24A11.8	frm-4	14.7811	4.46623
C25A1.10	dao-5	23.6497	10.049
C26C6.5	dcp-66	2.95622	2.23311
C26D10.2	hel-1	76.8617	100.49	translation initiation factor eIF-4A
C27A12.8	ari-1	0	5.58279
C27A7.4	che-11	0	1.11656
C27B7.8	rap-1	2.95622	11.1656	ras protein
C29E6.1	let-653	2.95622	1.11656	LET-653 mucin like protein
C29F9.7	pat-4	32.5184	46.8954	integrin-linked kinase
C30C11.2	rpn-3	0	1.11656	Diphenol oxidase A2
C30F8.4	kin-32	0	3.34967	protein kinase
C32D5.9	lgg-1	212.848	166.367
C32F10.8		2.95622	1.11656	alanine aminotransferase
C34E10.6	atp-2	73.9055	64.7603	ATP synthase beta chain
C34F11.3		5.91244	5.58279	AMP deaminase
C36B1.4	pas-4	0	5.58279	proteasome A-type submit
C36E8.3		5.91244	13.3987
C36E8.5	tbb-2	35.4746	40.1961	beta tubulin
C37C3.2		29.5622	31.2636
C37C3.6	ppn-1	100.511	103.84	protease inhibitor
C37F5.1	lin-1	8.86866	7.8159
C37H5.6		29.5622	12.2821
C39F7.4	rab-1	17.7373	24.5643	RAS-related protein
C41D11.2	eif-3.H	2.95622	0
C43G2.1		5.91244	1.11656
C44B12.2	ost-1	508.47	508.034	osteonectin
C44C1.4	vps-45	2.95622	4.46623	yeast vacuolar protein sorting protein 33 (SLP1)
C44E4.4		11.8249	11.1656	RNA-binding protein
C44H4.5	tap-1	0	2.23311	Protein phosphatase 2C
C47B2.5	eif-6	5.91244	6.69934	EUKARYOTIC TRANSLATION INITIATION FACTOR 6 (EIF-6)
C49H3.6		14.7811	6.69934
C50F7.4		2.95622	6.69934	succinyl-CoA synthetase beta chain
C53B4.7	bre-1	11.8249	6.69934
C54H2.5	sft-4	53.2119	35.7298
C55B6.2	dnj-7	11.8249	5.58279
C56C10.3	vps-32.1	17.7373	22.3311
C56G2.3		2.95622	1.11656
C56G2.4		11.8249	5.58279
CD4.4		5.91244	6.69934
D1007.7		0	8.93246	RNA-binding protein
D1046.1		2.95622	3.34967	glycine-rich RNA-binding protein
D2024.3	elo-3	2.95622	1.11656
D2024.6	cap-1	17.7373	32.3802
D2030.9	wdr-23	8.86866	2.23311	Lithosperm lec14B protein like
D2045.9		2.95622	6.69934
D2085.3		0	1.11656	translation initiation factor (EIF)
E01A2.6		11.8249	14.5152
F01G12.5	let-2	227.629	115.005	alpha-2 type IV collagen
F01G4.1	psa-4	14.7811	4.46623	SNF2alpha like
F01G4.6		41.3871	39.0795	phosphate carrier protein precursor
F02E9.2	lin-28	2.95622	11.1656	cold shock domain
F07A11.2		2.95622	10.049	glucosamine-fructose-6-phosphate aminotransferase
F07A11.4		5.91244	6.69934	ubiquitin carboxyl-terminal hydrolase
F07D10.1	rpl-11.2	44.3433	83.7418	ribosomal protein
F08B12.3	slo-2	0	1.11656
F08C6.3	tag-197	2.95622	1.11656
F08G12.1		2.95622	2.23311	ras-related like protein
F09B9.3	erd-2	20.6935	15.6318	ER lumen protein retaining receptor
F09F7.1		0	3.34967
F09F7.2	mlc-3	390.221	461.138
F09F7.4		2.95622	4.46623	Enoyl-CoA hydratase
F09F7.7		14.7811	7.8159
F09G2.4		2.95622	3.34967
F10B5.1	rpl-10	431.608	427.641	ribosomal protein L10 (QM protein)
F10E7.4	spon-1	5.91244	11.1656	F-spondin
F10E7.5		11.8249	16.7484
F10E9.6	mig-10	2.95622	21.2146
F10G7.2	tsn-1	0	4.46623	human 100 kDa activator protein
F11A10.2		11.8249	16.7484
F11A10.5		5.91244	10.049
F11C3.3	unc-54	76.8617	84.8584	myosin heavy chain
F11G11.7	dnj-9	0	1.11656
F11H8.1	rfl-1	2.95622	2.23311	ubiquitin-activating enzyme
F13B12.1		5.91244	23.4477
F14D12.2	unc-97	79.8179	74.8093	LIM domain containing protein
F14F3.2	git-1	2.95622	4.46623	ankyrin motif
F15D3.1	dys-1	26.606	14.5152	dystrophin
F15G9.4	him-4	2.95622	20.098	Ig superfamily repeats (I-type)
F16A11.1		0	2.23311	Zinc finger, C3HC4 type (RING finger)
F19H8.1	tps-2	2.95622	10.049	trehalose phosphate synthase
F20C5.1	pme-3	0	2.23311	poly(ADP)ribose glycohydrolases
F20D1.10	tag-299	29.5622	25.6808
F20D6.11		0	1.11656	oxidoreductase
F20H11.3	mdh-1	0	3.34967	malate dehydrogenase
F22D6.2		62.0806	40.1961
F22D6.3	nrs-1	0	10.049	asparaginyl-tRNA synthetase
F23B12.5		14.7811	16.7484	dihyrolipoamide acetyltransferase component (pyruvate dehydrogenase complex)
F23C8.6		23.6497	26.7974
F23F1.5		2.95622	3.34967
F23F12.6	rpt-3	5.91244	2.23311
F25B3.6		0	7.8159
F25B4.2		2.95622	0
F25B5.1		0	2.23311
F25B5.7		26.606	18.9815
F25H2.10	rpa-0	387.265	379.63	deoxyribonuclease
F25H2.5		76.8617	102.723	nucleoside diphosphate kinase
F25H5.3		14.7811	12.2821	Pyruvate kinase
F26D10.3	hsp-1	171.461	118.355	HSP-1 heat shock 70kd protein A
F26F4.7	nhl-2	0	2.23311
F27C1.7	atp-3	70.9492	74.8093	ATPase
F27D9.5	pcca-1	91.6428	79.2756	Propionyl-coA carboxylase alpha chain precursor
F28F8.6	atx-3	0	1.11656	Human Machedo-Joseph disease protein 1 like
F29D10.4	hum-1	5.91244	5.58279	myosin
F29F11.6	gsp-1	2.95622	3.34967	serine/threonine protein phosphatase
F30A10.8	stn-1	23.6497	10.049	beta1-syntrophin
F31C3.1	cyn-5	195.11	165.25	cyclophillin
F31D4.3	fkb-6	47.2995	31.2636	FKBP-type peptidyl-prolyl cis-trans isomerases
F31E3.5	eft-3	221.716	206.563	Elongation factor 1-alpha
F32B6.2		2.95622	0	carbomoyl-phosphate carboxylase
F32D1.10	mcm-7	17.7373	7.8159	cell division control protein
F32F2.1	uig-1	5.91244	11.1656	Guanine nucleotide exchange factor for Rho/Rac/Cdc42-like GTPases
F33C8.3	tsp-8	2.95622	23.4477	tetraspanin
F33H2.3		14.7811	16.7484	Leucine Rich Repeat (2 copies) (2 domains)
F35A5.8	erp-1	2.95622	7.8159
F35F11.1		8.86866	4.46623
F35H12.2		0	4.46623
F37C12.1		5.91244	5.58279
F37C12.11	rps-21	29.5622	44.6623	Ribosomal protein S21
F38A5.13	dnj-11	5.91244	4.46623	DNA-binding protein
F38B7.1		23.6497	18.9815	Zinc finger C-x8-C-x5-C-x3-H type (and similar).
F38E9.2	nas-39	2.95622	1.11656
F38E9.5		44.3433	23.4477	protein tyrosine kinase
F38H4.9	let-92	29.5622	25.6808	serine/threonine protein phosphatase
F39B2.1		2.95622	1.11656	Zinc finger, C2H2 type (7 domains)
F39B2.10	dnj-12	23.6497	26.7974	DnaJ, prokaryotic heat shock protein
F40F11.2		11.8249	0
F40F9.10		2.95622	1.11656
F40G9.2		0	7.8159
F40G9.3	ubc-20	8.86866	13.3987	ubiquitin conjugating enzyme
F41C3.5		14.7811	16.7484	Serine carboxypeptidase
F41C6.1	unc-6	0	8.93246
F41E6.13	atgr-18	35.4746	14.5152
F41E6.6	tag-196	70.9492	41.3126	cysteine protease and a protease inhibitor
F42A8.2	sdhb-1	17.7373	12.2821	succinate dehydrogenase (ubiquinone) iron sulphur protein
F42A9.1	tag-137	5.91244	2.23311	kinase
F42D1.2		0	2.23311	tyrosine aminotransferase
F42E11.1	pgp-4	0	2.23311	p-glycoprotein
F42G4.3	zyx-1	17.7373	5.58279	LIM domain containing proteins
F42G8.12	isp-1	59.1244	64.7603	ubiquinol-cytochrome C reductase
F43E2.7		14.7811	26.7974
F43G9.1		20.6935	20.098	isocitrate dehydrogenase
F43G9.3		2.95622	1.11656	mitochondrial carrier protein
F43G9.5		2.95622	1.11656
F45E4.2	plp-1	67.993	74.8093
F46B6.7	ztf-7	8.86866	6.69934	Zinc finger, C2H2 type
F46C5.8	rer-1	14.7811	10.049	endoplasmic reticular protein
F46G10.7	sir-2.2	8.86866	10.049	SIR
F46H5.4		5.91244	5.58279	Rat trg gene product
F47B7.2		5.91244	3.34967
F47D12.4	hmg-1.2	56.1681	24.5643
F47D12.6		8.86866	6.69934
F47G9.1		11.8249	14.5152	Fugu S31III125 protein
F48E8.5	paa-1	8.86866	6.69934	Protein phosphatase 2A
F48F7.1	alg-1	32.5184	12.2821
F49C12.8	rpn-7	0	1.11656
F49H12.6	acl-4	5.91244	5.58279
F53A9.10	tnt-2	5.91244	3.34967
F53E2.1	tag-304	20.6935	12.2821
F53F10.1		44.3433	27.9139
F53H8.1	apm-3	5.91244	7.8159	clathrin coat assembly protein
F53H8.2	arr-1	0	2.23311	beta-arrestin
F54A5.3	shc-1	11.8249	3.34967
F54D7.2		14.7811	7.8159
F54D7.4	zig-7	17.7373	18.9815
F54D8.2	tag-174	56.1681	87.0915	Cytochrome C oxidase
F54E2.3	ketn-1	44.3433	27.9139
F54G8.4	nhl-1	2.95622	5.58279	Zinc finger, C3HC4 type (RING finger)
F55A11.2	syn-3	0	3.34967	epimorphin protein
F55A12.8		2.95622	4.46623
F55A4.1		14.7811	2.23311	vesicle trafficking protein sec22b
F55A4.5		0	4.46623
F55C5.8		0	10.049	signal recognition particle 68 KD protein
F55C7.7	unc-73	17.7373	7.8159	guanine nucleotide exchange factor
F56B6.4	uvt-5	11.8249	12.2821	glycogenin
F56C11.3		2.95622	2.23311
F56C9.1	gsp-2	5.91244	10.049
F56E10.4	rps-27	186.242	232.244	ribosomal protein
F56H1.4	rpt-5	2.95622	3.34967	ATPase
F56H11.1	fbl-1	2.95622	4.46623	fibrulin-1 (C-isoform)
F56H11.4	elo-1	2.95622	5.58279	Yeast YJT6 like
F58B3.5	mrs-1	8.86866	11.1656	methionyl-tRNA synthetase
F59B10.1	pqn-47	2.95622	1.11656
F59B8.2		29.5622	46.8954	isocitrate dehydrogenase
F59F4.2		76.8617	36.8464
H06H21.3		23.6497	18.9815	translation initiation factor
H19N07.1		8.86866	3.34967	elongation factor
H20J18.1	scd-1	32.5184	11.1656
H21P03.1	mbf-1	8.86866	13.3987	Helix-turn-helix
H28G03.6	mtm-5	5.91244	2.23311
H28O16.1		17.7373	48.012	ATP synthase alpha and beta subunits, ATP synthase Alpha chain, C terminal
H39E23.1	par-1	17.7373	2.23311	serine/threonine kinase (KIN1/SNF1/Nim1 subfamily)
JC8.3	rpl-12	165.548	164.134	Ribosomal protein L11
K02A4.1	bcat-1	2.95622	1.11656	twt1 like protein
K04A8.6	dre-1	17.7373	12.2821
K04D7.3	gta-1	2.95622	16.7484	4-aminobutyrate aminotransferase
K04G11.4		0	1.11656	guanine nucleotide bionding protein beta subunit
K04H4.1	emb-9	133.03	122.821	Collagen
K06A4.3		2.95622	10.049	gelsolin
K07B1.4		2.95622	1.11656
K07B1.5	acl-14	5.91244	4.46623
K07C11.5	tag-225	14.7811	12.2821	metalloproteinase inhibitor
K08E3.5		11.8249	21.2146	UTP--GLUCOSE-1-PHOSPHATE URIDYLYLTRANSFERASE (EC 2.7.7.9) (UDP-GLUCOSE PYROPHOSPHORYLASE) (UDPGP)
K08E7.2	hsb-1	20.6935	31.2636
K08F8.6	let-19	2.95622	1.11656
K09A9.6		20.6935	3.34967	aspartyl beta hydroxylase like
K11C4.3	unc-70	8.86866	5.58279	spectrin beta chain
K11H3.1	gpdh-2	23.6497	27.9139	Glycerol-3-phosphate dehydrogenase
K12C11.4	dapk-1	0	1.11656	ankyrin and protein kinase
M01A10.3		2.95622	6.69934
M01E11.7	tag-163	23.6497	33.4967
M01F1.3		11.8249	4.46623	lipoic acid synthase
M01G5.3		2.95622	1.11656
M03A8.2		8.86866	1.11656
M03F4.7	calu-1	183.286	130.637	calcium binding protein
M03F8.3		5.91244	1.11656
M88.5		8.86866	2.23311	hnRNP K
PAR2.1		2.95622	5.58279
R03D7.4		2.95622	11.1656
R03E1.1	sym-4	0	1.11656	WD domain, G-beta repeat (3 domains)
R04A9.5		2.95622	2.23311
R04F11.5		0	7.8159
R05D3.2		0	3.34967
R05F9.10	sgt-1	32.5184	30.1471	TPR domain repeats
R05F9.6		11.8249	20.098	phosphoglucomutase
R05G6.7		41.3871	71.4597	Channel Protein
R06F6.5	npp-19	0	1.11656
R07B7.11	gana-1	8.86866	11.1656	alpha-N-acetylgalactosaminidase
R07E5.7		5.91244	7.8159
R07H5.8		11.8249	13.3987	adenosine kinase
R08D7.6	pde-2	8.86866	6.69934	Cyclic GMP phosphodiesterase
R09A8.3	tag-147	11.8249	1.11656	ring canal like protein
R09E12.3		17.7373	33.4967
R10E11.1	cbp-1	0	3.34967	bromodomain
R10H10.5	gpa-7	0	3.34967	guanine nucleotide-binding protein
R11F4.1		0	1.11656	Glycerol kinase
R12E2.13		8.86866	24.5643
R12E2.3	rpn-8	2.95622	5.58279
R13A5.1	cup-5	0	1.11656
R13A5.8	rpl-9	44.3433	35.7298	Ribosomal protein L9
R155.1		11.8249	31.2636
R166.2		5.91244	6.69934
R74.6		0	3.34967	DOM34 protein
T01C8.5		2.95622	3.34967	aminotransferase
T01G1.2		2.95622	5.58279
T03F6.5	lis-1	2.95622	2.23311	WD domain, G-beta repeats (4 domains)
T03F7.1	snf-11	38.4308	40.1961	Na(+)/Cl(-)-dependent GABA transporter
T03G6.3		20.6935	12.2821	plasma cell membrane protein and phosphodiesterase I (weak)
T04B8.5		11.8249	6.69934
T04C12.4	act-3	124.161	168.6	actin
T04C9.4	mlp-1	11.8249	23.4477
T04H1.2		0	3.34967	GTP-binding protein
T05C12.7	cct-1	73.9055	89.3246	T-complex protein
T05D4.1		56.1681	48.012	Fructose-bisphosphate aldolase class-I
T05H4.1	acl-8	0	4.46623
T06E8.1	acl-2	0	1.11656	1-acyl-SN-glycerol-3-phophate acyltransferase
T06H11.4	moc-1	0	2.23311	gephyrin
T08B2.10	rps-17	215.804	232.244	40S ribosomal protein S17
T08B2.7		14.7811	17.8649	3-hydroxyacyl-CoA dehydrogenase
T08G11.1		2.95622	1.11656	nucleotide binding protein
T09A5.1	cex-2	2.95622	0	calcium binding protein
T09B4.8		5.91244	6.69934	aminotransferase
T09E8.2	him-17	2.95622	6.69934
T10B10.2	ucr-2.2	14.7811	5.58279	ubiquinol-cytochrome c reductase complex core protein 2
T10B11.6		0	2.23311
T10C6.5		11.8249	6.69934
T10H9.4	snb-1	67.993	68.11	synaptobrevin
T11F9.11	dhs-19	5.91244	8.93246	3-OXOACYL-[ACYL-CARRIER PROTEIN] REDUCTASE
T14D7.1		14.7811	20.098	serine-pyruvate aminotransferase
T14F9.1	vha-15	11.8249	5.58279	ATPase subunit
T14F9.3	hex-1	0	2.23311	beta-hexosaminidase beta subunit
T14G12.3	tag-18	2.95622	25.6808
T19B10.1	cyp-29A2	0	1.11656	cytochrome P450
T20F10.1	tag-181	11.8249	4.46623	Protein kinase C terminal domain
T20G5.2	cts-1	20.6935	32.3802	Citrate synthase
T21B10.7		23.6497	21.2146	t-complex protein 1
T21D12.3		0	18.9815
T21E12.4	dhc-1	2.95622	0	dynein heavy chain
T22B11.5		8.86866	15.6318	2-oxoglutarate dehydrogenase
T22B2.4	sup-12	135.986	70.3431	RNA-binding protein
T22C1.6		2.95622	2.23311	myosin
T23G5.1	rnr-1	2.95622	4.46623	Ribonucleoside-disphosphate reductase large chain
T23G7.4	sec-5	2.95622	2.23311
T24B8.1	rpl-32	245.366	262.391	60S ribosomal protein L32
T24H10.1		14.7811	7.8159	transcription factor S-II
T25G12.4	rab-6.2	17.7373	18.9815	ras-related protein
T26A5.9	dlc-1	144.855	123.938
T26C12.1		0	2.23311	acetolactate synthase
T27A1.4		47.2995	36.8464	ionic channel protein
T27E9.1	tag-61	203.979	199.864	ADP/ATP carrier protein
T27E9.4	kel-3	2.95622	8.93246	ring canal protein like
T28D6.4		2.95622	7.8159	Ank repeat (8 domains)
W01A11.1		5.91244	2.23311	epoxide hydrolase
W02A11.3		8.86866	12.2821	Zinc finger, C3HC4 type (RING finger)
W02A2.2	far-6	8.86866	0
W02B12.10		0	2.23311
W02B12.3	rsp-1	2.95622	6.69934	pre-mRNA splicing factor like protein
W02D3.9	unc-37	32.5184	16.7484	transducin-like enhancer protein
W02D7.7	sel-9	26.606	30.1471	type I membrane protein
W03F9.10		14.7811	7.8159
W04D2.1	atn-1	8.86866	10.049	alpha-actinin
W05E10.4	tre-3	0	6.69934	trehalase
W06H8.8	ttn-1	14.7811	24.5643
W08F4.3		0	1.11656
W08G11.4	pptr-1	0	3.34967	RTS1 PROTEIN (SCS1 PROTEIN)
W09C5.1		38.4308	21.2146
W09C5.6	rpl-31	203.979	175.3	Ribosomal protein L31e
W09G3.2		8.86866	7.8159
W10D5.2		56.1681	77.0425	NADH-ubiquinone oxidoreductase 20 KD subunit
Y102A11A.2		2.95622	0
Y108G3AL.1	cul-3	0	1.11656
Y110A7A.3	unc-63	2.95622	1.11656	ion-channel protein
Y111B2A.11	epc-1	2.95622	3.34967
Y111B2A.18	rsp-3	79.8179	42.4292	splicing factor
Y113G7B.17		17.7373	18.9815
Y116A8C.35	uaf-2	5.91244	11.1656
Y116A8C.42	snr-1	35.4746	43.5457	small nuclear ribonuclearprotein SM D3
Y119C1B.8	tag-332	23.6497	4.46623
Y25C1A.5		2.95622	2.23311	beta adaptin-like protein
Y32F6A.3	pap-1	14.7811	13.3987	POLY(A) POLYMERASE (EC 2.7.7.19) (PAP) (POLYNUCLEOTIDE ADENYLYLTRANSFERASE)
Y34D9A.1		2.95622	6.69934
Y34D9A.6	glrx-10	2.95622	11.1656
Y37E11B.5		2.95622	6.69934
Y38F1A.6		2.95622	2.23311	Iron-containing alcohol dehydrogenases
Y39A1C.1		8.86866	13.3987
Y39A3CR.3		2.95622	0
Y39E4B.1	abce-1	0	3.34967
Y39G10AR.8		11.8249	8.93246
Y40B1B.7		29.5622	29.0305
Y41C4A.9		0	1.11656
Y43B11AR.4	rps-4	76.8617	102.723
Y43F4B.7		11.8249	0
Y46G5A.12		2.95622	15.6318
Y46G5A.17	cpt-1	118.249	58.061
Y48B6A.6		0	12.2821
Y48G8AL.8	rpl-17	360.659	315.986
Y48G9A.8	ppk-2	0	2.23311
Y49A3A.2	vha-13	11.8249	8.93246	ATP synthase alpha and beta subunits ; ATP synthase ab C terminal
Y49E10.20		5.91244	0	CD36 family
Y50D7A.4		0	4.46623
Y51H4A.17	sta-1	2.95622	2.23311
Y51H7C.11		0	1.11656
Y53C12B.1		0	1.11656	WD domain, G-beta repeats (4 domains)
Y53G8AL.2		5.91244	6.69934
Y54E2A.11	eif-3.B	2.95622	4.46623
Y54E5A.7		8.86866	7.8159	Domain in SPla and the ryanodine Receptor.
Y54G2A.18		8.86866	11.1656
Y54G2A.29		2.95622	0
Y55F3AL.1	plx-1	0	3.34967
Y55F3AM.3		8.86866	4.46623
Y57G11C.12	nuo-3	20.6935	27.9139
Y57G11C.13	arl-8	14.7811	16.7484	ADP-ribosylation factor
Y59C2A.2		2.95622	0
Y62E10A.1	rla-2	14.7811	26.7974
Y65B4BL.5		5.91244	4.46623
Y65B4BR.4	wwp-1	11.8249	7.8159
Y69A2AR.18		17.7373	46.8954
Y71F9AL.17		8.86866	6.69934	coatomer, alpha chain
Y71F9AL.9		14.7811	21.2146
Y71F9B.3		44.3433	27.9139
Y71G12B.15	ubc-3	14.7811	13.3987
Y71H10B.1		2.95622	2.23311
Y73B6BL.4		5.91244	3.34967
Y73E7A.3		0	1.11656
Y73F8A.27		0	6.69934
ZC373.5		0	3.34967
ZC395.10		59.1244	44.6623
ZC506.1		5.91244	7.8159	man(9)-alpha-mannosidase
ZC506.3	pssy-1	5.91244	15.6318	phosphatidylserine synthase I
ZK1058.4	ccdc-47	23.6497	20.098
ZK112.2	ncl-1	8.86866	3.34967	xnf7
ZK1127.10		20.6935	7.8159	cystathionine gamma-lyase
ZK177.8		2.95622	2.23311
ZK377.2	sax-3	17.7373	10.049
ZK512.2		0	2.23311	RNA helicase
ZK54.2	tps-1	0	6.69934	trehalose phophate synthase
ZK652.1	snr-5	20.6935	31.2636	small nuclear ribonucleoprotein Sm F (snRNP core protein F)
ZK688.6	tag-282	17.7373	26.7974
ZK721.1	tag-130	0	2.23311
ZK757.4		5.91244	1.11656
ZK829.7		14.7811	18.9815	alcohl dehydrogenase like
ZK836.2		2.95622	0	2-oxoglutarate dehydrogenase

## Sheet: GFPnoSAGE
Dataset S4. Comparison muscle SAGE and promoter::GFP expression in muscle (Hunt-Newbury et al, 2007)
promoter::GFP in muslce, NO tag counts in either muscle SAGE library
Sequence Name (Gene)	GeneName	CDS Description
B0284.1
B0350.2	unc-44
B0414.5	cpb-3	RNA binding protein
B0416.5
B0454.10	sri-30	7TM chemoreceptor, sri family
B0464.5	spk-1	serine/threonine kinase (2 domains)
B0545.1	tpa-1	protein kinase C
BE0003N10.2
C02E11.1
C03A3.2
C06E7.1		S-adenosylmethionine synthetase
C06H2.4	folt-1	folate transporter protein
C09F5.2	orai-1
C10H11.1
C13B9.4
C13G3.3	pptr-2	proteion phosphatase
C18A3.5		RNA binding protein
C28C12.7	spp-10	7TM chemoreceptor, spp family
C28H8.11		tryptophan 2,3-dioxygenase
C33D12.2
C33H5.18		CDP-diacylglycerol synthase
C34B2.6		protease
C42C1.14	rpl-34
C42D8.3	uvt-3
C47D12.6	trs-1	threonyl-tRNA synthetase (mitochondrial)
C50C3.9	unc-36
C50D2.7
C54D2.4	sul-3
C54G4.1	rskn-2	Protein kinase C terminal domain
D1007.12	rpl-24.1	60S ribosomal protein L24
D1081.2	unc-120	MADS domain
D2007.2
D2013.10	tag-175
DH11.1		glutaminase
E02D9.1		protein kinase
F08F8.3	kap-1
F10A3.15	str-111
F10G7.8	rpn-5
F11E6.2	grl-24
F16A11.2		Methanococcus hypothetical protein 0682 like
F17C11.8	tag-318
F17C8.5	twk-6
F19B6.1		uridine kinase
F22B3.1	his-64	histone H4
F22F7.1
F25B4.1		aminomethytransferase
F25H2.1	tli-1	C2 domain
F25H8.3	gon-1	thrombospondin like
F26A1.14		2',3'-cyclic nucleotide 3'-phosphodiesterase
F28D1.7	rps-23	ribosomal protein S23
F29G9.5	rpt-2	ATPase
F33A8.5	sdhd-1
F35G12.6	mab-21
F36H1.2	tag-144	ankyrin like
F38A1.8		Signal recognition particle receptor alpha subunit
F39H11.1		Yeast YB81 protein like
F42E11.2
F47B3.8	tag-162	EGF-like protein
F47D2.7	srt-20	7TM chemoreceptor, srt family
F52F12.1	oct-1	transporter
F53B1.2
F53C11.5
F56C9.10
F56D12.1	alh-6	aldehyde dehydrogenase
F56D12.5	vig-1
F56D5.10	srxa-2
F57G9.4	sre-29	7TM receptor, sre family
F58E10.3		ATP-dependent helicase (DEAD box)
H37N21.1		tyrosine-protein kinase
H38K22.4
H43I07.3
K08D12.3
K08E7.8		Leucine Rich Repeat (2 copies) (2 domains)
K10B3.8	gpd-2
K12C11.2	smo-1
K12H4.5
M01D7.6	emr-1
M02B7.4
M03A1.6	ipla-1
M106.3		Zinc-binding dehydrogenases
R05F9.1		yeast suppressor protein SRP40 (weak)
R05H10.2		RNA recognition motif. (aka RRM, RBD, or RNP domain) (2 domains)
R07E3.5	acl-5
R09E12.2	srbc-58	7TM chemoreceptor, srbc family
R11D1.8	rpl-28	ribsomal protein L28 like
R13F6.10
R13F6.2
R144.7	larp-1
R148.6	heh-1
R74.7
T04A6.1
T04A8.4	tag-243
T04A8.6		ribonuleoprotein
T04D1.3	unc-57
T05A7.4	hmg-11	nuclear phosphoprotein (weak)
T05C12.10	qua-1	hedgehog-like protein
T07G12.1	cal-4	calmodulin
T09A12.2		glutathione peroxidase
T10H9.2	scd-2	protein kinase
T17E9.2	nmt-1
T21B10.2	enol-1	enolase
T26E3.4
T27C4.4	lin-40
T27F6.5	prs-2	tRNA synthetases class II (Gly, His, Pro and Ser)
VF11C1L.1	ppk-3	FYVE zinc finger
W01A11.3	unc-83
W02A2.1	fat-2	Fatty acid desaturase
W02C12.3	hlh-30	transcription factor
W02H5.7	sknr-1
W03F9.1
W04B5.5		protein kinase
W09H1.5		Zinc-binding dehydrogenases
Y119C1B.5
Y18D10A.13	pad-1
Y18D10A.6	nhx-8	Sodium/hydrogen exchanger family
Y24D9A.4	rpl-7A
Y37E11AR.2	siah-1
Y39A1A.15	cnt-2	Ank repeat (2 domains)
Y41D4A.4
Y42G9A.4
Y47A7.1
Y48C3A.1
Y48G9A.4	frl-1
Y54F10AL.1
Y55F3AM.12	dcap-1
Y55F3AM.4
Y56A3A.1	ntl-3
Y75B8A.7
Y94H6A.9	ubxn-2
ZC247.3	lin-11	LIM domain containing proteins (2 domains), homeobox protein (lim subfamily)
ZC373.1		cystathionine beta-synthase
ZK1128.5	tag-246	D15Kz1 protein homolog
ZK337.2		Zinc finger, C2H2 type (4 domains)
ZK370.4
ZK430.2	tag-231	ammonium transport protein

## Sheet: SAGEnoGFP
Dataset S4. Comparison muscle SAGE and promoter::GFP expression in muscle (Hunt-Newbury et al, 2007)
Genes present in muscle SAGE, promoter::GFP NOT expressed in muscle
Long SAGE libraries with Sequence quality filter: 0.99 and Normalization: 100,000
		SWEM1:	FACS sorted muscle cells (longSAGE, replicate 1)
		SW031:	FACS sorted muscle cells (longSAGE, replicate 2)
sequence name	gene name (CGC)	SWEM1	SW031	description
B0001.1	lin-24	5.91244	8.93246
B0024.14	crm-1	0	1.11656	pro-collagen domains
B0025.2	csn-2	0	3.34967
B0035.1		11.8249	14.5152	Zinc finger, C2H2 type
B0035.8	his-48	2.95622	1.11656	histone H2B
B0222.3		2.95622	0	phosphate permease
B0228.7		5.91244	3.34967
B0280.1		5.91244	11.1656	prenyltransferase BET2
B0280.7		2.95622	0
B0285.3		2.95622	0
B0285.7		32.5184	26.7974	Aminopeptidase
B0285.9	ckb-2	2.95622	2.23311	choline kinase
B0334.8	age-1	2.95622	1.11656	phosphatidylinositol 3-kinase
B0395.2		0	1.11656	Sterol O-acyltransferase
B0414.2	rnt-1	2.95622	1.11656
B0496.7		0	2.23311
B0496.8	tag-224	5.91244	6.69934	LIM-domain protein
B0563.4	tmbi-4	5.91244	4.46623
C01B7.4	tag-117	2.95622	3.34967	guanylate kinase
C01F1.6		2.95622	3.34967
C01F6.5	aly-1	76.8617	32.3802	RNA recognition motif. (aka RRM, RBD, or RNP domain)
C01G10.10		0	5.58279	O-sialoglycoprotein endopeptidase
C01G10.7		0	1.11656	citrate lyase beta chain
C01G8.2	cln-3.2	0	3.34967
C01G8.5	erm-1	5.91244	15.6318	membrane protein
C02B10.1	ivd-1	2.95622	3.34967	acyl-CoA dehydrogenase
C02B8.4	hlh-8	0	1.11656	MYC family of helix-loop-helix transcription factors
C02F12.4	tag-52	0	1.11656	guanine-nucleotide releasing factor of the CDC24 family
C02H7.1		2.95622	0
C02H7.3	aex-3	0	5.58279
C03C10.3	rnr-2	5.91244	18.9815	Ribonuclease-diphosphate reductase M2
C03D6.3	cel-1	5.91244	5.58279	mRNA capping enzyme
C04A11.3	gck-4	0	1.11656	serine/threonine kinase
C04F12.10	fce-1	11.8249	18.9815	Zinc-binding metalloprotease domain
C04F12.5		0	2.23311
C04H5.6	mog-4	0	1.11656	Helicases conserved C-terminal domain
C05B10.1	lip-1	0	1.11656	protein-tyrosine phosphatase
C05C10.6	ufd-3	2.95622	0	phospholipase activating protein
C05C12.3	gtl-1	0	1.11656
C05C8.1		5.91244	1.11656
C05C8.6		0	1.11656
C05C8.7		5.91244	4.46623	mannose-6-phosphate isomerase
C05D11.10		8.86866	8.93246
C05D11.11	mel-32	2.95622	10.049
C05D11.3	tag-170	2.95622	13.3987
C05D9.1	snx-1	0	3.34967
C06A8.1		0	3.34967
C06C6.5	nhr-50	0	1.11656	Zinc finger, C4 type (two domains)
C06E8.3	prk-1	5.91244	3.34967	Protein kinase
C06G4.2	clp-1	2.95622	3.34967	Calpain
C07A9.3	tlk-1	5.91244	2.23311	serine/threonine kinase
C07G1.4	wsp-1	0	3.34967
C07H4.2	clh-5	2.95622	2.23311	chloride channel protein
C07H6.2		2.95622	3.34967
C07H6.3		0	1.11656
C08B11.3		14.7811	6.69934	Zinc finger, C2H2 type
C09C7.1	zig-4	11.8249	1.11656	IG-like C2-type domains
C09D4.1		0	3.34967
C09G4.1	hyl-1	2.95622	3.34967
C10C6.5	wht-2	2.95622	2.23311	ATP binding transport protein
C10E2.6		5.91244	4.46623	sugar transporter
C10G8.6	ceh-34	20.6935	8.93246	homeobox protein
C10H11.9	let-502	5.91244	3.34967	Rho-associated kinase
C11D2.4		0	3.34967
C11D9.1		2.95622	2.23311
C11E4.1		0	5.58279	glutathione peroxidase
C12C8.1	hsp-70	8.86866	3.34967	heat shock protein 70
C13F10.4		2.95622	7.8159
C13F10.7		11.8249	5.58279
C13G5.1	ceh-16	0	3.34967	Engrailed homeotic protein
C14A4.1	tag-242	23.6497	34.6133
C14A4.11		5.91244	5.58279
C14C10.5		5.91244	1.11656	Human mRNA (KIAA0077) product like
C15C8.7		0	8.93246
C15H9.1	nnt-1	0	1.11656	NAD(P) transhydrogenase, mitochondrial
C15H9.6	hsp-3	115.293	155.201	heat shock protein
C16C10.10	glod-4	5.91244	2.23311	Glyoxalase
C16C10.6	ccdc-55	5.91244	2.23311
C17E4.5	pabp-2	17.7373	31.2636	RNA binding protein (RNP like)
C17E7.4		2.95622	0
C17H12.14	vha-8	32.5184	43.5457	ATPase
C17H12.9	ceh-48	2.95622	2.23311	homeobox protein
C18B12.3	dsc-1	0	1.11656	Homeobox domain
C18C4.10	klc-2	14.7811	7.8159	kinesin light chain
C18G1.2	elt-7	2.95622	2.23311	GATA transcription factor
C23H4.6		0	1.11656	Yeast RAD18 protein like
C24A1.3		5.91244	5.58279
C24F3.3	nas-12	0	1.11656	zinc metallopeptidase (M12A family)
C24G6.4	nhr-47	5.91244	6.69934	zinc finger protein
C24G6.7	grl-1	0	1.11656
C25A1.5		0	2.23311	Yeast hypothetical 44.9 KD protein like
C25D7.7	rap-2	5.91244	5.58279	RAS-related protein
C25E10.1	nhr-30	0	1.11656	zinc finger-containing protein
C25E10.12		0	2.23311
C26C6.1	tag-185	8.86866	8.93246	HMG (high mobility group) box, Bromodomain (5 domains), Zinc finger, C2H2 type
C26C6.2	goa-1	17.7373	18.9815	guanine nucleotide-binding protein
C26E6.4	rpb-2	5.91244	2.23311	DNA-directed RNA polymerase II
C26F1.10	flp-21	0	3.34967
C26F1.5	grl-10	0	4.46623
C27C12.4		5.91244	2.23311
C27D6.4		14.7811	12.2821	BZIP protein
C27H5.1	pdl-1	2.95622	2.23311
C27H5.3		11.8249	11.1656	Probable RNA binding protein
C27H5.8	glc-4	5.91244	1.11656	ligand-gated ionic channel
C27H6.1	apt-10	5.91244	0	Adaptor complexes medium subunit family
C28H8.12	dnc-2	11.8249	4.46623
C29E4.8		0	2.23311	Adenylate kinase
C29E6.2	trpa-1	0	1.11656	ankyrin repeats
C29F9.10	fbxa-57	2.95622	0
C29H12.2		8.86866	5.58279
C30F12.2		0	1.11656
C30F12.6		0	1.11656	seven trans-membrane receptor
C30F8.2	vha-16	5.91244	20.098	vaculolar ATPase
C30H6.2	tag-141	2.95622	1.11656
C31C9.2		5.91244	18.9815	D-3-Phosphoglycerate dehydrogenase
C32E8.9		2.95622	0
C32F10.1	obr-4	2.95622	2.23311	oxysterol-binding protein
C33A12.1		47.2995	27.9139	NADH-ubiquinone oxidoreductase 13 KD-B subunit
C33A12.3		5.91244	5.58279
C33D3.1	elt-2	0	2.23311	zinc finger protein (GATA type)
C34D1.3	odr-3	0	3.34967	guanine nucleotide-binding protein
C34D4.1		0	1.11656
C34F11.9	dsh-1	20.6935	8.93246	dishevelled-like protein
C34G6.1		5.91244	1.11656
C34G6.4	pgp-2	0	5.58279	abc transporter
C35B8.2	vav-1	0	3.34967	vav proto-oncogene
C35D10.9	ced-4	5.91244	3.34967
C36A4.9		2.95622	5.58279	acetyl-coenzyme A synthetase
C36B1.12	imp-1	0	3.34967
C36E8.4		0	4.46623
C37C3.7		0	1.11656
C37E2.1		14.7811	15.6318	isocitrate dehydrogenase
C37H5.8	hsp-6	44.3433	49.1285	heat shock 70 protein
C38C10.2		11.8249	5.58279	Sodium/phosphate transporter
C38C10.5	rgr-1	2.95622	0	RGR1 (yeast)
C38H2.1		2.95622	1.11656	Probable rabGAP domains
C39F7.2		11.8249	3.34967
C40C9.5	nlg-1	11.8249	12.2821	Carboxylesterases (2 domains)
C42C1.5	tag-335	2.95622	6.69934	guanyltransferase
C43C3.3	dyf-8	0	2.23311
C44B11.3	mec-12	2.95622	2.23311	alpha tubulin
C44B7.9	pmp-2	0	2.23311	peroxisomal membrane protein (PMP70, an ATP-binding transport protein)
C44C1.2		2.95622	4.46623
C44C10.8	hnd-1	0	5.58279	Helix-loop-helix DNA-binding domain
C44E4.1		8.86866	8.93246
C44H4.4		0	4.46623
C45B11.1	pak-2	5.91244	5.58279	serine/threonine kinase (PAK/STE20 subfamily)
C45G9.5		0	5.58279
C46F11.2		0	1.11656	pyridine nucleotide-disulphide oxidoreductases class-I
C46H11.11	fhod-1	11.8249	3.34967
C47B2.6	gale-1	2.95622	11.1656	NAD dependant epimerase/dehydratase family
C47E12.5	uba-1	5.91244	4.46623	ubiquitin-activating enzyme
C47E8.5	daf-21	260.147	158.551	heat shock protein (HSP90)
C48A7.1	egl-19	11.8249	0	calcium channel alpha subunit
C49A1.4	eya-1	2.95622	11.1656	Drosophila clift protein like
C49C3.5		0	1.11656	Homeobox domain
C49H3.10	imb-6	2.95622	2.23311	importin beta, nuclear transport factor
C50B6.2	nasp-2	2.95622	1.11656	histone binding protein
C50C3.6	prp-8	5.91244	7.8159
C50C3.8	bath-42	0	5.58279
C50D2.2		2.95622	0	amino acid permease
C50F2.3		8.86866	2.23311
C50F2.8		8.86866	3.34967
C50F4.14		2.95622	4.46623	GDP-fucose transporter
C50F4.5	his-41	53.2119	29.0305	histone H2B
C52E12.2	unc-104	0	3.34967	kinesin-like protein
C52E12.3	sqv-7	2.95622	0
C52E12.4		8.86866	3.34967
C53A5.3	hda-1	5.91244	7.8159	Yeast RPD3 protein like
C53C11.3	ptr-5	0	3.34967
C53D6.2	unc-129	47.2995	36.8464	bone morphogenetic protein like
C54D1.4	alh-10	2.95622	7.8159	aldehyde dehydrogenase
C54D2.5	cca-1	2.95622	0	Skeletal muscle calcium channel alpha-1 subunit
C56A3.7	cav-2	0	1.11656	Caveolin
C56E6.5	abch-1	2.95622	0	ATP-binding
CD4.2	crn-2	0	1.11656
D1009.5	dylt-2	2.95622	4.46623
D1014.3	snap-1	20.6935	15.6318	alpha-SNAP protein
D1037.3	ftn-2	29.5622	37.963	ferritin
D1054.1		0	8.93246	Human GS2 protein like
D1054.15	tag-135	0	3.34967	beta transducin like protein
D2007.4		2.95622	8.93246
D2013.9	ttll-12	20.6935	2.23311
D2030.2		8.86866	4.46623	ATP-dependent CLP protease (CLPX) like
D2085.5		2.95622	2.23311
D2089.4	ptb-1	11.8249	8.93246	polypyrimidine tract binding protein
DY3.6	mfb-1	5.91244	3.34967
E02H4.1	del-1	2.95622	1.11656	mechanosensory protein
E03G2.3	mec-5	5.91244	5.58279	collagen-like repeats
E04D5.1		8.86866	3.34967
F01G10.1		2.95622	3.34967	transketolase
F02D8.2	grd-12	2.95622	0
F02E9.4	sin-3	2.95622	2.23311
F08C6.2		5.91244	7.8159	cholinephosphate cytidylyltransferase
F08C6.4	sto-1	2.95622	16.7484	Erythrocyte band 7 integral membrane protein (human)
F08F1.7	tag-123	2.95622	10.049
F08F8.7		5.91244	3.34967
F09D1.1		2.95622	1.11656	ubiquitin protease
F09E10.6		5.91244	17.8649
F09E5.15	prdx-2	32.5184	26.7974
F09E5.3		5.91244	7.8159	Deoxyribose-phosphate aldolase
F09G2.8		0	1.11656
F10B5.7	rrf-3	2.95622	1.11656
F10C1.2	ifb-1	5.91244	4.46623	Intermediate filament protein
F10D11.1	sod-2	2.95622	12.2821	superoxide dismutase
F11C1.5		8.86866	10.049	nir like gene involved in denitrification
F11D5.3	ddr-2	8.86866	5.58279	tyrosine kinase
F11E6.1		0	6.69934	glucosylceramidase (O-glycosyl hydrolase)
F12F6.5	tag-13	14.7811	13.3987	chimaerin like
F12F6.6	sec-24.1	5.91244	8.93246	Yeast hypothetical YIK9 protein like
F13D12.2	ldh-1	38.4308	55.8279	L-lactate dehydrogenase
F13E6.1		20.6935	22.3311	D52 protein
F13G3.9	mif-3	2.95622	1.11656	macrophage migratory inhibitory factor MIF like
F14B4.3		2.95622	3.34967	DNA-directed RNA polymerase I
F14F3.1	vab-3	11.8249	4.46623	'Paired box' domain, homeobox protein (paired subfamily)
F15C11.2		5.91244	13.3987	Ubiquitin family
F15D3.7		20.6935	7.8159
F16B4.8	cdc-25.2	0	3.34967	protein-tyrosine phosphatase
F16D3.4		0	2.23311
F16H11.1		0	2.23311
F17A2.5	ceh-40	5.91244	0	Homeobox domain
F17A9.3		2.95622	2.23311	BZIP transcription factor
F17C8.2	col-89	0	11.1656	cuticular collagen
F18A1.5	rpa-1	2.95622	6.69934	replication factor A
F18E2.2	abcf-1	5.91244	0	ABC transpoter
F18F11.1		0	2.23311
F19C6.1	grk-1	5.91244	2.23311	G protein-coupled receptor kinase
F20B10.1	nlr-1	5.91244	4.46623	neurexin III like
F20B6.2	vha-12	2.95622	11.1656	vacuolar ATP synthase (strong)
F20C5.2	klp-11	2.95622	2.23311	kinesin
F20D12.2		0	2.23311
F20G4.1	smgl-1	2.95622	2.23311
F20G4.3	nmy-2	0	6.69934	myosin heavy chain
F21D5.2		8.86866	2.23311	Yeast YHB3-like protein
F21F8.1	srg-33	0	1.11656	7TM chemoreceptor, srg family
F21F8.3	asp-5	8.86866	2.23311	protease
F22B7.5	dnj-10	8.86866	4.46623
F22F4.3	klp-13	0	2.23311	kinesin-like protein
F22G12.5		2.95622	1.11656
F23F1.8	rpt-4	8.86866	12.2821
F23F12.9		2.95622	1.11656
F25B4.6		5.91244	3.34967	hydroxymethlglutaryl-CoA synthase
F25B5.6		5.91244	3.34967	tetrahydrofolylpolyglutamate synthase
F25D1.1	tag-93	5.91244	12.2821	protein phosphatase
F25E2.4	ifd-2	0	2.23311	cytoplasmic intermediate filament
F25F2.2	cdh-4	11.8249	11.1656	Approximately 25 cadherin-repeats, 3 EGF domains and one Laminin G domain
F26A1.1		0	2.23311
F26A1.6		0	1.11656
F26E4.1	sur-6	11.8249	3.34967	protein phosphatase
F26E4.12		41.3871	16.7484	glutathione peroxidase
F26F12.7	let-418	26.606	20.098	DNA helicase
F26F4.3	rom-1	2.95622	2.23311
F26F4.6		2.95622	5.58279
F26H9.2		2.95622	4.46623
F26H9.5		14.7811	11.1656	phosphoserine aminotransferase
F27C8.1	aat-1	0	5.58279	integral membrane protein E16 like
F27D4.1		14.7811	15.6318	electron transfer flavoprotein alpha-subunit
F28B12.3	vrk-1	2.95622	2.23311	Protein kinase
F28B4.2	rgl-1	8.86866	13.3987	guanine-nucleotide releasing factor
F28D1.9		0	1.11656	fatty acid transport protein
F28F5.3	lim-8	2.95622	0
F28F9.1	zag-1	0	4.46623	zinc-finger homeodomain protein
F29D11.1	lrp-1	0	3.34967	low density lipid receptor-rlated protein
F30F8.8	taf-5	0	4.46623	guanine nucleotide-binding protein
F31B12.1	plc-1	0	1.11656	phosphoinositide-specific phospholipase C
F31E3.4		2.95622	3.34967
F32A6.4	ags-3	5.91244	8.93246
F32B6.1	nhr-4	8.86866	2.23311	Ligand-binding domain of nuclear hormone receptors, Zinc finger, C4 type (two domains)
F32B6.9		0	1.11656	Putative membrane protein
F33H2.5		5.91244	0	DNA polymerase family B (3 domains)
F35C8.6	pfn-2	5.91244	5.58279
F35G12.12		2.95622	5.58279
F35G12.3	sel-5	0	3.34967	serine/threonine kinase
F35G12.8	smc-4	8.86866	1.11656	chromosome segregation protein
F35H8.6	ugt-58	2.95622	1.11656	UDP-glucuronosyltransferase
F36F2.1		2.95622	12.2821
F37A4.8	isw-1	2.95622	3.34967
F37A4.9	bath-41	5.91244	3.34967
F37H8.5		11.8249	21.2146
F38A5.1		2.95622	3.34967
F38A5.2		0	1.11656
F38A5.3	lec-11	2.95622	0
F38E9.1		2.95622	1.11656
F39C12.2	add-1	0	1.11656
F39G3.1	ugt-61	0	2.23311	7TM chemoreceptor, ugt family
F39H12.4	igcm-1	5.91244	3.34967
F40F4.3	lbp-1	32.5184	85.9749	fatty acid-binding protein
F40F8.1		5.91244	3.34967	UMP-CMP kinase like
F40F9.1	xbx-6	14.7811	16.7484	N-methyl-D-aspartate receptor associated protein
F41D9.1		0	1.11656
F41E6.4	smk-1	17.7373	11.1656
F42C5.7	grl-4	2.95622	0
F42G10.2	mkk-4	11.8249	5.58279	serine/threonine kinase
F42G2.3		0	7.8159
F43C1.4	nhr-20	0	2.23311	Zinc finger, C4 type (two domains)
F43E2.4	haf-2	5.91244	4.46623	membrane transport protein
F43E2.8	hsp-4	14.7811	8.93246	heat shock protein
F44B9.3	cit-1.2	2.95622	1.11656
F44D12.4		2.95622	0
F45E1.6	his-71	59.1244	81.5087	Histone H3
F45E12.1	scpl-2	2.95622	4.46623
F45F2.9		2.95622	5.58279
F45H10.1	alh-7	5.91244	1.11656	succinate semi-aldehyde dehydrogenase
F45H7.2	gei-1	0	3.34967	Guanine nucleotide releasing factor
F46A9.6	mec-8	20.6935	17.8649	mecanosensory gene mec-8
F46E10.9	dpy-11	17.7373	17.8649	thioredoxin
F46F3.1	ceh-27	8.86866	8.93246	homeobox protein (NK-2 subfamily)
F46F6.2		5.91244	3.34967	Protein kinase C terminal domain
F47B10.2		2.95622	4.46623	histidine ammonia-lyase
F48E3.1	gly-12	2.95622	0	alpha-1,3-mannosyl-glycoprotein beta-1, 2-N-acetylglucosaminyltransferase I
F48E8.3		5.91244	5.58279	fumarate reductase flavoprotein
F49C12.11		11.8249	33.4967
F49E10.1		0	2.23311
F52A8.4		5.91244	4.46623	globin like
F52A8.6		2.95622	0	ras-like protein like
F52B10.1	nmy-1	8.86866	6.69934	myosin
F52B5.1	abts-1	20.6935	23.4477	anion exchange protein
F52C9.8	pqe-1	5.91244	8.93246
F52D10.2		2.95622	6.69934
F52H3.5		0	2.23311
F53A3.3	rps-22	195.11	235.594	40S ribosomal protein
F53A9.8		0	1.11656
F53B6.2		5.91244	2.23311	thrombospondin like
F53C11.3		14.7811	24.5643	2,4-dienoyl-CoA reductase
F53C11.7	swan-2	5.91244	4.46623	Yeast hypothetical protein YPL247C like
F53E10.1		0	2.23311
F53E4.1		0	2.23311	Human host cell factor C1 like protein
F53F10.4	unc-108	29.5622	36.8464	RAS-related protein
F53F10.5	npp-11	5.91244	5.58279
F53F4.5	fmo-4	5.91244	1.11656	flavin-containing monoxygenase
F54C8.7		2.95622	3.34967
F54C9.2	stc-1	2.95622	2.23311	Heat shock 70Kd protein (HSP70)
F54D8.3	alh-1	5.91244	5.58279	Aldehyde dehydrogenase 2
F54D8.6		5.91244	2.23311
F54F2.1		47.2995	46.8954	Vitronectin receptor alpha subunit
F55A12.3	ppk-1	0	1.11656
F55A12.7	apm-1	5.91244	1.11656	clathrin coat assembly protein complex 1 medium chain
F55A4.8		0	4.46623
F55C10.1	cnb-1	23.6497	37.963	calcineurin B
F55C12.5		8.86866	8.93246
F55D10.1	aman-1	2.95622	3.34967	Alpha-mannosidase
F55D10.3	glit-1	0	2.23311	Esterase
F55F3.1	aakb-1	2.95622	2.23311
F56A12.1	unc-39	2.95622	2.23311	so class homeobox protein
F56B3.5	ech-5	0	1.11656
F56D1.6	cex-1	0	5.58279	calcium binding protein (weak)
F56E3.3	klp-4	2.95622	5.58279	kinesin-related protein
F56F3.5	rps-1	35.4746	46.8954	Ribosomal protein S3a (human) homolog.
F56G4.5	png-1	0	1.11656	Thioredoxins
F57B10.9		2.95622	4.46623
F57B9.6	inf-1	14.7811	21.2146
F57C12.4	mrp-2	5.91244	0	ATP-binding transport family
F58B3.4		2.95622	1.11656
F58B6.2	inft-1	0	2.23311
F58F6.4	rfc-2	0	2.23311	DNA replication factor
F58G1.4		5.91244	12.2821
F58G4.1		2.95622	1.11656	myosin
F58G6.1	amph-1	2.95622	0	amphiphysin like
F59A3.1		2.95622	1.11656	carboxypeptidase
F59A6.1	nsy-1	8.86866	7.8159	Protein kinase
F59D12.4	gpn-1	0	1.11656	glypican
F59F4.1		0	1.11656	acyl-CoA oxidase I
F59G1.1	cgt-3	0	1.11656
H01G02.2		0	2.23311	serine/threonine kinase (2 domains)
H06H21.6	ubxn-6	5.91244	1.11656
H23N18.3	ugt-8	2.95622	0	7TM chemoreceptor, ugt family
H27M09.4	dpy-14	23.6497	43.5457
H37A05.1		5.91244	4.46623
JC8.10	unc-26	2.95622	1.11656	Inositol polyphosphate phosphatase, catalytic domain homologues
K01C8.10	cct-4	65.0368	78.159	T-complex protein
K01D12.12	cdr-6	2.95622	12.2821	glutathione S-transferase
K02A4.2	gpc-1	0	1.11656	guanine nucleotide-binding protein gamma subunit
K02D7.1		2.95622	4.46623	phosphorylase
K02F2.2		2.95622	13.3987	S-adenosylhomocysteine hydrolase
K02F2.6	ser-3	2.95622	1.11656	seven trans-membrane receptor
K02G10.3		0	2.23311
K03E6.6	pfn-3	0	4.46623	Profilin
K04F10.2		0	3.34967
K04F10.4	bli-4	2.95622	5.58279	endoprotease
K06A1.4	nhr-22	0	1.11656	C4-type zinc finger domain
K06A5.6		0	1.11656	acyl-CoA dehydrogenase
K07A3.1	fbp-1	17.7373	52.4782	fructose-bisphosphatase
K07A9.2	cmk-1	2.95622	3.34967	ser/thr protein kinase
K07C5.8	cash-1	5.91244	3.34967	nuclear autoantigen
K07D4.7	tag-218	26.606	14.5152
K07E12.1	dig-1	26.606	22.3311	CAM
K07E3.3	dao-3	2.95622	11.1656	methylenetetrahydrofolate dehydrogenase
K07E3.4		2.95622	0	tetrahydrofolate synthase
K07G5.3		0	1.11656	C2 domain
K07H8.2		11.8249	10.049
K07H8.3		8.86866	14.5152
K08C7.2	fmo-1	5.91244	0	flavin-containing monoxygenase
K08E3.6	cyk-4	0	2.23311	Phorbol esters/diacylglycerol binding domain (C1 domain), GTPase-activator protein for Rho-like GTPases
K08E4.1	spt-5	5.91244	7.8159	translation initiation protein SPT5 like
K08E7.1		11.8249	4.46623
K08F11.5		0	1.11656	RAS-related protein
K08F4.7	gst-4	5.91244	2.23311	glutathione S-transferase
K08F8.1		41.3871	33.4967	ribosomal S6 kinase
K09A9.1		8.86866	4.46623	serine/threonine kinase
K09H11.1		0	4.46623
K10B3.1		2.95622	7.8159
K10C8.3		8.86866	4.46623	Human KIIAA0174 protein like
K10G6.1	lin-31	2.95622	0
K11C4.2		5.91244	0
K11D9.1	klp-7	5.91244	1.11656	kinesin, kinesin-13 (MCAK/KIF-2) family, isoform a
K11E8.1	unc-43	2.95622	13.3987	Ca2+/calmodulin-dependent protein kinase
K12B6.1	sago-1	2.95622	0
M01D7.4	tag-96	0	1.11656	galactokinase
M01F1.5	hmit-1.3	0	4.46623	glucose transport protein
M01H9.1		0	1.11656
M02D8.4		5.91244	4.46623	asparagine synthase
M02G9.1		2.95622	4.46623	keratin like protein
M03C11.4	tag-235	0	5.58279
M03F4.3	tyra-3	0	1.11656	G-protein coupled receptor
M04B2.1	mep-1	23.6497	5.58279	zinc-finger protein
M04C9.5	dyf-5	2.95622	0	serine/threonine kinase (CDC2/CDKX subfamily)
M04F3.4		23.6497	25.6808	calcium binding protein
M106.5	cap-2	41.3871	43.5457	F-actin capping protein beta subunit
M110.4	ifg-1	0	1.11656	eukaryotic initiation factor
M142.6	rle-1	0	2.23311	Zinc finger, C3HC4 type (RING finger)
M163.3	his-24	82.7741	93.7908	histone H1
M176.2		5.91244	1.11656	glutathione synthase
M28.7	nph-1	2.95622	2.23311	SH3 domain
PAR2.4	mig-22	2.95622	2.23311
R01H10.1	div-1	2.95622	3.34967	DNA polymerase alpha associated subunit
R01H10.6	bbs-5	2.95622	3.34967
R03E9.3	abts-4	2.95622	0	anion exchange protein
R04D3.6	srd-36	0	1.11656
R05D3.7	unc-116	26.606	12.2821	Kinesin heavy chain
R06B10.5		2.95622	4.46623
R07B7.1	clh-6	2.95622	1.11656	chloride channel
R07E4.4	mig-23	2.95622	1.11656	guanosine-diphosphatase
R07E5.4		0	2.23311	Glutaredoxin
R07G3.8		5.91244	7.8159
R11A5.1	apb-3	14.7811	7.8159	Human beta-nap protein like
R11A5.4		124.161	171.95	phosphoenolpyruvate carboxykinase
R11A8.7		0	1.11656	ankyrin repeats
R11E3.8	dpf-5	2.95622	1.11656
R11H6.1	pes-9	0	3.34967	Yeast hypothetical 52.9 KD protein like
R12B2.5	mdt-15	0	2.23311
R12E2.1		2.95622	2.23311
R13A5.10		0	1.11656
R13A5.9		0	2.23311
R13F6.4	ten-1	8.86866	12.2821
R13H4.4	hmp-1	0	1.11656	alpha-catenin
R13H7.2		2.95622	0
R53.5		2.95622	1.11656
T01B10.2	grd-14	0	2.23311
T01C8.1	aak-2	0	2.23311	ser/thr-protein kinase
T01E8.2	ref-1	0	1.11656	Helix-loop-helix DNA-binding domain (2 domains)
T02C12.1	hum-5	5.91244	3.34967	myosin IA
T02E9.2	grl-7	0	4.46623
T02G5.9	krs-1	11.8249	4.46623	lysyl-tRNA synthetase
T03E6.7	cpl-1	65.0368	54.7113	cathepsin-like protease
T03F6.3		2.95622	7.8159	Glucosamine-6-phosphate isomerase
T04A8.11		5.91244	10.049	50S ribosomal protein L16
T04A8.14	emb-5	8.86866	10.049	S1 RNA binding domain
T04A8.5		0	2.23311	Amidophosphoribosyltransferase
T04C10.2	epn-1	26.606	18.9815	Yeast hypothetical protein L8167.6 like
T04C9.1		0	4.46623
T04G9.5		26.606	50.2451	C. familiaris signal sequence receptor beta
T05A12.2	tre-2	0	6.69934	trehalase precursor
T05B11.3	clic-1	32.5184	20.098
T05E11.3		32.5184	35.7298	endoplasmin precursor (GRP94)
T05H10.1		2.95622	0	ubiquitin carboxyl-terminal hydrolase
T05H10.3		11.8249	21.2146
T06D8.8	rpn-9	5.91244	10.049
T07C4.9	nex-2	0	3.34967	Annexin
T07H6.5		0	2.23311
T08H4.1	rhgf-2	2.95622	0
T09B4.9		5.91244	3.34967
T10B11.2		5.91244	8.93246
T10B5.5		32.5184	17.8649
T10E9.7	nuo-2	23.6497	25.6808	NADH-ubiquinone oxidoredutase 30 kd subunit
T10F2.4		11.8249	7.8159
T11B7.4	alp-1	29.5622	32.3802
T11F9.2	tag-140	0	2.23311
T12A2.11	srg-5	0	1.11656	7TM chemoreceptor, srg family
T12D8.1	set-16	14.7811	14.5152	PHD-finger. (2 domains), SET domain
T12D8.6		20.6935	6.69934	EF hand
T12D8.8		26.606	39.0795	TPR Domain (2 domains)
T12G3.1		59.1244	39.0795	Drosphila REF (2)P like
T13A10.11	tag-32	2.95622	1.11656	S-adenosylmethionine synthetase
T13H5.6		0	2.23311
T14G10.1	pps-1	2.95622	6.69934	sulphate adenyltransferase
T19A6.2	ngp-1	2.95622	6.69934	AUTOANTIGEN NGP-1
T19B10.3		20.6935	13.3987	beta-galactosidase
T19E7.3	bec-1	8.86866	6.69934
T20B5.3	oga-1	0	3.34967
T21C12.2	hpd-1	0	2.23311	4-hydroxyphenylpyruvate dioxygenase
T22D1.3		5.91244	6.69934	inosine monophosphate dehydrogenase
T22H9.1		2.95622	1.11656
T23B12.6		5.91244	0
T23G11.2	gna-2	0	1.11656	Acetyltransferase (GNAT) family (2 domains)
T23H2.2	snt-4	5.91244	1.11656	C2 domain protein
T24A11.1	mtm-3	14.7811	11.1656
T24H7.1	phb-2	5.91244	16.7484	Prohibitin
T25D3.4		2.95622	3.34967
T25G12.5		91.6428	55.8279	acyl-CoA dehydrogenase
T26A5.5		0	3.34967
T26A5.7	set-1	8.86866	4.46623
T26A5.8		0	1.11656
T27E9.7	abcf-2	8.86866	1.11656	ABC transporters (2 domains)
T27F7.3		53.2119	32.3802
T28D9.1		56.1681	58.061
T28F2.5	ccb-1	2.95622	4.46623	calcium channel subunit
W01F3.1		0	3.34967
W02B12.8	rga-1	0	4.46623	GTPase-activating (rhoGAP) like protein
W02B12.9		2.95622	8.93246	mitochondrial RNA splicing MSR4 like protein
W02D3.7	lbp-5	0	4.46623	fatty acid-binding protein
W04G3.5		8.86866	4.46623	ribose-phosphate pyrophosphokinase
W05E7.3	grd-13	0	1.11656
W06D4.1	hgo-1	0	4.46623	HOMOGENTISATE 1,2-DIOXYGENASE (EC 1.13.11.5) (HOMOGENTISICASE) (HOMOGENTISATE OXYGENASE) (HOMOGENTISIC ACID OXIDASE)
W06H8.1	rme-1	26.606	16.7484
W07A8.3	dnj-25	8.86866	1.11656
W08E3.3	tag-210	41.3871	27.9139	GTP-binding protein like
W09B6.1	pod-2	2.95622	2.23311	acetyl-CoA carboxylase
W09D6.6	hmt-1	5.91244	0	multidrug resistance protein (p-glycoprotein)
W09G12.4	dsl-1	2.95622	0
Y102A11A.6		0	3.34967
Y105E8A.5	bbs-1	0	1.11656
Y106G6E.5	ced-12	8.86866	7.8159
Y108G3AL.2		0	2.23311
Y110A7A.9		0	2.23311
Y116A8A.9	map-2	2.95622	5.58279
Y116A8C.3		0	6.69934
Y17G7B.18		2.95622	0
Y17G7B.5	mcm-2	0	1.11656	MCM2/3/5 family
Y22F5A.3	ric-4	11.8249	3.34967	SNAP-25 family
Y24F12A.2		2.95622	3.34967
Y32H12A.3	dhs-9	11.8249	5.58279	dehydrogenase
Y32H12A.5		0	1.11656
Y37A1B.2	lst-4	0	3.34967	Src homology domain 3
Y37A1B.5		2.95622	3.34967
Y37D8A.17		0	1.11656
Y37E3.5		2.95622	1.11656
Y39A1A.1		14.7811	8.93246
Y39A1B.2	ptr-19	0	2.23311
Y39B6A.2	pph-5	0	1.11656
Y39B6A.35	tgt-2	2.95622	2.23311
Y39E4B.8	zig-8	0	4.46623
Y43F4A.1		2.95622	2.23311	zinc metallopeptidase (M8 family)
Y43F4B.4	npp-18	2.95622	0	WD domain, G-beta repeat (2 domains)
Y44E3A.3		8.86866	7.8159
Y45F10A.6		2.95622	10.049	Probable rabGAP domains
Y45F3A.2	rab-30	0	4.46623	Ras family
Y45F3A.3		0	1.11656	Acyl-CoA dehydrogenase
Y45G12C.2	gst-10	0	3.34967	glutathione S-transferase
Y47D3A.25	rab-35	5.91244	12.2821
Y47G6A.6	pcaf-1	0	1.11656
Y48A6A.1	zig-5	0	5.58279
Y48C3A.7	mac-1	0	2.23311
Y48G10A.1		2.95622	6.69934	putative esterase
Y48G8AL.6	smg-2	0	1.11656
Y48G8AR.1	grh-1	0	1.11656
Y49E10.6	his-72	56.1681	49.1285	Core histone H2A/H2B/H3/H4
Y50D7A.6	klp-20	8.86866	4.46623
Y50D7A.7	ads-1	0	6.69934
Y50E8A.16	haf-7	0	1.11656
Y52B11A.2		0	1.11656	Uncharacterized protein family UPF0029
Y53C10A.5		5.91244	7.8159
Y53C12C.1		5.91244	2.23311	'Paired box' domain, Homeobox domain
Y53G8AR.3	ral-1	5.91244	10.049
Y54E10A.9	vbh-1	8.86866	1.11656	helicase
Y54E5A.4	npp-4	0	1.11656
Y54G11A.2		0	1.11656
Y54G11A.7		0	2.23311
Y54G2A.17		0	2.23311
Y54G2A.4		2.95622	3.34967
Y55D9A.2		0	2.23311
Y56A3A.13	nft-1	0	5.58279
Y56A3A.18		35.4746	26.7974
Y57A10A.23		8.86866	17.8649
Y57E12AL.5	mdt-6	2.95622	0
Y57G11C.37		0	3.34967
Y57G7A.10		2.95622	1.11656
Y62F5A.1	mdt-8	8.86866	5.58279
Y66A7A.5		2.95622	0
Y66H1B.2		50.2557	25.6808
Y69A2AR.2	ric-8	8.86866	2.23311
Y6D11A.2	arx-4	8.86866	2.23311
Y71F9AL.14		0	3.34967
Y71G12B.16		0	1.11656
Y71H2B.10	apb-1	5.91244	4.46623
Y73F8A.24		5.91244	0
Y73F8A.5		2.95622	0
Y75B8A.2	nob-1	2.95622	5.58279	Homeobox domain
Y75B8A.20	grl-15	0	7.8159
Y80D3A.3	dlx-1	0	3.34967
Y82E9BR.14		2.95622	1.11656
Y87G2A.3		0	4.46623
Y87G2A.8	gpi-1	11.8249	13.3987	glucose-6-phosphate isomerase
Y87G2A.9	ubc-14	20.6935	34.6133
Y8G1A.2	inx-13	8.86866	6.69934	membrane protein; probably a channel protein
Y95B8A.1	nas-30	2.95622	0	peptidase
ZC101.2	unc-52	8.86866	5.58279	UNC-52 membrane proteoglycan
ZC13.1		2.95622	3.34967	zinc finger protein
ZC204.2		20.6935	10.049	homeobox protein
ZC395.3	toc-1	2.95622	4.46623
ZC404.9	gck-2	0	1.11656	serine/threonine kinase
ZC412.1		0	1.11656	G-protein coupled receptor
ZC518.3	ccr-4	2.95622	5.58279	alcohol dehydrogenase transcription effector like
ZC64.4	lim-4	0	3.34967	LIM-homeodomain
ZK1098.8	mut-7	0	2.23311	ribonuclease D
ZK112.1	pcp-1	2.95622	0
ZK1127.5		0	5.58279
ZK1193.5	dve-1	0	3.34967
ZK1248.14	fzo-1	2.95622	3.34967
ZK256.1	pmr-1	2.95622	1.11656	E1-E2 ATPases
ZK287.1		8.86866	12.2821
ZK337.1		2.95622	4.46623	Alpha-2-macroglobulin family (3 domains)
ZK353.7		0	4.46623
ZK381.5	prkl-1	11.8249	22.3311
ZK512.9	grl-11	0	1.11656
ZK524.2	unc-13	5.91244	6.69934	UNC-13 protein
ZK593.1		5.91244	5.58279	pyruvate kinase
ZK632.12		8.86866	8.93246	PH (pleckstrin homology) domain
ZK632.3		5.91244	8.93246	Hypothetical protein 186 (T. acidophilum)
ZK632.4		2.95622	2.23311	Mannose 6-phosphate isomerase
ZK632.6	cnx-1	14.7811	13.3987	Calnexin
ZK637.10	trxr-2	0	1.11656	Glutathione reductase
ZK637.3	tag-256	14.7811	1.11656
ZK637.5	asna-1	20.6935	16.7484	ArsA
ZK652.2	tomm-7	5.91244	12.2821
ZK688.8	gly-3	0	3.34967	UDP-GalNAc
ZK795.3		2.95622	8.93246
ZK829.4		44.3433	26.7974	glutamate dehydrogenase
ZK856.1	cul-5	0	1.11656	Cullin family
ZK858.6		0	2.23311
ZK909.2	kin-1	2.95622	5.58279	Protein kinase C terminal domain
ZK973.11		5.91244	17.8649	thioredoxin
