# Supplementary material for: An Integrated Strategy to Study Muscle Development and Myofilament Structure in Caenorhabditis elegans
Source: PLoS Genet. 2009 Jun 26;5(6):e1000537. doi: 10.1371/journal.pgen.1000537 (PMC2694363; doi:10.1371/journal.pgen.1000537)
Supplement: Dataset S5 — Comparing two methods, SAGE versus Affymetrix GeneChip. (5.22 MB XLS) [file pgen.1000537.s006.xls]

## Sheet: SAGE+Affy
Dataset S5. Comparison SAGE vs Affymetrix GeneChip (Fox et al, 2007)
Genes present in muscle SAGE AND the Affymetrix GeneChip
Tag counts using Long SAGE libraries with Sequence quality filter: 0.99 and Normalization: 100,000
		SWEM1:		FACS sorted muscle cells (longSAGE, replicate 1)
		SW031:		FACS sorted muscle cells (longSAGE, replicate 2)
		Affymetrix:		1 = present in M0 dataset, Fox et al, 2007
Sequence Name	Gene CGC Name	SWEM1	SW031	Affymetrix	CDS Description
Y37E3.8		730.186	453.322	1
K01A2.8	mps-2	540.988	319.335	1
Y45F10D.12	rpl-18	511.426	393.028	1	Eukaryotic ribosomal protein L18
C44B12.2	ost-1	508.47	508.034	1	osteonectin
F02A9.2	far-1	446.389	429.875	1	O. volvulus 20Kd antigenic peptide
F10B5.1	rpl-10	431.608	427.641	1	ribosomal protein L10 (QM protein)
K12F2.1	myo-3	422.739	371.814	1	myosin heavy chain
C01B10.5	hil-7	407.958	266.857	1
T27E4.9	hsp-16.49	405.002	179.766	1	heat shock protein HSP16-48
B0412.4	rps-29	402.046	290.305	1	40S ribosomal protein S29
F09F7.2	mlc-3	390.221	461.138	1
F25H2.10	rpa-0	387.265	379.63	1	deoxyribonuclease
Y48G8AL.8	rpl-17	360.659	315.986	1
M03F4.2	act-4	351.79	247.876	1	actin
K02B2.5	rps-25	339.965	341.667	1	ribosomal protein
C04F12.4	rpl-14	337.009	305.937	1
Y48B6A.2	rpl-43	331.096	415.359	1
C26F1.9	rpl-39	331.096	349.482	1	ribosomal protein L39
F40F11.1	rps-11	331.096	288.072	1	ribosomal protein S11
K11H12.2	rpl-15	331.096	224.428	1	60S ribosomal protein L15
F13B10.2	rpl-3	325.184	356.182	1	60S ribosomal protein L3
F42C5.8	rps-8	325.184	219.962	1	40S ribosomal protein S8
B0336.10	rpl-23	322.228	313.753	1
T07A9.11	rps-24	319.272	320.452	1	ribosomal protein
Y105E8B.1	lev-11	307.447	297.004	1
Y71F9AL.13	rpl-1	301.534	355.065	1
F28C6.7	rpl-26	292.666	276.906	1	ribosomal protein L26 like
K04D7.1	rack-1	271.972	214.379	1	guanine nucleotide-binding protein
F54C1.7	pat-10	263.103	305.937	1	calcium binding protein
ZK652.4	rpl-35	263.103	286.955	1	60S ribosomal protein L35
C47E8.5	daf-21	260.147	158.551	1	heat shock protein (HSP90)
T25F10.6		257.191	483.469	1	calponin-like protein
B0513.3	rpl-29	257.191	269.09	1	60S ribosomal protein L29
ZK1010.1	ubq-2	251.279	202.097	1	UBQ-2 ubiquitin; 60S Ribosomal protein L40
Y5F2A.1		248.322	317.102	1	Transthyretin-like family
T24B8.1	rpl-32	245.366	262.391	1	60S ribosomal protein L32
Y51A2D.14		233.541	281.372	1
H06I04.4	ubl-1	230.585	206.563	1	ubiquitin
F01G12.5	let-2	227.629	115.005	1	alpha-2 type IV collagen
F31E3.5	eft-3	221.716	206.563	1	Elongation factor 1-alpha
C09D4.5	rpl-19	221.716	199.864	1	60S ribosomal protein L19
F37C12.4	rpl-36	215.804	247.876	1	Ribosomal protein YL39
T08B2.10	rps-17	215.804	232.244	1	40S ribosomal protein S17
C32D5.9	lgg-1	212.848	166.367	1
C53H9.1	rpl-27	209.892	250.109	1	60S ribosomal protein L27
C23G10.3	rps-3	209.892	192.048	1	Ribosomal protein S3
F54C9.5	rpl-5	206.935	214.379	1	60S ribosomal protein L5
T27E9.1	tag-61	203.979	199.864	1	ADP/ATP carrier protein
Y38A10A.5	crt-1	203.979	190.931	1	calreticulin precursor
W09C5.6	rpl-31	203.979	175.3	1	Ribosomal protein L31e
C36E6.5	mlc-2	201.023	226.661	1
Y41D4B.5	rps-28	198.067	209.913	1
F53A3.3	rps-22	195.11	235.594	1	40S ribosomal protein
F25H2.11	tct-1	195.11	167.484	1	TCTP protein
F31C3.1	cyn-5	195.11	165.25	1	cyclophillin
W04A8.4		195.11	85.9749	1
F36A2.6	rps-15	192.154	223.311	1	40S ribosomal protein S15
F56E10.4	rps-27	186.242	232.244	1	ribosomal protein
Y105E8A.16	rps-20	186.242	223.311	1
C18A11.7	dim-1	186.242	222.195	1
M03F4.7	calu-1	183.286	130.637	1	calcium binding protein
Y71A12B.1	rps-6	177.373	90.4412	1	40S ribosomal protein S6
Y65B4BR.5		174.417	165.25	1
F42E11.4	tni-1	171.461	192.048	1	troponin I
R03G5.1	eft-4	171.461	160.784	1	elongation factor EF-1-alpha
F26D10.3	hsp-1	171.461	118.355	1	HSP-1 heat shock 70kd protein A
ZC434.2	rps-7	168.504	235.594	1	40S ribosomal protein S7
Y106G6H.3	rpl-30	168.504	189.815	1
JC8.3	rpl-12	165.548	164.134	1	Ribosomal protein L11
Y46H3A.2	hsp-16.41	165.548	66.9934	1	heat shock protein
F28H1.2	cpn-3	159.636	161.901	1	calponin
E04A4.8	rpl-20	156.68	141.803	1	ribosomal protein
F52D10.3	ftt-2	153.723	173.066	1	14-3-3 protein
B0393.1	rps-0	150.767	135.103	1	40S ribosomal protein
F46E10.10		147.811	163.017	1	lactate dehydrogenase
C16A3.9	rps-13	147.811	137.337	1	40S ribosomal protein S13
T22E5.5	mup-2	144.855	148.502	1	troponin T-like protein
C49H3.11	rps-2	144.855	142.919	1
T26A5.9	dlc-1	144.855	123.938	1
D1007.6	rps-10	138.942	152.968	1	40S ribosomal protein S10
C07G2.3	cct-5	138.942	87.0915	1	TCP-1 like chaperonin
T22B2.4	sup-12	135.986	70.3431	1	RNA-binding protein
K04H4.1	emb-9	133.03	122.821	1	Collagen
C27A2.2	rpl-22	130.074	146.269	1	ribosomal protein L22
F07A5.7	unc-15	130.074	102.723	1	paramyosin
Y57G11C.16	rps-18	127.117	154.085	1	ribosomal protein S13
R11A5.4		124.161	171.95	1	phosphoenolpyruvate carboxykinase
T04C12.4	act-3	124.161	168.6	1	actin
F40E10.3	csq-1	121.205	148.502	1	calsequestrin like
C56C10.8	icd-1	121.205	137.337	1	Transcription factor BTF3 (human)
F52B5.6	rpl-25.2	121.205	117.239	1	60S ribosomal protein
F54C9.1	iff-2	118.249	148.502	1	initiation factor 5A
Y46H3A.3	hsp-16.2	118.249	41.3126	1	heat shock protein
C36E6.3	mlc-1	115.293	184.232	1
F25H5.4	eft-2	115.293	142.919	1	Elongation factor Tu family (contains ATP/GTP binding P-loop)
E04A4.7	cyc-2.1	115.293	108.306	1	cytochrome C
M7.1	let-70	115.293	61.4107	1	ubiquitin-conjugating enzyme E2-17 KD
C14B9.7	rpl-21	112.336	122.821	1	Ribosomal protein L21
F33A8.3	cey-1	112.336	68.11	1	'Cold-shock' DNA-binding domain
Y82E9BR.3		109.38	145.152	1
F26D10.9	atg-1	109.38	118.355	1	Sugar (and other) transporters
C24A3.2		109.38	109.423	1
F13D12.4	alh-8	109.38	92.6743	1	methylmalonate-semialdehyde dehydrogenase
C28C12.7	spp-10	109.38	64.7603	1	7TM chemoreceptor, spp family
F08B6.4	unc-87	106.424	100.49	1	calponin
B0350.2	unc-44	106.424	91.5577	1
R53.4		106.424	88.208	1	ATP synthase complex f subunit like protein
F21C10.10		106.424	75.9259	1
F22A3.7		103.468	88.208	1
C15H9.9		103.468	64.7603	1
C54E4.2		100.511	141.803	1
M117.2	par-5	100.511	115.005	1	14-3-3 protein
B0250.1	rpl-2	100.511	106.073	1	Ribosomal Proteins L2
C37C3.6	ppn-1	100.511	103.84	1	protease inhibitor
F46A9.5	skr-1	100.511	97.1405	1	cyclin A/CDK2-associated protein P19 like
Y106G6H.2	pab-1	100.511	81.5087	1	RNA recognition motif. (aka RRM, RBD, or RNP domain) ; Poly-adenylate binding protein, unique domain.
K02F3.4	zip-2	97.5552	25.6808	1
C05E4.9	gei-7	94.599	125.054	1	isocitrate lyase
B0041.4	rpl-4	94.599	90.4412	1	ribosomal protein L1
F27D9.5	pcca-1	91.6428	79.2756	1	Propionyl-coA carboxylase alpha chain precursor
K10B3.7	gpd-3	91.6428	73.6928	1
T25G12.5		91.6428	55.8279	1	acyl-CoA dehydrogenase
Y37D8A.14	cco-2	88.6866	100.49	1
R09B3.3		88.6866	97.1405	1	RNA recognition motif. (aka RRM, RBD, or RNP domain)
F13D11.2	hbl-1	88.6866	43.5457	1	C2H2-type zinc finger
F54H12.6		85.7303	115.005	1	Elongation factor 1
H06O01.1	pdi-3	85.7303	82.6252	1	protein disulphide isomerase ER-60 precursor like
T22A3.4	set-18	85.7303	58.061	1
T28B4.3		82.7741	96.0239	1
F08B6.2	gpc-2	82.7741	74.8093	1
F59C6.5		82.7741	59.1775	1	NADH ubiquinone oxidoreductase
F14D12.2	unc-97	79.8179	74.8093	1	LIM domain containing protein
C17G1.7		79.8179	69.2266	1	cysteine synthase
T07C12.9		79.8179	43.5457	1	N-methyltransferase
Y111B2A.18	rsp-3	79.8179	42.4292	1	splicing factor
T07A9.9		79.8179	34.6133	1
F25H2.5		76.8617	102.723	1	nucleoside diphosphate kinase
Y43B11AR.4	rps-4	76.8617	102.723	1
C26D10.2	hel-1	76.8617	100.49	1	translation initiation factor eIF-4A
F11C3.3	unc-54	76.8617	84.8584	1	myosin heavy chain
F55D10.2	rpl-25.1	76.8617	64.7603	1	Ribosomal protein L23
F59F4.2		76.8617	36.8464	1
C01F6.5	aly-1	76.8617	32.3802	1	RNA recognition motif. (aka RRM, RBD, or RNP domain)
Y5F2A.2		73.9055	186.465	1	Transthyretin-like family
ZK1248.16	lec-5	73.9055	101.607	1
T05C12.7	cct-1	73.9055	89.3246	1	T-complex protein
Y39G10AR.10		73.9055	87.0915	1
C34E10.6	atp-2	73.9055	64.7603	1	ATP synthase beta chain
F56H9.2		73.9055	56.9444	1
T14B1.1		73.9055	40.1961	1
F01F1.8	cct-6	70.9492	94.9074	1
Y105C5B.28	gln-3	70.9492	88.208	1
F36A2.7		70.9492	78.159	1
F27C1.7	atp-3	70.9492	74.8093	1	ATPase
ZK863.6	dpy-30	70.9492	59.1775	1	DPY-30 protein
F41E6.6	tag-196	70.9492	41.3126	1	cysteine protease and a protease inhibitor
C47E8.7	unc-112	70.9492	40.1961	1	mitogen inducible MIG-2 protein like
T08G2.3		70.9492	26.7974	1	acyl-CoA dehydrogenase
F45E4.2	plp-1	67.993	74.8093	1
T10H9.4	snb-1	67.993	68.11	1	synaptobrevin
W02D3.1		67.993	66.9934	1	cytochrome B5
K11D9.2	sca-1	67.993	39.0795	1	E1-E2 ATPases
K01C8.10	cct-4	65.0368	78.159	1	T-complex protein
F18H3.3	pab-2	65.0368	61.4107	1	poly-adenylate binding protein
T03E6.7	cpl-1	65.0368	54.7113	1	cathepsin-like protease
F09B9.4		65.0368	51.3616	1
F11G11.2	gst-7	65.0368	51.3616	1	glutathione S-transferase
F54D5.8	dnj-13	65.0368	39.0795	1	DNAJ protein
K08F8.2	atf-2	65.0368	23.4477	1	transcription factor
ZK637.13	glb-1	62.0806	117.239	1	Globin
F29B9.11		62.0806	87.0915	1
C53A5.1	ril-1	62.0806	68.11	1
C34C12.5		62.0806	58.061	1	RSP1 protein
Y97E10AR.1		62.0806	54.7113	1
B0205.7	kin-3	62.0806	53.5948	1	casein kinase
ZK593.6	lgg-2	62.0806	52.4782	1	microtubule-associated protein 1 like
F22D6.2		62.0806	40.1961	1
T23G7.3		62.0806	15.6318	1
R74.3	xbp-1	62.0806	11.1656	1	X box DNA binding protein-1
F45E1.6	his-71	59.1244	81.5087	1	Histone H3
T27E9.2		59.1244	80.3921	1	ubiquinol-cytochrome c reductase complexn 11 KD protein
F29C4.2		59.1244	70.3431	1
F58F12.1		59.1244	65.8769	1	ATP synthase
F42G8.12	isp-1	59.1244	64.7603	1	ubiquinol-cytochrome C reductase
T01G9.6	kin-10	59.1244	63.6438	1	Casein kinase II regulatory subunit
W05G11.6		59.1244	61.4107	1	phosphoenolpyruvate carboxykinase
F17C11.9		59.1244	48.012	1	elongation factor 1-gamma
ZC395.10		59.1244	44.6623	1
C49A1.10		59.1244	41.3126	1
T12G3.1		59.1244	39.0795	1	Drosphila REF (2)P like
F49E11.1	mbk-2	59.1244	27.9139	1	serine/threonine kinase (2 domains)
R107.5		59.1244	21.2146	1
F54D8.2	tag-174	56.1681	87.0915	1	Cytochrome C oxidase
W10D5.2		56.1681	77.0425	1	NADH-ubiquinone oxidoreductase 20 KD subunit
Y71G12B.11		56.1681	69.2266	1
T05D4.1		56.1681	48.012	1	Fructose-bisphosphate aldolase class-I
T09E8.1		56.1681	23.4477	1
C29F5.1		53.2119	80.3921	1
B0228.6		53.2119	71.4597	1
C03D6.8	rpl-24.2	53.2119	61.4107	1	ribosomal protein
Y73B6BL.6	sqd-1	53.2119	58.061	1
ZC443.3		53.2119	54.7113	1
Y57G11C.10	gdi-1	53.2119	41.3126	1	GDI-1 GDP dissociation inhibitor
C54H2.5	sft-4	53.2119	35.7298	1
T27F7.3		53.2119	32.3802	1
F56D12.5	vig-1	53.2119	30.1471	1
R02F2.1		53.2119	25.6808	1
F22F1.1	hil-3	53.2119	22.3311	1	histone h1
F26E4.9	cco-1	50.2557	92.6743	1	cytochrome C oxidase
F44G4.2		50.2557	59.1775	1
T22A3.2	hsp-12.1	50.2557	55.8279	1	alpha crystallin B chain
Y105E8A.6	unc-95	50.2557	53.5948	1
Y75B12B.2	cyn-7	50.2557	53.5948	1	Peptidyl-prolyl cis-trans isomerases
ZC477.9	deb-1	50.2557	46.8954	1
R119.4	pqn-59	50.2557	44.6623	1
R01B10.1	cpi-2	50.2557	42.4292	1
Y41E3.10		50.2557	37.963	1	Elongation factor 1 (beta/delta chain)
K10D3.2	unc-14	50.2557	25.6808	1
Y66H1B.2		50.2557	25.6808	1
C30C11.4		50.2557	21.2146	1	Msi3p
F23H11.5		47.2995	79.2756	1
R04F11.2		47.2995	75.9259	1
Y71F9B.4	snr-7	47.2995	56.9444	1	small nuclear ribonucleoprotein Sm G (snRNP core protein G)
C14F5.3	tnt-3	47.2995	51.3616	1	troponin T
F54F2.1		47.2995	46.8954	1	Vitronectin receptor alpha subunit
B0546.1	mai-2	47.2995	36.8464	1	ATPase inhibitor
C02F12.7	tag-278	47.2995	36.8464	1
C53D6.2	unc-129	47.2995	36.8464	1	bone morphogenetic protein like
T27A1.4		47.2995	36.8464	1	ionic channel protein
F31D4.3	fkb-6	47.2995	31.2636	1	FKBP-type peptidyl-prolyl cis-trans isomerases
C33A12.1		47.2995	27.9139	1	NADH-ubiquinone oxidoreductase 13 KD-B subunit
Y23H5A.5	ctn-1	47.2995	24.5643	1
C47E12.1	srs-2	47.2995	21.2146	1	seryl-tRNA synthetase
C46F4.2	acs-17	47.2995	20.098	1	long-chain-fatty-acid coA ligase
Y44A6C.1		47.2995	17.8649	1
EEED8.2		47.2995	16.7484	1
F08F8.5	numr-1	47.2995	3.34967	1
C14B9.1	hsp-12.2	44.3433	110.539	1	Alpha-B-crystallin
F52H3.7	lec-2	44.3433	101.607	1	galactoside-binding lectin
Y75B12B.5	cyn-3	44.3433	90.4412	1	Peptidyl-prolyl cis-trans isomerases
F07D10.1	rpl-11.2	44.3433	83.7418	1	ribosomal protein
K05F1.5		44.3433	62.5272	1
F44E5.1		44.3433	61.4107	1
C38C3.5	unc-60	44.3433	51.3616	1	actin depolymerizing factor
T05A6.1	cki-1	44.3433	51.3616	1
C37H5.8	hsp-6	44.3433	49.1285	1	heat shock 70 protein
K07F5.15		44.3433	44.6623	1
C03C10.1	kin-19	44.3433	41.3126	1	casein Kinase I
C17E4.9		44.3433	36.8464	1	sodium/potassium transporting ATPase beta chain
R13A5.8	rpl-9	44.3433	35.7298	1	Ribosomal protein L9
F53F10.1		44.3433	27.9139	1
F54E2.3	ketn-1	44.3433	27.9139	1
Y71F9B.3		44.3433	27.9139	1
ZK829.4		44.3433	26.7974	1	glutamate dehydrogenase
F31E3.1	ceh-20	44.3433	25.6808	1
F38E9.5		44.3433	23.4477	1	protein tyrosine kinase
C41H7.6		44.3433	8.93246	1
B0041.2		44.3433	7.8159	1
Y71H2AM.5		41.3871	103.84	1
T21D12.4	pat-6	41.3871	77.0425	1
R05G6.7		41.3871	71.4597	1	Channel Protein
R01H10.3	cor-1	41.3871	53.5948	1	Coronin (beta transducin)
H17B01.1		41.3871	50.2451	1	sugar transporter
F42A6.7	hrp-1	41.3871	48.012	1	RNA-binding protein
M106.5	cap-2	41.3871	43.5457	1	F-actin capping protein beta subunit
C16C10.11		41.3871	42.4292	1
T01D1.2	etr-1	41.3871	41.3126	1	RNA-binding protein
F01G4.6		41.3871	39.0795	1	phosphate carrier protein precursor
F10G7.11		41.3871	36.8464	1
F59A2.3		41.3871	36.8464	1	Splicing factor-associated 32K chain
K08F8.1		41.3871	33.4967	1	ribosomal S6 kinase
M03A8.4	gei-15	41.3871	32.3802	1
K08A2.1		41.3871	27.9139	1
W08E3.3	tag-210	41.3871	27.9139	1	GTP-binding protein like
R13A5.12	lpd-7	41.3871	23.4477	1
T05C3.5	dnj-19	41.3871	23.4477	1	DNAJ-like protein
F13C5.2		41.3871	22.3311	1	bromodomain-containing protein
F26E4.12		41.3871	16.7484	1	glutathione peroxidase
C24A3.6	twk-18	41.3871	15.6318	1	potassium channel protein
Y57G11A.1	tag-273	41.3871	15.6318	1	LIM domain containing proteins
F35D2.3		41.3871	13.3987	1
F48D6.4		41.3871	13.3987	1
T24B8.3		38.4308	58.061	1
F13D12.2	ldh-1	38.4308	55.8279	1	L-lactate dehydrogenase
K02B7.3		38.4308	52.4782	1
T04C12.5	act-2	38.4308	52.4782	1	actin
D2030.4		38.4308	51.3616	1	NADH:CoQ oxidoreductase subunit B18
F53F4.10		38.4308	42.4292	1	NADH-ubiquinone dehydrogenase 24 KD subunit
T03F7.1	snf-11	38.4308	40.1961	1	Na(+)/Cl(-)-dependent GABA transporter
ZK1058.2	pat-3	38.4308	39.0795	1	beta integrin
R07E4.6	kin-2	38.4308	33.4967	1
W07B3.2	gei-4	38.4308	33.4967	1
F11F1.6		38.4308	21.2146	1
F42E11.2		38.4308	21.2146	1
W09C5.1		38.4308	21.2146	1
F58A4.11	gei-13	38.4308	12.2821	1
T02H6.11		35.4746	70.3431	1	ubiquinol-cytochrome c reductase complex subunit
T01C3.7	fib-1	35.4746	68.11	1	fibrillarin
F02E8.1	asb-2	35.4746	60.2941	1	ATP synthase B chain
W06A7.2		35.4746	58.061	1
K01G5.4	ran-1	35.4746	51.3616	1	GTP-binding protein
ZK484.1		35.4746	48.012	1
F56F3.5	rps-1	35.4746	46.8954	1	Ribosomal protein S3a (human) homolog.
D2030.5	mce-1	35.4746	43.5457	1	B.subtilis YQJC protein like
C16A3.5		35.4746	41.3126	1	NADH-ubiquinone oxidoreductase B22
R102.5		35.4746	39.0795	1
K04C2.3		35.4746	37.963	1
F09B9.2	unc-115	35.4746	31.2636	1	LIM domains
C50F4.7	his-37	35.4746	30.1471	1	histone H4
F41G4.2	cas-1	35.4746	27.9139	1	adenylyl cyclase-associated protein
F52E4.1	pccb-1	35.4746	27.9139	1	propionyl-CoA carboxylase beta
Y56A3A.18		35.4746	26.7974	1
B0491.5		35.4746	23.4477	1
W04D2.5		35.4746	23.4477	1	mitochondrial ribosomal protein S11 like
R107.7	gst-1	35.4746	22.3311	1	glutathione S-transferase
F41E6.13	atgr-18	35.4746	14.5152	1
C46G7.2		32.5184	61.4107	1
C29F9.7	pat-4	32.5184	46.8954	1	integrin-linked kinase
F57G12.1		32.5184	41.3126	1
D2063.1		32.5184	33.4967	1	dehydrogenase
F38A5.7		32.5184	33.4967	1
Y116F11B.12	gly-4	32.5184	33.4967	1	UDP-GalNAc:polypeptide N-acetylgalactosaminyltransferase
F44A2.5		32.5184	32.3802	1
K10C3.3	zig-1	32.5184	32.3802	1	IG superfamily repeats (I-type)
R05F9.10	sgt-1	32.5184	30.1471	1	TPR domain repeats
B0285.7		32.5184	26.7974	1	Aminopeptidase
F13C5.6	unc-96	32.5184	20.098	1
R90.1		32.5184	20.098	1	casein Kinase I
C17G10.8	dhs-6	32.5184	18.9815	1	Alcohol dehydrogenase
T10B5.5		32.5184	17.8649	1
F12F6.1		32.5184	16.7484	1
F25B5.4	ubq-1	32.5184	16.7484	1
C01C7.1	ark-1	32.5184	13.3987	1	Src homology domain 3, tyrosine-protein kinase (ACK subfamily)
F48F7.1	alg-1	32.5184	12.2821	1
H20J18.1	scd-1	32.5184	11.1656	1
F22D3.2		32.5184	8.93246	1
C05D11.12	let-721	32.5184	7.8159	1	YAAS
F40F9.7		32.5184	6.69934	1
M28.5		29.5622	66.9934	1	ribosomal protein (L7AE family)
F40F4.4	lbp-3	29.5622	52.4782	1
C18E9.4		29.5622	48.012	1
F37C12.11	rps-21	29.5622	44.6623	1	Ribosomal protein S21
D1037.3	ftn-2	29.5622	37.963	1	ferritin
Y56A3A.21		29.5622	33.4967	1
T11B7.4	alp-1	29.5622	32.3802	1
C37C3.2		29.5622	31.2636	1
F54F3.1	nid-1	29.5622	30.1471	1	nidogen like
ZK909.4	ces-2	29.5622	30.1471	1	albumin D-binding protein like
C25H3.9		29.5622	29.0305	1
M60.4		29.5622	29.0305	1
T20H4.5		29.5622	29.0305	1	Mitochondrial complex I 23K chain
Y40B1B.7		29.5622	29.0305	1
F20D1.10	tag-299	29.5622	25.6808	1
F38H4.9	let-92	29.5622	25.6808	1	serine/threonine protein phosphatase
ZK632.9		29.5622	25.6808	1
Y39A1C.3	cey-4	29.5622	24.5643	1	'Cold-shock' DNA-binding domain
Y67D8C.10	mca-3	29.5622	24.5643	1
B0228.4	tag-308	29.5622	22.3311	1
C25A1.6		29.5622	22.3311	1
F20D12.5	exc-9	29.5622	20.098	1
F42H10.3		29.5622	13.3987	1
C37H5.6		29.5622	12.2821	1
F31D5.3	tag-149	29.5622	10.049	1
R06F6.9	ech-4	29.5622	10.049	1	enoyl CoA hydratase/isomerase
F42G8.10		26.606	54.7113	1
F32D1.2		26.606	46.8954	1	ATP synthase epsilion chain
Y37E3.4		26.606	44.6623	1
Y67H2A.5		26.606	41.3126	1
T12D8.8		26.606	39.0795	1	TPR Domain (2 domains)
B0238.10		26.606	36.8464	1	acyltransfersase
C09B8.6	hsp-25	26.606	36.8464	1	Small heat shock protein
T05E11.5	imp-2	26.606	35.7298	1	Yeast YKK0 like
F26E4.8	tba-1	26.606	34.6133	1	TBA-2 tubulin alpha-2 chain
K02D10.1		26.606	34.6133	1	4-NITROPHENYLPHOSPHATASE
T01E8.6		26.606	34.6133	1	mitochondrial ribosomal protein S14
K05C4.2		26.606	33.4967	1
K10B3.10	spc-1	26.606	33.4967	1	spectrin alpha chain
T21B6.3		26.606	33.4967	1	f-spondin like protein
T21H8.1		26.606	33.4967	1
W02D7.7	sel-9	26.606	30.1471	1	type I membrane protein
C01G10.8		26.606	27.9139	1
F35G2.4	phy-2	26.606	26.7974	1	prolyl 4-hydroxylase alpha subunit
F28B3.10		26.606	25.6808	1
W03G11.3		26.606	24.5643	1	alpha-L-fucosidase precursor
K07E12.1	dig-1	26.606	22.3311	1	CAM
R05D7.1		26.606	21.2146	1
Y37D8A.9	mrg-1	26.606	21.2146	1
Y66D12A.22	tin-10	26.606	21.2146	1
Y47D3B.10	dpy-18	26.606	20.098	1	PROLYL 4-HYDROXYLASE ALPHA SUBUNIT PRECURSOR (EC 1.14.11.2)
C35E7.11		26.606	18.9815	1
R10E4.1		26.606	18.9815	1
T04C10.2	epn-1	26.606	18.9815	1	Yeast hypothetical protein L8167.6 like
Y105E8A.26	tag-301	26.606	18.9815	1
W01A11.3	unc-83	26.606	17.8649	1
Y37A1B.1	lst-3	26.606	17.8649	1
B0563.2	tsp-11	26.606	16.7484	1	transpanin
W06H8.1	rme-1	26.606	16.7484	1
F15D3.1	dys-1	26.606	14.5152	1	dystrophin
K07D4.7	tag-218	26.606	14.5152	1
C16A3.4		26.606	12.2821	1
F46F3.4	ape-1	26.606	12.2821	1	P53-binding protein like
R05D3.7	unc-116	26.606	12.2821	1	Kinesin heavy chain
D1054.10		26.606	11.1656	1
F26D12.1	fkh-7	26.606	11.1656	1
F58E10.4	aip-1	26.606	7.8159	1
T28B11.1		26.606	7.8159	1
ZK822.1		26.606	7.8159	1
Y45F10D.13	tag-208	26.606	6.69934	1	Src homology domain 3 (3 domains)
W01A8.1	mdt-28	26.606	4.46623	1
K01G5.7	tbb-1	23.6497	41.3126	1	tubulin beta-chain
F59E10.3		23.6497	39.0795	1	Clathrin adaptor complex small chain
F55C10.1	cnb-1	23.6497	37.963	1	calcineurin B
M01E11.4	pqn-52	23.6497	37.963	1
C14A4.1	tag-242	23.6497	34.6133	1
C46C2.2		23.6497	34.6133	1	transport protein
M01E11.7	tag-163	23.6497	33.4967	1
K10H10.2		23.6497	32.3802	1	beta-synthase
T21B10.1		23.6497	32.3802	1
C34E11.3	tag-241	23.6497	31.2636	1
F52H2.2	aat-3	23.6497	29.0305	1	amino acid permease
D2092.4		23.6497	27.9139	1
K11H3.1	gpdh-2	23.6497	27.9139	1	Glycerol-3-phosphate dehydrogenase
F23C8.6		23.6497	26.7974	1
F39B2.10	dnj-12	23.6497	26.7974	1	DnaJ, prokaryotic heat shock protein
Y71H2AM.15		23.6497	26.7974	1
M04F3.4		23.6497	25.6808	1	calcium binding protein
T10E9.7	nuo-2	23.6497	25.6808	1	NADH-ubiquinone oxidoredutase 30 kd subunit
C54G10.3	pmp-3	23.6497	24.5643	1	peroxisomal membrane protein (PMP70)
F44B9.2		23.6497	24.5643	1
C08F8.1	pfd-1	23.6497	23.4477	1
B0365.3	eat-6	23.6497	22.3311	1	Na(+)/K(+) ATPase alpha subunit
F58E10.3		23.6497	22.3311	1	ATP-dependent helicase (DEAD box)
K07C5.4		23.6497	22.3311	1	yeast protein L8167.9-like
Y110A7A.13	chp-1	23.6497	22.3311	1
F25D7.1	cup-2	23.6497	21.2146	1
T21B10.7		23.6497	21.2146	1	t-complex protein 1
C01G6.1	aqp-2	23.6497	20.098	1	glycerol uptake facilitator protein
C05C8.3	fkb-3	23.6497	20.098	1	FKBP-binding protein
ZK1058.4	ccdc-47	23.6497	20.098	1
ZK484.3		23.6497	20.098	1
C01G6.8	cam-1	23.6497	18.9815	1	protein tyrosine kinase receptor
C09H6.2	lin-10	23.6497	18.9815	1	Phosphotyrosine interaction domain (PTB/PID)., PDZ domain (Also known as DHR or GLGF). (2 domains)
C16A3.6		23.6497	18.9815	1
C35C5.4	mig-2	23.6497	18.9815	1	RAS-related protein
F20C5.6		23.6497	18.9815	1	spectrin
F38B7.1		23.6497	18.9815	1	Zinc finger C-x8-C-x5-C-x3-H type (and similar).
H06H21.3		23.6497	18.9815	1	translation initiation factor
K01C8.9	nst-1	23.6497	18.9815	1	GTP-binding protein
R07B7.3	pqn-53	23.6497	18.9815	1
Y44E3A.1		23.6497	18.9815	1
ZC449.5		23.6497	18.9815	1
Y54E10BR.4		23.6497	17.8649	1
Y54G2A.5		23.6497	17.8649	1
C02F5.3		23.6497	14.5152	1	GTP-binding protein
F02E9.5		23.6497	14.5152	1
F44G4.1		23.6497	14.5152	1
R11G1.6		23.6497	14.5152	1
C08D8.2	tmd-2	23.6497	13.3987	1
C39D10.3		23.6497	12.2821	1	B. subtilis glycerol-3-phosphate cytidylyltransferase
C56C10.13	dnj-8	23.6497	12.2821	1
C08H9.2		23.6497	11.1656	1	high-density lipoprotein-binding protein
C46C11.3		23.6497	10.049	1
F30A10.8	stn-1	23.6497	10.049	1	beta1-syntrophin
R31.2		23.6497	10.049	1	ankyrin motif
K04G2.1	iftb-1	23.6497	8.93246	1	translational initiation factor 2 beta subunit
C16H3.3		23.6497	7.8159	1
F42C5.9		23.6497	7.8159	1
M04B2.1	mep-1	23.6497	5.58279	1	zinc-finger protein
D2013.8	scp-1	23.6497	2.23311	1
K07B1.8		23.6497	0	1
C52E4.2	mif-2	20.6935	43.5457	1	macrophage migration inhibitory factor like protein
M02D8.1		20.6935	43.5457	1
C06A1.5		20.6935	42.4292	1	DNA directed RNA polymerase
F58A4.10	ubc-7	20.6935	40.1961	1	Ubiquitin conjugating enzyme
ZC8.3	set-30	20.6935	40.1961	1
K10B4.6	cwn-1	20.6935	36.8464	1
Y87G2A.9	ubc-14	20.6935	34.6133	1
T20G5.2	cts-1	20.6935	32.3802	1	Citrate synthase
F57B9.5	byn-1	20.6935	31.2636	1
K08E7.2	hsb-1	20.6935	31.2636	1
T15B12.1		20.6935	31.2636	1
ZK652.1	snr-5	20.6935	31.2636	1	small nuclear ribonucleoprotein Sm F (snRNP core protein F)
F21D9.4		20.6935	30.1471	1
F21H7.3		20.6935	29.0305	1
Y71F9AM.6		20.6935	29.0305	1
Y53C12B.2		20.6935	27.9139	1
Y57G11C.12	nuo-3	20.6935	27.9139	1
C53B7.4	asg-2	20.6935	26.7974	1	ATP synthase
B0546.4		20.6935	25.6808	1
D2096.8		20.6935	24.5643	1
B0303.3		20.6935	23.4477	1	Acetyl-coa acetyltransferase
B0496.3	unc-82	20.6935	23.4477	1	ser/thr protein kinase
F52B5.1	abts-1	20.6935	23.4477	1	anion exchange protein
T28F12.2	unc-62	20.6935	23.4477	1	homeobox protein
ZK973.10	lpd-5	20.6935	23.4477	1
F10G7.1	tag-151	20.6935	22.3311	1
C01F6.9		20.6935	21.2146	1
Y37E3.9	phb-1	20.6935	21.2146	1
Y9C2UA.1		20.6935	21.2146	1
F43G9.1		20.6935	20.098	1	isocitrate dehydrogenase
C25G4.2		20.6935	18.9815	1	dihydrofolate reductase like
F30A10.9		20.6935	18.9815	1	Yeast D96591.6 protein like
T05G5.6	ech-6	20.6935	18.9815	1	Enoyl-CoA hydratase
ZC374.2		20.6935	18.9815	1	Fibronectin type III domain (4 domains)
ZK1098.10	unc-16	20.6935	18.9815	1	Coiled coil protein
ZK637.5	asna-1	20.6935	16.7484	1	ArsA
D1014.3	snap-1	20.6935	15.6318	1	alpha-SNAP protein
F09B9.3	erd-2	20.6935	15.6318	1	ER lumen protein retaining receptor
F29G9.2		20.6935	15.6318	1
F53F1.4		20.6935	15.6318	1	cuticlin
R07E5.10	pdcd-2	20.6935	15.6318	1	Apoptosis protein RP-8
C18B12.4		20.6935	13.3987	1	Zinc finger, C3HC4 type (RING finger)
F15D4.3		20.6935	13.3987	1
F53F4.11		20.6935	13.3987	1
H24G06.1		20.6935	13.3987	1
T19B10.3		20.6935	13.3987	1	beta-galactosidase
W10D9.5		20.6935	13.3987	1
C03G5.1	sdha-1	20.6935	12.2821	1	succinate dehydrogenase flavoprotein subunit
C17G10.9		20.6935	12.2821	1
F53E2.1	tag-304	20.6935	12.2821	1
T03G6.3		20.6935	12.2821	1	plasma cell membrane protein and phosphodiesterase I (weak)
B0024.9	trx-2	20.6935	11.1656	1	thioredoxin
C16C2.2	eat-16	20.6935	11.1656	1	regulator of G-protein signalling
C26G2.1	syg-2	20.6935	11.1656	1	Immunoglobulin domain ; Fibronectin type III domain
F31D4.9		20.6935	11.1656	1
C06G3.6		20.6935	10.049	1	zinc finger protein
C10G6.1		20.6935	10.049	1
K10C3.6	nhr-49	20.6935	10.049	1	Ligand-binding domain of nuclear hormone receptors, Zinc finger, C4 type (two domains)
T03F1.8		20.6935	10.049	1	guanylate kinase
ZC204.2		20.6935	10.049	1	homeobox protein
C10G8.6	ceh-34	20.6935	8.93246	1	homeobox protein
C24H12.4		20.6935	8.93246	1	helicase
C41C4.6	ulp-4	20.6935	8.93246	1
C50B6.3		20.6935	8.93246	1
C50E10.4	sop-2	20.6935	8.93246	1
F56D12.1	alh-6	20.6935	8.93246	1	aldehyde dehydrogenase
W10D5.3	gei-17	20.6935	8.93246	1
E02A10.1		20.6935	7.8159	1	mitochondrial 40S ribosomal protein S5
F15D3.7		20.6935	7.8159	1
F46F11.6		20.6935	7.8159	1
K04G7.3	ogt-1	20.6935	7.8159	1
T09B4.5		20.6935	7.8159	1
ZK1127.10		20.6935	7.8159	1	cystathionine gamma-lyase
C33D9.6		20.6935	6.69934	1
T12D8.6		20.6935	6.69934	1	EF hand
M163.1		20.6935	5.58279	1
C13C4.2	nhr-154	20.6935	4.46623	1	Ligand-binding domain of nuclear hormone receptors, Zinc finger, C4 type (two domains)
K09A9.6		20.6935	3.34967	1	aspartyl beta hydroxylase like
C48A7.2		20.6935	2.23311	1	phosphate permease
D2013.9	ttll-12	20.6935	2.23311	1
K07A3.1	fbp-1	17.7373	52.4782	1	fructose-bisphosphatase
H28O16.1		17.7373	48.012	1	ATP synthase alpha and beta subunits, ATP synthase Alpha chain, C terminal
Y69A2AR.18		17.7373	46.8954	1
F33E2.5		17.7373	37.963	1
D2024.6	cap-1	17.7373	32.3802	1
K01G5.8		17.7373	31.2636	1
K08C7.3	epi-1	17.7373	29.0305	1	laminin
F21C10.7		17.7373	26.7974	1
ZK688.6	tag-282	17.7373	26.7974	1
T05G5.1		17.7373	24.5643	1	Caldesmon-like repeats
Y42G9A.4		17.7373	24.5643	1
C01A2.5		17.7373	23.4477	1	S.pombe hypothetical protein C1D4.09C like
C56C10.3	vps-32.1	17.7373	22.3311	1
W04C9.2		17.7373	22.3311	1
F36H1.1	fkb-1	17.7373	21.2146	1	FK506-binding protein
Y57G11C.11	coq-3	17.7373	21.2146	1	dihydroxypolyprenylbenzoate methyltransferase
Y71H2B.4		17.7373	21.2146	1
Y37E3.11		17.7373	20.098	1
F54D7.4	zig-7	17.7373	18.9815	1
F54F2.8	prx-19	17.7373	18.9815	1
T06D8.7		17.7373	18.9815	1
Y113G7B.17		17.7373	18.9815	1
T04C10.4	atf-5	17.7373	17.8649	1	transcription factor ATF4 like
W03C9.3	rab-7	17.7373	17.8649	1	ras related protein
Y66H1A.3	tag-313	17.7373	17.8649	1
ZK792.6	let-60	17.7373	17.8649	1	LET-60 RAS protein
C24G6.8		17.7373	16.7484	1
Y54E5A.5		17.7373	16.7484	1
C44B7.4		17.7373	15.6318	1
C48B6.2		17.7373	15.6318	1	ribosomal protein
F22B5.10		17.7373	15.6318	1
K09A9.5	gas-1	17.7373	15.6318	1	NADH-ubiquinone oxidoreductase 49KD subunit
ZK822.2		17.7373	15.6318	1
C44C8.6	mak-2	17.7373	14.5152	1	protein kinase
F52H2.7		17.7373	14.5152	1
Y74C10AL.2		17.7373	14.5152	1
ZK270.2	frm-1	17.7373	13.3987	1	Band 4.1 protein like
C31H1.6	lntl-1	17.7373	12.2821	1
C36E8.1		17.7373	12.2821	1
F14H8.1	obr-2	17.7373	12.2821	1	oxysterol-binding protein
F15A4.12	tag-280	17.7373	12.2821	1
F27C1.2		17.7373	12.2821	1
F30A10.1		17.7373	12.2821	1	calcineurin B subunit like
F40F9.6		17.7373	12.2821	1	glycosyl hydrolase
F42A8.2	sdhb-1	17.7373	12.2821	1	succinate dehydrogenase (ubiquinone) iron sulphur protein
F57C7.3	sdn-1	17.7373	12.2821	1	syndecan like protein
M01E5.5	top-1	17.7373	12.2821	1	DNA topoisomerase I
C18E9.1	cal-2	17.7373	11.1656	1	calmodulin
F41E6.4	smk-1	17.7373	11.1656	1
F57B9.10	rpn-6	17.7373	11.1656	1
ZK265.6		17.7373	11.1656	1
ZK377.2	sax-3	17.7373	10.049	1
C48D5.2	ptp-1	17.7373	8.93246	1	protein tyrosine phosphatase (non receptor type) and band 4.1-like domain
F46F11.4	ubl-5	17.7373	8.93246	1
Y47D3B.5	twk-31	17.7373	8.93246	1
C33H5.12	rsp-6	17.7373	7.8159	1	RNA binding protein
F11E6.5	elo-2	17.7373	7.8159	1	GNS1/SUR4 family
F32A7.5		17.7373	7.8159	1	claustrin like
F55C7.7	unc-73	17.7373	7.8159	1	guanine nucleotide exchange factor
R07H5.2	cpt-2	17.7373	7.8159	1	carnitine palmitoyltransferase II
W05H7.4		17.7373	7.8159	1
K03B4.2		17.7373	6.69934	1
R04B5.5		17.7373	6.69934	1	sorbitol dehydrogenase
T05C12.6	mig-5	17.7373	6.69934	1	presynaptic density protein (PSD-95) repeat-like domain
T23D8.4	eif-3.C	17.7373	6.69934	1
F42G4.3	zyx-1	17.7373	5.58279	1	LIM domain containing proteins
JC8.2		17.7373	5.58279	1
K08B12.5	tag-59	17.7373	5.58279	1	serine/threonine-protein kinase
M7.5	atgr-7	17.7373	5.58279	1	Yeast YHX1 like
W03F9.4		17.7373	5.58279	1	acetyltransferase
Y41C4A.13		17.7373	5.58279	1
F29B9.8		17.7373	4.46623	1
C33D9.1	exc-5	17.7373	3.34967	1	PH (pleckstrin homology) domain
K02E10.8	syg-1	17.7373	3.34967	1
K04G2.8	apr-1	17.7373	3.34967	1
F20D1.2		17.7373	2.23311	1
H39E23.1	par-1	17.7373	2.23311	1	serine/threonine kinase (KIN1/SNF1/Nim1 subfamily)
T13H5.1		17.7373	2.23311	1	protein-tyrosine phosphatase
B0035.4	pfd-4	14.7811	46.8954	1	paramyosin like
C05G5.4		14.7811	46.8954	1	succinyl-CoA synthetase
F57H12.1	arf-3	14.7811	35.7298	1	GTP-binding protein
R06C1.4		14.7811	33.4967	1	RNA recognition motif. (aka RRM, RBD, or RNP domain)
Y37D8A.2		14.7811	33.4967	1
Y22D7AL.10		14.7811	32.3802	1
C44B7.10		14.7811	29.0305	1
W01A8.4		14.7811	29.0305	1
H14A12.2	fum-1	14.7811	27.9139	1	fumarase
F43E2.7		14.7811	26.7974	1
T04D3.5		14.7811	26.7974	1
Y62E10A.1	rla-2	14.7811	26.7974	1
C54G4.8	cyc-1	14.7811	25.6808	1	cytochrome C1, heme protein
F40E10.1	hch-1	14.7811	25.6808	1	metalloprotease
F47B7.1		14.7811	25.6808	1
Y39A1A.3		14.7811	25.6808	1
F53C11.3		14.7811	24.5643	1	2,4-dienoyl-CoA reductase
T05E7.4		14.7811	24.5643	1
W06H8.8	ttn-1	14.7811	24.5643	1
ZK867.1	syd-9	14.7811	23.4477	1	zinc finger
D2013.7	eif-3.F	14.7811	22.3311	1	M0V-34 protein
F28F8.3	lsm-5	14.7811	22.3311	1	small nuclear ribonucleoprotein E (SNRNP-E) like
T07H6.1		14.7811	22.3311	1	esterase
T20D3.6		14.7811	22.3311	1
F49E8.5	dif-1	14.7811	21.2146	1	mitochondrial carrier family
F57B9.6	inf-1	14.7811	21.2146	1
T06D10.1		14.7811	21.2146	1
Y71F9AL.9		14.7811	21.2146	1
F09C8.2		14.7811	20.098	1
F57F5.5	pkc-1	14.7811	20.098	1	Phorbol esters / diacylglycerol binding domain (2 domains), Protein kinase C terminal domain
H28G03.1		14.7811	20.098	1	RNA binding protein
T14D7.1		14.7811	20.098	1	serine-pyruvate aminotransferase
T19B10.4	pqn-70	14.7811	20.098	1
C49H3.3		14.7811	18.9815	1
T07C4.7	mev-1	14.7811	18.9815	1	Succinate dehydrogenase cytochrome b chain
Y111B2A.13		14.7811	18.9815	1	transcription initiation factor IIA gamma chain
ZK829.7		14.7811	18.9815	1	alcohl dehydrogenase like
C27F2.5		14.7811	17.8649	1	S. cerevisiae Snf8p
F18C5.10		14.7811	17.8649	1
F57B10.3		14.7811	17.8649	1	phosphoglycerate mutase
K07H8.10		14.7811	17.8649	1	RNA-binding protein
T08B2.7		14.7811	17.8649	1	3-hydroxyacyl-CoA dehydrogenase
T13C2.3		14.7811	17.8649	1
Y37D8A.10		14.7811	17.8649	1
C17G10.4	cdc-14	14.7811	16.7484	1
F33H2.3		14.7811	16.7484	1	Leucine Rich Repeat (2 copies) (2 domains)
F37A4.1		14.7811	16.7484	1
F40F9.1	xbx-6	14.7811	16.7484	1	N-methyl-D-aspartate receptor associated protein
F41C3.5		14.7811	16.7484	1	Serine carboxypeptidase
F46C8.3		14.7811	16.7484	1
F54B11.3	unc-84	14.7811	16.7484	1
T20B3.2	tni-3	14.7811	16.7484	1	Troponin
Y57G11C.13	arl-8	14.7811	16.7484	1	ADP-ribosylation factor
B0464.5	spk-1	14.7811	15.6318	1	serine/threonine kinase (2 domains)
C37E2.1		14.7811	15.6318	1	isocitrate dehydrogenase
F27D4.1		14.7811	15.6318	1	electron transfer flavoprotein alpha-subunit
F53A2.7		14.7811	15.6318	1	Thiolases
Y71H2AM.23	tufm-1	14.7811	15.6318	1
ZK643.5		14.7811	15.6318	1
F39B2.2	uev-1	14.7811	14.5152	1
K08D10.4	rnp-2	14.7811	14.5152	1	U1 small nuclear ribonucleoprotein A
ZC97.1	mtx-2	14.7811	14.5152	1
C01G10.11	unc-76	14.7811	13.3987	1	UNC-76 protein
C09D1.1	unc-89	14.7811	13.3987	1	immunoglobin-like protein
T10G3.1		14.7811	13.3987	1
W02F12.5		14.7811	13.3987	1	dihydrolipoamide succinyltransferase
Y32F6A.3	pap-1	14.7811	13.3987	1	POLY(A) POLYMERASE (EC 2.7.7.19) (PAP) (POLYNUCLEOTIDE ADENYLYLTRANSFERASE)
Y71G12B.15	ubc-3	14.7811	13.3987	1
C27D6.4		14.7811	12.2821	1	BZIP protein
F02A9.4		14.7811	12.2821	1	Propionyl-CoA carboxylase
F25H5.3		14.7811	12.2821	1	Pyruvate kinase
K07C11.5	tag-225	14.7811	12.2821	1	metalloproteinase inhibitor
T04F8.2		14.7811	12.2821	1
Y51H4A.3	rho-1	14.7811	12.2821	1	p21 ras-related rho (RhoA)
C47E8.4		14.7811	11.1656	1
F13H10.5		14.7811	11.1656	1
F26G5.9	tam-1	14.7811	11.1656	1
M04G12.4		14.7811	11.1656	1	Zinc finger, C2H2 type
T24A11.1	mtm-3	14.7811	11.1656	1
W08A12.2		14.7811	11.1656	1
C09B8.7	pak-1	14.7811	10.049	1	Serine/threonine protein kinase
F41C3.4		14.7811	10.049	1
F42A10.3		14.7811	10.049	1
F46C5.8	rer-1	14.7811	10.049	1	endoplasmic reticular protein
R05D11.5		14.7811	10.049	1
R07E3.5	acl-5	14.7811	10.049	1
T12A7.5		14.7811	10.049	1
Y56A3A.7		14.7811	10.049	1
Y57E12AL.1		14.7811	10.049	1
Y71A12B.12		14.7811	10.049	1
Y73B6BL.21		14.7811	10.049	1
C02D5.2		14.7811	8.93246	1
C43F9.8	efn-2	14.7811	8.93246	1
F43E2.8	hsp-4	14.7811	8.93246	1	heat shock protein
Y17G7B.2		14.7811	8.93246	1
F09F7.7		14.7811	7.8159	1
F36H9.3	dhs-13	14.7811	7.8159	1	alcohol dehydrogenase
F48F7.6		14.7811	7.8159	1
F54D7.2		14.7811	7.8159	1
K09F5.6		14.7811	7.8159	1
R11B5.1	tag-236	14.7811	7.8159	1
T06F4.1		14.7811	7.8159	1
T20H4.3	prs-1	14.7811	7.8159	1	Prolyl-tRNA synthetase region
ZK1127.12		14.7811	7.8159	1
ZK1321.2		14.7811	7.8159	1	potassium channel protein
C49H3.6		14.7811	6.69934	1
F01F1.1		14.7811	6.69934	1
F29C4.7		14.7811	6.69934	1	RNA-binding protein
F44G4.4	tag-169	14.7811	6.69934	1	RNA binding protein
F54E7.7	rcn-1	14.7811	6.69934	1
T01G1.3		14.7811	6.69934	1	Yesat transport protein WEB1 like
ZK863.7	rnp-1	14.7811	6.69934	1	RNP-1 protein
B0303.2		14.7811	5.58279	1
C12D8.10	akt-1	14.7811	5.58279	1	PH (pleckstrin homology) domain, Protein kinase C terminal domain
C34E10.1	gop-3	14.7811	5.58279	1
C50F2.6	fkb-5	14.7811	5.58279	1	peptidyl prolyl cis-trans isomerase
F37A4.2		14.7811	5.58279	1
M05D6.4	lact-4	14.7811	5.58279	1	esterase
T10B10.2	ucr-2.2	14.7811	5.58279	1	ubiquinol-cytochrome c reductase complex core protein 2
W02C12.3	hlh-30	14.7811	5.58279	1	transcription factor
ZK1073.1		14.7811	5.58279	1
C24A11.8	frm-4	14.7811	4.46623	1
C48G7.3	tag-333	14.7811	4.46623	1
F18E9.5	tag-279	14.7811	4.46623	1
F40E10.4	slt-1	14.7811	4.46623	1	EGF-like protein slit like
K01A2.3		14.7811	4.46623	1
K09A9.2	rab-14	14.7811	4.46623	1	RAS-related protein
K10D2.2	pup-2	14.7811	4.46623	1
Y45G5AM.6		14.7811	4.46623	1
B0218.3	pmk-1	14.7811	3.34967	1	ser/thr kinases
B0336.11		14.7811	3.34967	1
C48E7.6		14.7811	3.34967	1
D2023.2	pyc-1	14.7811	3.34967	1	pyruvate carboxylase
E04F6.5		14.7811	3.34967	1	Isovaleryl-CoA dehydrogenase
Y47H9C.4	ced-1	14.7811	3.34967	1	EGF-like domain
F33D4.4		14.7811	2.23311	1
F55A4.1		14.7811	2.23311	1	vesicle trafficking protein sec22b
Y58A7A.3		14.7811	1.11656	1
ZK637.3	tag-256	14.7811	1.11656	1
C02B10.5		14.7811	0	1
C30H6.7		14.7811	0	1	2-oxo acid dehydrogenases acyltransferase (catalytic domain)
Y38F1A.9	oig-2	11.8249	40.1961	1
F37C12.3		11.8249	37.963	1
T05G5.10	iff-1	11.8249	37.963	1	Initiation factor 5A
F49C12.11		11.8249	33.4967	1
T26E3.2	ndx-1	11.8249	33.4967	1	MUTT protein like
H20J04.5	pfd-2	11.8249	32.3802	1
R155.1		11.8249	31.2636	1
Y49A3A.5	cyn-1	11.8249	31.2636	1	Peptidyl-prolyl cis-trans isomerase
C14B1.1	pdi-1	11.8249	30.1471	1	protein disulfide isomerase
Y49E10.15	snr-6	11.8249	29.0305	1
C35C5.3		11.8249	27.9139	1
Y69A2AR.3		11.8249	27.9139	1
F56C9.8		11.8249	26.7974	1
B0001.6		11.8249	25.6808	1
C28H8.6	tag-327	11.8249	25.6808	1	LIM domains
T21C9.5	lpd-9	11.8249	25.6808	1
C06G1.4	ain-1	11.8249	24.5643	1
C24F3.1	tram-1	11.8249	24.5643	1
Y17G7B.7	tpi-1	11.8249	24.5643	1	Triosephosphate isomerase
Y54G11A.11		11.8249	24.5643	1
F13H8.7		11.8249	23.4477	1	beta-ureidopropionase (rat)
T04C9.4	mlp-1	11.8249	23.4477	1
Y87G2A.10		11.8249	23.4477	1
C06G1.5		11.8249	22.3311	1	protein phosphatase PP2A
F58A3.1	ldb-1	11.8249	22.3311	1
Y54F10AM.5		11.8249	22.3311	1
ZK180.4		11.8249	22.3311	1	GTP-binding protein
ZK381.5	prkl-1	11.8249	22.3311	1
F37H8.5		11.8249	21.2146	1
K08E3.5		11.8249	21.2146	1	UTP--GLUCOSE-1-PHOSPHATE URIDYLYLTRANSFERASE (EC 2.7.7.9) (UDP-GLUCOSE PYROPHOSPHORYLASE) (UDPGP)
T28B4.1		11.8249	21.2146	1
VW06B3R.1	ucr-2.1	11.8249	21.2146	1	Insulinase (proteinase M16)
F54H12.1	aco-2	11.8249	20.098	1	Aconitate hydratase
R05F9.6		11.8249	20.098	1	phosphoglucomutase
T09A5.5		11.8249	20.098	1
Y75B8A.5		11.8249	20.098	1	Leucine Rich Repeat (2 copies)
B0238.11		11.8249	18.9815	1
C04F12.10	fce-1	11.8249	18.9815	1	Zinc-binding metalloprotease domain
F28A10.6		11.8249	18.9815	1	acyl-coA dehydrogenase
F53G2.4	pqn-42	11.8249	18.9815	1
K11C4.5	unc-68	11.8249	18.9815	1	ryanodine receptor
R04A9.4	ife-2	11.8249	17.8649	1	eukaryotic initiation factor 4E (EIF-4E)
C03B1.12	lmp-1	11.8249	16.7484	1
C06G3.5		11.8249	16.7484	1	adeonsine deaminase
F10E7.5		11.8249	16.7484	1
K06A1.5		11.8249	16.7484	1
T14G10.6	tsp-12	11.8249	16.7484	1	tetraspanin
C04A2.7	dnj-5	11.8249	15.6318	1
C52E4.6	cyl-1	11.8249	15.6318	1
F21C3.3	tag-202	11.8249	15.6318	1	protein kinae C inhibitor 1 like
F56A8.3		11.8249	15.6318	1	Leucine Rich Repeat (2 copies) (2 domains)
T05A10.1	sma-9	11.8249	15.6318	1
T07A9.10		11.8249	15.6318	1	acetylcholine regulator
T11G6.8		11.8249	15.6318	1	RNA recognition motif. (aka RRM, RBD, or RNP domain)
B0035.1		11.8249	14.5152	1	Zinc finger, C2H2 type
C47D12.7	kel-1	11.8249	14.5152	1	ring canal protein like
D1007.14	pqn-24	11.8249	14.5152	1
E01A2.6		11.8249	14.5152	1
F47G9.1		11.8249	14.5152	1	Fugu S31III125 protein
M05D6.6		11.8249	14.5152	1
R173.1	cah-5	11.8249	14.5152	1	carbonic anhydrase
Y62E10A.10		11.8249	14.5152	1
Y65B4A.3		11.8249	14.5152	1
ZK742.1	imb-4	11.8249	14.5152	1	importin beta, nuclear transport factor
C23G10.4	rpn-2	11.8249	13.3987	1	tRNA processing protein SEN3
F26F4.10	rrt-1	11.8249	13.3987	1	arginyl tRNA synthetase
F53A3.1		11.8249	13.3987	1
K01H12.1		11.8249	13.3987	1
R07H5.8		11.8249	13.3987	1	adenosine kinase
T12D8.2	drr-2	11.8249	13.3987	1	RNA recognition motif. (aka RRM, RBD, or RNP domain)
Y54G2A.26		11.8249	13.3987	1
Y87G2A.8	gpi-1	11.8249	13.3987	1	glucose-6-phosphate isomerase
ZC504.4	mig-15	11.8249	13.3987	1	serine/threonine kinase (PAK/STE20 subfamily)
B0286.4	ntl-2	11.8249	12.2821	1
B0432.3		11.8249	12.2821	1
C05D9.7		11.8249	12.2821	1
C23F12.4		11.8249	12.2821	1
C40C9.5	nlg-1	11.8249	12.2821	1	Carboxylesterases (2 domains)
F22B5.9	frs-2	11.8249	12.2821	1	phenylalanyl-tRNA synthetase
F45H11.5		11.8249	12.2821	1
F56B6.4	uvt-5	11.8249	12.2821	1	glycogenin
F56D2.1	ucr-1	11.8249	12.2821	1	Mitochondrial processing protease enhancing protein
M05D6.5		11.8249	12.2821	1
C30A5.3		11.8249	11.1656	1
C44E4.4		11.8249	11.1656	1	RNA-binding protein
F43E2.3		11.8249	11.1656	1
F46H6.2	dgk-2	11.8249	11.1656	1	diaglycerol kinase
K02F3.11	rnp-5	11.8249	11.1656	1	Probable RNA binding protein
R151.4		11.8249	11.1656	1
T21B6.1	dgn-1	11.8249	11.1656	1
T22E7.1		11.8249	11.1656	1
Y18D10A.8		11.8249	11.1656	1	KH domain family of RNA binding proteins.
C03A3.1		11.8249	10.049	1
C54F6.5		11.8249	10.049	1
F09E5.7		11.8249	10.049	1
F21D5.8		11.8249	10.049	1
F32A5.7	lsm-4	11.8249	10.049	1	U6 small nuclear RNA-associated Sm-like protein LSm4
F32A7.3	tag-271	11.8249	10.049	1
F52E1.13		11.8249	10.049	1
F56D2.6		11.8249	10.049	1
K04G2.5	ath-1	11.8249	10.049	1	esterase
K07H8.2		11.8249	10.049	1
T24B8.4		11.8249	10.049	1
Y53C10A.12	hsf-1	11.8249	10.049	1	HSF-type DNA-binding domain
Y67H2A.8	fat-1	11.8249	10.049	1	fatty acid desaturase
ZK856.11		11.8249	10.049	1
C14C10.3	ril-2	11.8249	8.93246	1
C14H10.2		11.8249	8.93246	1
C15F1.6	art-1	11.8249	8.93246	1
C37C3.8	tag-253	11.8249	8.93246	1
DY3.1	tin-13	11.8249	8.93246	1
F29C12.4		11.8249	8.93246	1	Elongation factor Tu family (contains ATP/GTP binding P-loop), Elongation factor G C-terminus
F40A3.6		11.8249	8.93246	1
F54C8.4		11.8249	8.93246	1	Protein-tyrosine phosphatase
F55F8.4	cir-1	11.8249	8.93246	1
F59C12.3		11.8249	8.93246	1
K08B4.6	cpi-1	11.8249	8.93246	1	protease inhibitor
M01D1.1	str-148	11.8249	8.93246	1	7TM chemoreceptor, str family
M79.1	abl-1	11.8249	8.93246	1	Src homology domain 2, Src homology domain 3, protein tyrosine kinase (ABL subfamily)
R07E5.13		11.8249	8.93246	1
T16G12.4		11.8249	8.93246	1
W07G4.4		11.8249	8.93246	1	cytosolic aminopeptidase
Y39G10AR.8		11.8249	8.93246	1
Y45G12B.1	nuo-5	11.8249	8.93246	1	NADH-ubiquinone reductase
Y79H2A.6	arx-3	11.8249	8.93246	1
B0432.2	djr-1.1	11.8249	7.8159	1
C23H3.1	egl-26	11.8249	7.8159	1
C50B8.1		11.8249	7.8159	1	RNA binding protein
F01G4.2	ard-1	11.8249	7.8159	1	short-chain alcohol dehydrogenase
F37C12.2		11.8249	7.8159	1
F46C5.6		11.8249	7.8159	1	protein phosphatase PP2A subunit A repeat
K10B2.1	lin-23	11.8249	7.8159	1	Transducin beta chain
Y54H5A.3	tag-262	11.8249	7.8159	1
Y65B4BR.4	wwp-1	11.8249	7.8159	1
ZK1058.1	mmcm-1	11.8249	7.8159	1	Methylmalonyl-coA mutase
ZK470.2		11.8249	7.8159	1
B0546.2		11.8249	6.69934	1
C04A2.3	egl-27	11.8249	6.69934	1
C05D11.7		11.8249	6.69934	1
C29E4.3	ran-2	11.8249	6.69934	1	RNA production/processing
C31E10.6		11.8249	6.69934	1
C33F10.5	rig-6	11.8249	6.69934	1	fibronectin, IG-like domains of NCAM
C48B6.6	smg-1	11.8249	6.69934	1	kinase
C53B4.7	bre-1	11.8249	6.69934	1
F13G3.4	dylt-1	11.8249	6.69934	1
F43G6.8		11.8249	6.69934	1	Zinc finger, C3HC4 type (RING finger)
F55C5.5	tsfm-1	11.8249	6.69934	1	mitochondrial elongation factor TS
T05A12.3		11.8249	6.69934	1
T10C6.5		11.8249	6.69934	1
T16G1.9		11.8249	6.69934	1	Ank repeat
Y57A10A.10		11.8249	6.69934	1
ZK973.6	anc-1	11.8249	6.69934	1
C13F10.7		11.8249	5.58279	1
C18B2.4		11.8249	5.58279	1
C33D9.9		11.8249	5.58279	1
C34G6.7	pqn-19	11.8249	5.58279	1
C38C10.2		11.8249	5.58279	1	Sodium/phosphate transporter
C56G2.4		11.8249	5.58279	1
F28B3.1		11.8249	5.58279	1
F36H2.1	tat-5	11.8249	5.58279	1	E1-E2 ATPase
F55F8.5	tag-345	11.8249	5.58279	1
F57B10.1		11.8249	5.58279	1
K08A8.3	coh-1	11.8249	5.58279	1	S. pombe double-strand-break repair protein, RAD21
R13G10.1	dpy-27	11.8249	5.58279	1	chromosome segregation protein (SMC-1)
T14F9.1	vha-15	11.8249	5.58279	1	ATPase subunit
T23E7.2		11.8249	5.58279	1
W03G9.1	snf-1	11.8249	5.58279	1	neurotransmitter transporter
Y32H12A.3	dhs-9	11.8249	5.58279	1	dehydrogenase
B0523.5	fli-1	11.8249	4.46623	1
C06A5.7	tmd-1	11.8249	4.46623	1	tropomodulin
C16A3.7	tag-182	11.8249	4.46623	1	human NFX1; D. melanogaster shuttle craft protein
C25A1.4		11.8249	4.46623	1	RNA binding protein
C28H8.12	dnc-2	11.8249	4.46623	1
C38H2.2		11.8249	4.46623	1
D2089.1	rsp-7	11.8249	4.46623	1	RNA binding protein
E01A2.1		11.8249	4.46623	1
F14F3.1	vab-3	11.8249	4.46623	1	'Paired box' domain, homeobox protein (paired subfamily)
F18G5.6		11.8249	4.46623	1
F33H1.1	daf-19	11.8249	4.46623	1	DNA binding transcription factor
K05C4.1	pbs-5	11.8249	4.46623	1	Proteasome A-type and B-type
M01F1.3		11.8249	4.46623	1	lipoic acid synthase
T03G6.2	nhr-40	11.8249	4.46623	1	steroid/thyroid/retinoic nuclear hormone receptor family
T20F10.1	tag-181	11.8249	4.46623	1	Protein kinase C terminal domain
ZK945.3	puf-12	11.8249	4.46623	1	pumilio-repeat like domain
C01G6.4		11.8249	3.34967	1	Zinc finger, C3HC4 type (RING finger)
C39F7.2		11.8249	3.34967	1
C46H11.11	fhod-1	11.8249	3.34967	1
C53D5.6	imb-3	11.8249	3.34967	1	importin beta, nuclear transport factor
D1081.8		11.8249	3.34967	1	MYB transforming protein
F26E4.1	sur-6	11.8249	3.34967	1	protein phosphatase
F59A3.9	pup-3	11.8249	3.34967	1
T22B7.1	egl-13	11.8249	3.34967	1
T25B9.8		11.8249	3.34967	1	lin-15a like protein
Y39G10AR.18		11.8249	3.34967	1
Y41D4B.13	ced-2	11.8249	3.34967	1
ZK1307.5	sqv-8	11.8249	3.34967	1
C34C12.2		11.8249	2.23311	1
F29C4.1	daf-1	11.8249	2.23311	1
F41B4.3		11.8249	2.23311	1
K07B1.6		11.8249	2.23311	1
K11D12.10	mlk-1	11.8249	2.23311	1
R05F9.9		11.8249	2.23311	1
T19E7.2	skn-1	11.8249	2.23311	1
T22C1.7	jph-1	11.8249	2.23311	1
Y67D8C.5	eel-1	11.8249	2.23311	1
ZK1240.3		11.8249	2.23311	1
C09C7.1	zig-4	11.8249	1.11656	1	IG-like C2-type domains
C33H5.8		11.8249	1.11656	1
F43G9.2		11.8249	1.11656	1
F45D3.5	sel-1	11.8249	1.11656	1	Yeast hypothetical gene L8167.5 like
F53B2.8		11.8249	1.11656	1
F59B2.7	rab-6.1	11.8249	1.11656	1	Rab6 (ras protein)
Y69E1A.6	sri-19	11.8249	1.11656	1	7TM chemoreceptor, sri family
C48A7.1	egl-19	11.8249	0	1	calcium channel alpha subunit
F40F11.2		11.8249	0	1
Y43F4B.7		11.8249	0	1
Y71H2AM.4		8.86866	55.8279	1
Y51A2D.9		8.86866	49.1285	1	Transthyretin-like family
ZK1248.2	col-74	8.86866	44.6623	1
F25H8.5	dur-1	8.86866	40.1961	1
K04G7.4	nuo-4	8.86866	25.6808	1	NADH dehydrogenase
ZC410.4	twk-8	8.86866	25.6808	1	potassium channel protein like
F08C6.7	unc-98	8.86866	24.5643	1	Zinc finger
R12E2.13		8.86866	24.5643	1
F23C8.5		8.86866	22.3311	1	electron transfer flavoprotein beta
B0495.6		8.86866	18.9815	1
T19A6.3		8.86866	18.9815	1
F26B1.2		8.86866	17.8649	1	RNA-binding protein
F45G2.4		8.86866	17.8649	1
Y7A9D.1		8.86866	16.7484	1
ZK637.2		8.86866	16.7484	1
ZK673.2		8.86866	16.7484	1	adenylate kinase
F23H12.2		8.86866	15.6318	1	mitochondrial precursor receptor
F53F10.2		8.86866	15.6318	1	decarbaxylase
F55H2.6	clu-1	8.86866	15.6318	1
T22B11.5		8.86866	15.6318	1	2-oxoglutarate dehydrogenase
Y105E8A.9	apg-1	8.86866	15.6318	1
C09H10.3	nuo-1	8.86866	14.5152	1	NADH-ubiquinone oxidoreductase
E02H4.3	tag-172	8.86866	14.5152	1	serine/threonine kinase (CLK subfamily)
F35G12.2		8.86866	14.5152	1	isocitrate dehydrogenase
F44E2.6		8.86866	14.5152	1	Transcription regulation
F53C11.5		8.86866	14.5152	1
F57B7.2		8.86866	14.5152	1	SCP-like extracellular Proteins
K07H8.3		8.86866	14.5152	1
Y51H1A.3		8.86866	14.5152	1
Y62E10A.13		8.86866	14.5152	1
C06H2.1	atp-5	8.86866	13.3987	1	ATP synthase D chain
C15H11.4	dhs-22	8.86866	13.3987	1	dehydrogenase
C53A5.2		8.86866	13.3987	1	Neurospora met-10 protein like
F28B4.2	rgl-1	8.86866	13.3987	1	guanine-nucleotide releasing factor
F57B7.4	mig-17	8.86866	13.3987	1	zinc metallopeptidase (M12B family)
H21P03.1	mbf-1	8.86866	13.3987	1	Helix-turn-helix
JC8.8		8.86866	13.3987	1	Transthyretin-like family
K11G12.6		8.86866	13.3987	1
Y39A1C.1		8.86866	13.3987	1
ZK892.1	lec-3	8.86866	13.3987	1	galactoside-binding lectin
F23F1.8	rpt-4	8.86866	12.2821	1
F36D4.5		8.86866	12.2821	1
K07D4.8	pqn-48	8.86866	12.2821	1
K11D12.7		8.86866	12.2821	1
M01D7.7	egl-30	8.86866	12.2821	1	guanine nucleotide-binding protein
R13F6.4	ten-1	8.86866	12.2821	1
T06D8.6	cchl-1	8.86866	12.2821	1	cyctochrome c1 heme lyase
W02A11.3		8.86866	12.2821	1	Zinc finger, C3HC4 type (RING finger)
B0035.11		8.86866	11.1656	1	Yeast LEO1 protein like
B0207.12	avr-14	8.86866	11.1656	1
C05D9.5	ife-4	8.86866	11.1656	1	initiation factor 4E (EIF-4E)
C18G1.1		8.86866	11.1656	1
C26B2.6		8.86866	11.1656	1
C40H1.5		8.86866	11.1656	1	Transthyretin-like family
C47E12.4	pyp-1	8.86866	11.1656	1	inorganic pyrophosphatase
F43C11.9		8.86866	11.1656	1
F44G3.6	skr-3	8.86866	11.1656	1
F57B10.11	bag-1	8.86866	11.1656	1
F58B3.5	mrs-1	8.86866	11.1656	1	methionyl-tRNA synthetase
K02E10.1		8.86866	11.1656	1	GTP-binding protein
K04B12.1	plx-2	8.86866	11.1656	1
R07B7.11	gana-1	8.86866	11.1656	1	alpha-N-acetylgalactosaminidase
R10E12.1	alx-1	8.86866	11.1656	1
R12H7.1	unc-9	8.86866	11.1656	1	UNC-7-like protein
T14B4.2		8.86866	11.1656	1
T19B10.11	mxl-1	8.86866	11.1656	1	Helix-loop-helix DNA-binding domain
Y105E8A.7	leat-1	8.86866	11.1656	1
Y67D2.3		8.86866	11.1656	1
Y73F8A.6	ccg-1	8.86866	11.1656	1
C06G3.11	tin-9.1	8.86866	10.049	1
C32E12.4		8.86866	10.049	1
F09E5.8		8.86866	10.049	1
F45E10.1	unc-53	8.86866	10.049	1	adaptor protein unc-53
F46G10.7	sir-2.2	8.86866	10.049	1	SIR
F52H3.3	bath-38	8.86866	10.049	1	BTB (also known as BR-C/Ttk) domain.
F55B12.5	nrf-5	8.86866	10.049	1
K08E3.8	mdt-29	8.86866	10.049	1
T09A12.4	nhr-66	8.86866	10.049	1	zinc finger protein
W04D2.1	atn-1	8.86866	10.049	1	alpha-actinin
Y116A8C.27		8.86866	10.049	1
Y51A2D.19	slo-1	8.86866	10.049	1
Y71H10A.1		8.86866	10.049	1	phosphofructokinase
Y77E11A.6		8.86866	10.049	1
B0261.2	let-363	8.86866	8.93246	1	kinase
B0273.4	unc-5	8.86866	8.93246	1	axon guidance protein
B0495.8		8.86866	8.93246	1
C05D11.10		8.86866	8.93246	1
C16C10.8		8.86866	8.93246	1	cell growth regulating protein
C26C6.1	tag-185	8.86866	8.93246	1	HMG (high mobility group) box, Bromodomain (5 domains), Zinc finger, C2H2 type
C26E6.2		8.86866	8.93246	1
C44E4.1		8.86866	8.93246	1
C54G4.7		8.86866	8.93246	1
F11D5.1		8.86866	8.93246	1
F25H9.5	frm-10	8.86866	8.93246	1
F46H5.3		8.86866	8.93246	1	arginine kinase
F56B3.11		8.86866	8.93246	1
R03E1.2		8.86866	8.93246	1
R11A8.6	irs-1	8.86866	8.93246	1	isoleucyl-tRNA synthetase
W02B12.15		8.86866	8.93246	1
Y39A3B.5		8.86866	8.93246	1	7 transmembrane receptor
Y43F4B.5		8.86866	8.93246	1	Phosphoglucomutase and phosphomannomutase phosphoserine
Y54E10BR.6		8.86866	8.93246	1
ZK632.12		8.86866	8.93246	1	PH (pleckstrin homology) domain
B0205.11		8.86866	7.8159	1
B0432.4		8.86866	7.8159	1	mitochrondrial 2-oxoglutarate/malate carrier protein
C37F5.1	lin-1	8.86866	7.8159	1
C39E9.11		8.86866	7.8159	1
C47E12.8	dhp-2	8.86866	7.8159	1	Ulip like protein
CD4.6	pas-6	8.86866	7.8159	1	protease
F37C12.7		8.86866	7.8159	1
F39H11.2	tlf-1	8.86866	7.8159	1	transcription factor TFIID like
F40E10.6		8.86866	7.8159	1
F43E2.2		8.86866	7.8159	1
F53B7.3		8.86866	7.8159	1
F57B9.7	flap-1	8.86866	7.8159	1
F57H12.2	unc-24	8.86866	7.8159	1
K02B12.3		8.86866	7.8159	1	WD domain, G-beta repeat
R12C12.2	ran-5	8.86866	7.8159	1
T13H5.4		8.86866	7.8159	1	PRP9 like protein
T24H7.2		8.86866	7.8159	1
W08D2.4	fat-3	8.86866	7.8159	1
Y106G6E.5	ced-12	8.86866	7.8159	1
Y110A7A.8		8.86866	7.8159	1	mRNA splicing protein
Y44E3A.3		8.86866	7.8159	1
Y48G1C.2	csk-1	8.86866	7.8159	1
Y54E5A.7		8.86866	7.8159	1	Domain in SPla and the ryanodine Receptor.
Y97E10AL.3		8.86866	7.8159	1
ZC262.2		8.86866	7.8159	1
ZK632.10		8.86866	7.8159	1
ZK686.1		8.86866	7.8159	1	ATP-dependent RNA helicase
C13F10.2		8.86866	6.69934	1
C26E6.6		8.86866	6.69934	1	Ribosomal protein L3
C37A2.7		8.86866	6.69934	1	ribosomal protein
F25F8.1		8.86866	6.69934	1
F38A6.3	hif-1	8.86866	6.69934	1
F46B6.7	ztf-7	8.86866	6.69934	1	Zinc finger, C2H2 type
F48E8.5	paa-1	8.86866	6.69934	1	Protein phosphatase 2A
F54C1.3	mes-3	8.86866	6.69934	1
F55A8.2	egl-4	8.86866	6.69934	1	cyclic-GMP-dependent protein kinase
F58A4.9		8.86866	6.69934	1	RNA Pol I/III 16Kd polypeptide
K07B1.2	coq-6	8.86866	6.69934	1
M03A1.1	vab-1	8.86866	6.69934	1	tyrosine-protein kinase receptor
R02F2.2		8.86866	6.69934	1
R05F9.1		8.86866	6.69934	1	yeast suppressor protein SRP40 (weak)
R08D7.6	pde-2	8.86866	6.69934	1	Cyclic GMP phosphodiesterase
R09G11.2	nhr-1	8.86866	6.69934	1	zinc finger protein
R11H6.5		8.86866	6.69934	1	Human NF45 protein like
T01G9.2		8.86866	6.69934	1
T14G10.2	pxf-1	8.86866	6.69934	1	cell division control protein 25 like
T19E7.3	bec-1	8.86866	6.69934	1
Y45G5AL.1		8.86866	6.69934	1
Y55F3AM.13		8.86866	6.69934	1
ZC449.3		8.86866	6.69934	1	map kinase kinase, 3beta-hsd
ZK1127.4		8.86866	6.69934	1
ZK892.7	sdz-38	8.86866	6.69934	1	Zinc finger, C2H2 type
B0198.1	tsp-20	8.86866	5.58279	1	tetraspanin
C10A4.3		8.86866	5.58279	1
C16C2.4		8.86866	5.58279	1
C28H8.9		8.86866	5.58279	1
C29H12.2		8.86866	5.58279	1
C36E8.2		8.86866	5.58279	1
C43E11.8	exoc-7	8.86866	5.58279	1
C54G4.1	rskn-2	8.86866	5.58279	1	Protein kinase C terminal domain
D2024.5		8.86866	5.58279	1
F27D4.2		8.86866	5.58279	1
F27E11.3	cfz-2	8.86866	5.58279	1	transmembrane receptor
F28H1.3	ars-2	8.86866	5.58279	1	aminoacyl-tRNA synthetase
F29B9.2		8.86866	5.58279	1
F42A10.4	efk-1	8.86866	5.58279	1
F49D11.9	tag-296	8.86866	5.58279	1
F59A6.6	rnh-1.0	8.86866	5.58279	1	ribonuclease H
F59F5.6	syd-2	8.86866	5.58279	1	liprin-alpha
H17B01.4		8.86866	5.58279	1
K11C4.3	unc-70	8.86866	5.58279	1	spectrin beta chain
R06C1.1	hda-3	8.86866	5.58279	1	Histone deacetylase family
T02G5.8	kat-1	8.86866	5.58279	1	acetoacetyl-C0A thiolase
T03G11.1	pqn-62	8.86866	5.58279	1
T09E8.3		8.86866	5.58279	1	cornichon protein like
T13F2.3	pis-1	8.86866	5.58279	1	human KIAA0170 protein-like
T21C12.1	unc-49	8.86866	5.58279	1	gamma-aminobutyric-acid receptor
W05H7.3	sedl-1	8.86866	5.58279	1
Y34D9B.1	mig-1	8.86866	5.58279	1
Y47H10A.4		8.86866	5.58279	1
Y57E12AL.6		8.86866	5.58279	1
Y62F5A.1	mdt-8	8.86866	5.58279	1
Y73F8A.26		8.86866	5.58279	1
ZC101.2	unc-52	8.86866	5.58279	1	UNC-52 membrane proteoglycan
C06B3.6		8.86866	4.46623	1
C26E6.11	mmab-1	8.86866	4.46623	1
C33H5.9	sec-10	8.86866	4.46623	1
C35A5.8		8.86866	4.46623	1
C55A6.2	ttll-5	8.86866	4.46623	1	Human KIAA0173 protein like
F09E5.11		8.86866	4.46623	1
F21D5.6		8.86866	4.46623	1
F22B7.5	dnj-10	8.86866	4.46623	1
F25G6.6	nrs-2	8.86866	4.46623	1	asparagine synthetase
F27D9.8	stn-2	8.86866	4.46623	1	synapse-associated protein
F28B12.2	egl-44	8.86866	4.46623	1	Transcriptional enhancer factor (TEF-1)
F35F11.1		8.86866	4.46623	1
F37B12.2	gcs-1	8.86866	4.46623	1	glutamate-cysteine ligase
F46B6.6		8.86866	4.46623	1	initiation factor IF-2
F46C3.1	pek-1	8.86866	4.46623	1	eukaryotic translation initiation factor 2 alpha kinase PEK
F49E2.1		8.86866	4.46623	1	molybdenum cofactor biosynthesis protein
F59E12.13	fut-3	8.86866	4.46623	1
H18N23.2		8.86866	4.46623	1
K09A9.1		8.86866	4.46623	1	serine/threonine kinase
K10C8.3		8.86866	4.46623	1	Human KIIAA0174 protein like
R74.1	lrs-1	8.86866	4.46623	1	leucyl-tRNA synthetase
R74.7		8.86866	4.46623	1
T07F12.1		8.86866	4.46623	1
T10C6.6		8.86866	4.46623	1
T21C9.4		8.86866	4.46623	1	Enhancer of rudimentary
T26A5.7	set-1	8.86866	4.46623	1
W01G7.1	daf-5	8.86866	4.46623	1
W04G3.5		8.86866	4.46623	1	ribose-phosphate pyrophosphokinase
W05F2.4		8.86866	4.46623	1
W09C5.2	unc-59	8.86866	4.46623	1	Cell division protein
Y23H5A.7	crs-1	8.86866	4.46623	1	aminoacyl-tRNA synthetase
Y38F1A.10	max-2	8.86866	4.46623	1	Eukaryotic protein kinase domain
Y39G10AL.3	cdk-7	8.86866	4.46623	1
Y50D7A.6	klp-20	8.86866	4.46623	1
Y55F3AM.3		8.86866	4.46623	1
ZK858.4	mel-26	8.86866	4.46623	1	kruppel-like zinc-finger protein
C12C8.1	hsp-70	8.86866	3.34967	1	heat shock protein 70
C17H12.1	dyci-1	8.86866	3.34967	1
C35B1.2		8.86866	3.34967	1
C38C6.2	atg-2	8.86866	3.34967	1	Alpha amylase
C52E12.4		8.86866	3.34967	1
D1022.7	aka-1	8.86866	3.34967	1
F17E5.1	lin-2	8.86866	3.34967	1	MAGUK protein, calcium/calmodulin dependent protein kinase
F23F1.9		8.86866	3.34967	1
F36H2.2		8.86866	3.34967	1
F46F11.1		8.86866	3.34967	1
H19N07.1		8.86866	3.34967	1	elongation factor
R06B9.6	mig-14	8.86866	3.34967	1
R153.1	pde-4	8.86866	3.34967	1	cyclic nucleotide phosphodiesterase
T05A8.4	nep-2	8.86866	3.34967	1	protease
T09F3.1		8.86866	3.34967	1	Zinc finger, C2H2 type
T14G11.3		8.86866	3.34967	1	L96 protein (tipula iridescent virus (TIV) (weak))
Y17D7B.4		8.86866	3.34967	1
Y47H9C.7		8.86866	3.34967	1	Initiation factor 2 subunit
Y57A10A.18	pqn-87	8.86866	3.34967	1
ZK112.2	ncl-1	8.86866	3.34967	1	xnf7
C01C10.3	acl-12	8.86866	2.23311	1
C10G8.5	ncx-2	8.86866	2.23311	1	sodium/calcium exchanger protein 1
C12D8.11	rop-1	8.86866	2.23311	1	ROP-1 ribonucleoprotein RO autoantigen
D2030.9	wdr-23	8.86866	2.23311	1	Lithosperm lec14B protein like
F10G8.8		8.86866	2.23311	1	PH (pleckstrin homology) domain (2 domains)
F21F8.3	asp-5	8.86866	2.23311	1	protease
F25H2.12		8.86866	2.23311	1
F29B9.6	ubc-9	8.86866	2.23311	1	ubiquitin-conjugating enzyme
F38H4.10		8.86866	2.23311	1	Yeast hypothetical protein YIK6 like
F53G2.7	mnat-1	8.86866	2.23311	1
F55B12.3	sel-10	8.86866	2.23311	1	Candida CDC4 protein like
K03E6.7		8.86866	2.23311	1
K04B12.2		8.86866	2.23311	1
K12H4.3		8.86866	2.23311	1
M01E5.4		8.86866	2.23311	1
T13H5.7	rnh-2	8.86866	2.23311	1
T26G10.1		8.86866	2.23311	1	RNA helicase
T28F12.3	sos-1	8.86866	2.23311	1
VC5.4	mys-1	8.86866	2.23311	1
W02B12.11		8.86866	2.23311	1	n-acetyllactosamine synthase
W04B5.4		8.86866	2.23311	1
Y105E8A.10		8.86866	2.23311	1
Y47D3A.6	tra-1	8.86866	2.23311	1
Y69A2AR.2	ric-8	8.86866	2.23311	1
ZC376.7		8.86866	2.23311	1	DNA binding domain
ZK809.5		8.86866	2.23311	1
C01G6.5		8.86866	1.11656	1	Forkhead-associated (FHA) domain
C09E7.4		8.86866	1.11656	1
C14B1.6		8.86866	1.11656	1
C33D9.5		8.86866	1.11656	1	Yeast RAD50 like protein
C34F6.10		8.86866	1.11656	1	Fibronectin type III domain (4 domains)
C49C3.8		8.86866	1.11656	1
F35H8.3	zfp-2	8.86866	1.11656	1	Zinc finger, C2H2 type (7 domains)
F40H3.5	hst-3.1	8.86866	1.11656	1	heparan sulfate sulfotransferase
F53A3.4	pqn-41	8.86866	1.11656	1
M02F4.8	aqp-7	8.86866	1.11656	1	MIP family protein
M03A8.2		8.86866	1.11656	1
T12B3.3		8.86866	1.11656	1	phosphodiesterase
T14G8.3		8.86866	1.11656	1	heat shock protein
T20B12.6	mml-1	8.86866	1.11656	1
T23B12.4		8.86866	1.11656	1
T27E9.7	abcf-2	8.86866	1.11656	1	ABC transporters (2 domains)
W09G3.6		8.86866	1.11656	1
Y106G6A.1		8.86866	1.11656	1	serine/threonine kinase
Y55D5A.4		8.86866	1.11656	1
ZK973.3		8.86866	1.11656	1	phosphatase
C03E10.4	gly-20	8.86866	0	1	UDP-GlcNAc:a-6-D-mannoside b1,2-N-acetylglucosaminyltransferase II
C09H6.1	spr-4	8.86866	0	1	Zinc finger, C2H2 type (11 domains)
C42D4.8	rpc-1	8.86866	0	1	DNA-directed RNA polymerase II largest subunit
F21H7.1	gst-22	8.86866	0	1	glutathione S-transferase
H06O01.2		8.86866	0	1	chromodomain-helicase-DNA-biniding protein
M02A10.3	sli-1	8.86866	0	1	adaptor-like E3 ubiquitin ligase
T12B3.4		8.86866	0	1
W02A2.2	far-6	8.86866	0	1
Y38C1AA.4	tcl-2	8.86866	0	1
ZC434.7		8.86866	0	1
ZK792.5		8.86866	0	1	Pumilio-family RNA binding domains (aka PUM-HD, Pumilio homology domain) (3 domains)
C02F12.1	tsp-17	5.91244	39.0795	1	transpanin
F08B12.4		5.91244	35.7298	1
K11G12.5		5.91244	30.1471	1	mitochondrial 2-oxoglutartae
Y39A3CR.4	ddp-1	5.91244	27.9139	1
K12F2.2	vab-8	5.91244	24.5643	1	kinesin-like protein
E04F6.3	maoc-1	5.91244	22.3311	1	Hydratase-dehydrogenase-epimerase
K08F11.3	cif-1	5.91244	22.3311	1
M03A8.1	dhs-28	5.91244	22.3311	1	alcohol dehydrogenase; non-specific lipid transfer protein
F45E12.5		5.91244	21.2146	1
K08C7.6		5.91244	21.2146	1
Y77E11A.1		5.91244	21.2146	1
C30F8.2	vha-16	5.91244	20.098	1	vaculolar ATPase
T23F2.5		5.91244	20.098	1
T24G10.2		5.91244	20.098	1
C07E3.9		5.91244	18.9815	1	phospholipase A2
K01G5.5		5.91244	18.9815	1	centromere/microtubule binding protein
K04G7.10	rnp-7	5.91244	18.9815	1	SN-RNP U1
C02C6.3		5.91244	17.8649	1	Leucine Rich Repeat (2 copies)
Y69F12A.2	alh-12	5.91244	17.8649	1	aldehyde dehydrogenase
ZK973.11		5.91244	17.8649	1	thioredoxin
C34B2.10		5.91244	16.7484	1
C48B6.9		5.91244	16.7484	1
F57B10.5		5.91244	16.7484	1
H14N18.3		5.91244	16.7484	1
T24H7.1	phb-2	5.91244	16.7484	1	Prohibitin
F52A8.2	gpb-2	5.91244	15.6318	1	guanine nucleotide-binding protein
F54B11.5		5.91244	15.6318	1	Zinc finger, C3HC4 type (RING finger)
Y54H5A.2		5.91244	15.6318	1
ZC506.3	pssy-1	5.91244	15.6318	1	phosphatidylserine synthase I
F25H5.1	lim-9	5.91244	14.5152	1	LIM domain containing proteins (6 domains)
F26A3.1		5.91244	14.5152	1
H19N07.3		5.91244	14.5152	1
T06D8.5		5.91244	14.5152	1	YER141W
W04D2.6		5.91244	14.5152	1	RNA recognition motif. (aka RRM, RBD, or RNP domain)
Y54G11A.9		5.91244	14.5152	1
Y71F9AL.16	arx-1	5.91244	14.5152	1	actin
ZC395.7	hap-1	5.91244	14.5152	1
C40H1.6		5.91244	13.3987	1
F15C11.2		5.91244	13.3987	1	Ubiquitin family
K04G2.2		5.91244	13.3987	1	BEM-1/BUD5 suppressor-like
K07C5.1	arx-2	5.91244	13.3987	1	actin
M01B12.4		5.91244	13.3987	1
Y39E4A.3		5.91244	13.3987	1	Transketolase
ZC395.2	clk-1	5.91244	13.3987	1
B0035.14	dnj-1	5.91244	12.2821	1	DNAJ protein like
C28D4.2	cka-1	5.91244	12.2821	1	choline kinase
C35D10.1		5.91244	12.2821	1
F25D1.1	tag-93	5.91244	12.2821	1	protein phosphatase
F47B10.1		5.91244	12.2821	1	succinate-CoA ligase
F55A11.1		5.91244	12.2821	1	EF hand domains
K04F10.7		5.91244	12.2821	1
M01B12.3	arx-7	5.91244	12.2821	1
R01H2.6	ubc-18	5.91244	12.2821	1
R05D11.3	ran-4	5.91244	12.2821	1	nuclear transport factor 2 like
R10A10.2	rbx-2	5.91244	12.2821	1	zinc finger protein
T19B4.7	unc-40	5.91244	12.2821	1	membrane protein
Y119C1B.4		5.91244	12.2821	1
Y65B4BR.6	grl-16	5.91244	12.2821	1
Y95D11A.1		5.91244	12.2821	1
Y97E10AR.6		5.91244	12.2821	1
ZK652.2	tomm-7	5.91244	12.2821	1
ZK669.4		5.91244	12.2821	1	lipoamide acyltransferase
B0280.1		5.91244	11.1656	1	prenyltransferase BET2
B0304.1	hlh-1	5.91244	11.1656	1	helix-loop-helix transcription factor
C18E9.6		5.91244	11.1656	1
C35D10.10		5.91244	11.1656	1
F10E7.4	spon-1	5.91244	11.1656	1	F-spondin
F32F2.1	uig-1	5.91244	11.1656	1	Guanine nucleotide exchange factor for Rho/Rac/Cdc42-like GTPases
F43C1.2	mpk-1	5.91244	11.1656	1	serine/threonine kinase (CDC2/CDC28 subfamily)
F44G4.8	dep-1	5.91244	11.1656	1	protein tyrosine phosphatase
F55H2.5		5.91244	11.1656	1	Cytochrome B561
K08E7.8		5.91244	11.1656	1	Leucine Rich Repeat (2 copies) (2 domains)
R06A4.8		5.91244	11.1656	1	Alpha amylase
R10H10.1	lpd-8	5.91244	11.1656	1	Yeast hypothetical protein YKE0 like
R12C12.6		5.91244	11.1656	1
T07A5.2		5.91244	11.1656	1	YK10 homolog
VF36H2L.1	aph-1	5.91244	11.1656	1
Y37D8A.1	arx-5	5.91244	11.1656	1
Y47D9A.1		5.91244	11.1656	1	mannose-1-phosphate gaunyl transferase
Y56A3A.20	ccf-1	5.91244	11.1656	1
C01F6.8	icl-1	5.91244	10.049	1	nucleotide-sensitive chloride ion channel
C30B5.2		5.91244	10.049	1
C39E9.14	dli-1	5.91244	10.049	1
C54G7.2		5.91244	10.049	1
F01F1.2		5.91244	10.049	1
F02H6.5		5.91244	10.049	1
F09E10.3	dhs-25	5.91244	10.049	1	short-chain alcohol dehydrogenase
F10G2.1		5.91244	10.049	1
F11A10.5		5.91244	10.049	1
F13D12.7	gpb-1	5.91244	10.049	1	guanine nucleotide-binding protein beta subunit
F13G3.5	ttx-7	5.91244	10.049	1	myo-inositol-1-monophosphatase
F25H2.8	ubc-25	5.91244	10.049	1
F38E11.1	hsp-12.3	5.91244	10.049	1	alpha-B-crystallin
F53F10.3		5.91244	10.049	1
F56C9.1	gsp-2	5.91244	10.049	1
K08H10.9		5.91244	10.049	1
R08D7.3	eif-3.D	5.91244	10.049	1
R11A5.3		5.91244	10.049	1
R13.4		5.91244	10.049	1
T04A8.11		5.91244	10.049	1	50S ribosomal protein L16
T08B2.8		5.91244	10.049	1
T22G5.5	sptl-3	5.91244	10.049	1	serine palmitoyltransferase
W05H7.1		5.91244	10.049	1
Y110A7A.6		5.91244	10.049	1	phosphofructokinase
Y69A2AR.31		5.91244	10.049	1
Y71H9A.3	sto-4	5.91244	10.049	1	Band 7 family
Y92C3B.2	uaf-1	5.91244	10.049	1
ZC123.4		5.91244	10.049	1	protein kinase
ZK287.5	rbx-1	5.91244	10.049	1	Zinc finger, C3HC4 type (RING finger)
B0001.1	lin-24	5.91244	8.93246	1
B0491.6		5.91244	8.93246	1
C05D11.1		5.91244	8.93246	1
C31H2.1		5.91244	8.93246	1
C36B1.3		5.91244	8.93246	1	DNA directed RNA polymerase II
F12F6.6	sec-24.1	5.91244	8.93246	1	Yeast hypothetical YIK9 protein like
F32A6.4	ags-3	5.91244	8.93246	1
F35D11.5		5.91244	8.93246	1
F35G12.10	asb-1	5.91244	8.93246	1	ATP synthase B chain
F54C8.6		5.91244	8.93246	1
H14A12.3		5.91244	8.93246	1
K02D7.2		5.91244	8.93246	1	zinc finger protein
K11H12.8		5.91244	8.93246	1
R11H6.2		5.91244	8.93246	1	Human placenta (DIFF33) protein like
R151.10		5.91244	8.93246	1
T07D1.2		5.91244	8.93246	1
T10B10.4		5.91244	8.93246	1
T10B11.2		5.91244	8.93246	1
T11F9.11	dhs-19	5.91244	8.93246	1	3-OXOACYL-[ACYL-CARRIER PROTEIN] REDUCTASE
Y32F6A.5		5.91244	8.93246	1
Y46G5A.8		5.91244	8.93246	1
Y55F3AM.1		5.91244	8.93246	1
Y57G11C.9		5.91244	8.93246	1	RNA recognition motif
ZK525.2	aqp-11	5.91244	8.93246	1
ZK632.3		5.91244	8.93246	1	Hypothetical protein 186 (T. acidophilum)
B0334.4		5.91244	7.8159	1	Yeast hypothetical protein L8167.12 like
C05E11.1	lnp-1	5.91244	7.8159	1
C15H11.8		5.91244	7.8159	1	DNA-directed RNA polymerase I like
C25A1.11	aha-1	5.91244	7.8159	1	aryl hydrocarbon receptor nuclear translocator
C34F6.8		5.91244	7.8159	1	Isocitrate and isopropylmalate dehydrogenases
C41D11.8	cps-6	5.91244	7.8159	1
C52E4.4	rpt-1	5.91244	7.8159	1	26S protease regulatory subunit 7
C53A5.3	hda-1	5.91244	7.8159	1	Yeast RPD3 protein like
D2007.5		5.91244	7.8159	1
F08C6.2		5.91244	7.8159	1	cholinephosphate cytidylyltransferase
F09E5.3		5.91244	7.8159	1	Deoxyribose-phosphate aldolase
F09G8.3		5.91244	7.8159	1
F11A10.7		5.91244	7.8159	1
F18E2.3	scc-3	5.91244	7.8159	1
F28C6.5		5.91244	7.8159	1
F41G4.3	sto-5	5.91244	7.8159	1	stomatin-like protein
F43E2.5		5.91244	7.8159	1
F53H8.4	sms-2	5.91244	7.8159	1
H13N06.5	tag-148	5.91244	7.8159	1
K07E8.6		5.91244	7.8159	1
R07E5.7		5.91244	7.8159	1
R07G3.8		5.91244	7.8159	1
R107.2		5.91244	7.8159	1	Uncharacterized protein family UPF0031
R151.6		5.91244	7.8159	1
T05H4.5		5.91244	7.8159	1	NADH-cytochrome B5 reductase
T09A5.10	lin-5	5.91244	7.8159	1
T16G1.10	pqn-68	5.91244	7.8159	1
T21C9.12	scpl-4	5.91244	7.8159	1	REV protein (anti-repression transactivator protein)
W01D2.2	nhr-61	5.91244	7.8159	1	Zinc finger, C4 type (two domains)
W09D10.1		5.91244	7.8159	1	RNA recognition motif. (aka RRM, RBD, or RNP domain)
Y34B4A.7		5.91244	7.8159	1
Y45F10B.13		5.91244	7.8159	1
Y53C10A.5		5.91244	7.8159	1
ZC506.1		5.91244	7.8159	1	man(9)-alpha-mannosidase
ZK1321.3	aqp-10	5.91244	7.8159	1
ZK593.5	dnc-1	5.91244	7.8159	1	dynactin
B0464.1	drs-1	5.91244	6.69934	1	Aspartyl-tRNA synthetase
C01H6.7	tag-298	5.91244	6.69934	1	Bromodomain
C02F5.12		5.91244	6.69934	1
C04E7.2	sor-3	5.91244	6.69934	1
C06A6.3		5.91244	6.69934	1
C13B4.2	usp-14	5.91244	6.69934	1	Queuine trna-ribosyltransferase
C18E9.2		5.91244	6.69934	1	Drosophila translocation protein 1 like
C24G6.4	nhr-47	5.91244	6.69934	1	zinc finger protein
C26D10.1	ran-3	5.91244	6.69934	1	regulator of chromosome condensation
C47B2.5	eif-6	5.91244	6.69934	1	EUKARYOTIC TRANSLATION INITIATION FACTOR 6 (EIF-6)
C52B9.3		5.91244	6.69934	1
CD4.4		5.91244	6.69934	1
F01G4.5		5.91244	6.69934	1
F07A11.4		5.91244	6.69934	1	ubiquitin carboxyl-terminal hydrolase
F20D6.4	srp-7	5.91244	6.69934	1	serine protease inhibitor
F26F4.1		5.91244	6.69934	1
F47B10.8		5.91244	6.69934	1
F48D6.3	hlh-13	5.91244	6.69934	1
F57F10.1	abts-3	5.91244	6.69934	1	Anion exchange protein
F58H1.1	aman-2	5.91244	6.69934	1	alpha-mannosidase
K08H10.2		5.91244	6.69934	1
R166.2		5.91244	6.69934	1
T01D3.5		5.91244	6.69934	1
T05F1.1		5.91244	6.69934	1
T09B4.8		5.91244	6.69934	1	aminotransferase
T20F10.2		5.91244	6.69934	1
T27A3.1		5.91244	6.69934	1
W04H10.3	nhl-3	5.91244	6.69934	1	zinc finger protein
W07E11.1		5.91244	6.69934	1	glutamate synthase
Y32H12A.7		5.91244	6.69934	1
Y53G8AL.2		5.91244	6.69934	1
ZK524.2	unc-13	5.91244	6.69934	1	UNC-13 protein
C02C6.2	olrn-1	5.91244	5.58279	1
C06G3.7	trxr-1	5.91244	5.58279	1	pyridine nucleotide-disulphide oxidoreductase
C08B6.7		5.91244	5.58279	1	59 protein
C08B6.8		5.91244	5.58279	1	YJER protein
C24A1.3		5.91244	5.58279	1
C26E6.8	ula-1	5.91244	5.58279	1
C27B7.7		5.91244	5.58279	1	fibronectin type-III repeats
C27C12.2	egrh-1	5.91244	5.58279	1	Zinc finger, C2H2 type (3 domains)
C30F12.7		5.91244	5.58279	1	isocitrate dehydrogenase
C33A12.3		5.91244	5.58279	1
C45B11.1	pak-2	5.91244	5.58279	1	serine/threonine kinase (PAK/STE20 subfamily)
E03G2.3	mec-5	5.91244	5.58279	1	collagen-like repeats
F08C6.6		5.91244	5.58279	1
F26A3.4		5.91244	5.58279	1	protein-tyrosine phosphatase
F37C12.13	exos-9	5.91244	5.58279	1
F37D6.2		5.91244	5.58279	1	Zinc finger, C2H2 type (2 domains)
F47A4.5		5.91244	5.58279	1	patatin domain and ankyrin-like domain
F49E10.5	ctbp-1	5.91244	5.58279	1	dehydrogenase
F49H12.6	acl-4	5.91244	5.58279	1
F53F10.5	npp-11	5.91244	5.58279	1
F54D8.3	alh-1	5.91244	5.58279	1	Aldehyde dehydrogenase 2
F54E7.1	pst-2	5.91244	5.58279	1
F56F3.1	pqn-45	5.91244	5.58279	1
H22K11.4		5.91244	5.58279	1
K10C9.3		5.91244	5.58279	1	ribonuclease
K12D12.2	npp-3	5.91244	5.58279	1
R07G3.7		5.91244	5.58279	1
R144.13		5.91244	5.58279	1
T03G11.8	zig-6	5.91244	5.58279	1	human leukocyte surface protein (weak)
T05B11.1		5.91244	5.58279	1
T05H10.6		5.91244	5.58279	1	pyruvate dehydrogenase E1 alpha subunit
T13F2.2		5.91244	5.58279	1	single-stranded DNA binding protein P9
T22C8.8	vab-9	5.91244	5.58279	1
T24F1.3		5.91244	5.58279	1	DAG binding domain
T27F7.1		5.91244	5.58279	1
W01B11.3		5.91244	5.58279	1
W04C9.4		5.91244	5.58279	1
W06H3.2	pus-1	5.91244	5.58279	1
Y110A7A.14	pas-3	5.91244	5.58279	1	endopeptidase
Y38F1A.2		5.91244	5.58279	1	Zinc finger, C3HC4 type (RING finger)
Y53G8AM.8		5.91244	5.58279	1
Y53G8AR.9		5.91244	5.58279	1
Y54G9A.7		5.91244	5.58279	1
Y62E10A.11		5.91244	5.58279	1
Y63D3A.6	dnj-29	5.91244	5.58279	1	DnaJ domain
Y73B6BL.3	exos-2	5.91244	5.58279	1
ZK418.4	lin-37	5.91244	5.58279	1
ZK593.1		5.91244	5.58279	1	pyruvate kinase
B0563.4	tmbi-4	5.91244	4.46623	1
C06A6.4		5.91244	4.46623	1	aminoacylase-1
C06H2.3		5.91244	4.46623	1	Acetyltransferase (GNAT) family
C08B11.4	nrf-6	5.91244	4.46623	1
C09B7.2		5.91244	4.46623	1	transposase
C10E2.6		5.91244	4.46623	1	sugar transporter
C15B12.7	cdf-1	5.91244	4.46623	1	Cobalt uptake protein (S. cerevisiae)
C16A3.3		5.91244	4.46623	1
C18A3.5		5.91244	4.46623	1	RNA binding protein
C34E10.2	gop-2	5.91244	4.46623	1
C43H6.1		5.91244	4.46623	1
C47E12.5	uba-1	5.91244	4.46623	1	ubiquitin-activating enzyme
C53H9.2		5.91244	4.46623	1
C55C2.5	aat-5	5.91244	4.46623	1	amino acid permease
D1009.3		5.91244	4.46623	1
D1037.4	rab-8	5.91244	4.46623	1	RAS-related protein
D2023.5		5.91244	4.46623	1	thiosulphate sulphurtransferase
F07E5.5		5.91244	4.46623	1	zinc-finger protein
F13E6.4		5.91244	4.46623	1	RSP5 like protein
F14H12.4	cst-1	5.91244	4.46623	1	protein kinase
F16D3.2	rsd-6	5.91244	4.46623	1
F21A10.2		5.91244	4.46623	1
F22D3.6		5.91244	4.46623	1
F38A5.13	dnj-11	5.91244	4.46623	1	DNA-binding protein
F40A3.4		5.91244	4.46623	1
F43E2.4	haf-2	5.91244	4.46623	1	membrane transport protein
F43G6.4		5.91244	4.46623	1	transcriptional regulatory protein (RPD3)
F44C4.4	gon-14	5.91244	4.46623	1
F47A4.2	dpy-22	5.91244	4.46623	1
F47A4.3	rrc-1	5.91244	4.46623	1	breakpoint cluster region (BCR) protein domain
F52C12.2		5.91244	4.46623	1
F53C11.7	swan-2	5.91244	4.46623	1	Yeast hypothetical protein YPL247C like
H37A05.1		5.91244	4.46623	1
H38K22.2	dcn-1	5.91244	4.46623	1
K07B1.5	acl-14	5.91244	4.46623	1
R07C3.11		5.91244	4.46623	1
R07G3.1	cdc-42	5.91244	4.46623	1	RAS protein
R11G1.4	sax-1	5.91244	4.46623	1	protein kinase
T01C3.2		5.91244	4.46623	1
T04C10.1	mbk-1	5.91244	4.46623	1	serine/threonine kinase (2 domains)
T05H10.7		5.91244	4.46623	1	glycerophosphoryl diester phosphodiesterase domain
T09A5.12		5.91244	4.46623	1	Zinc finger, C2H2 type (2 domains)
T09B4.10	chn-1	5.91244	4.46623	1
T12A7.6		5.91244	4.46623	1
T14G12.4	fkh-2	5.91244	4.46623	1	fork head domain transcription factor (SLP2, D. melanogaster)
T19B10.7	ima-1	5.91244	4.46623	1	importin alpha, nuclear transport factor
T20D3.3		5.91244	4.46623	1
T21E3.3	lrp-2	5.91244	4.46623	1	EGF-like protein
W03F11.6	afd-1	5.91244	4.46623	1
Y106G6A.2		5.91244	4.46623	1
Y39B6A.48	hot-2	5.91244	4.46623	1
Y44A6D.3		5.91244	4.46623	1
Y47D7A.5	grl-5	5.91244	4.46623	1
Y48E1B.3		5.91244	4.46623	1	geranylgeranyl transferase beta subunit
Y51F10.2		5.91244	4.46623	1
Y53H1C.1	aat-9	5.91244	4.46623	1
Y57A10A.16		5.91244	4.46623	1
ZK1098.2		5.91244	4.46623	1
ZK470.5	nck-1	5.91244	4.46623	1	SH2-, SH3-, containing protein
ZK520.4	cul-2	5.91244	4.46623	1	Cullin family (2 domains)
ZK632.7		5.91244	4.46623	1
ZK742.4		5.91244	4.46623	1
ZK970.2	clpp-1	5.91244	4.46623	1	CLPP-like protease
B0001.3		5.91244	3.34967	1
B0513.1	lin-66	5.91244	3.34967	1
C03B8.4	lin-13	5.91244	3.34967	1	Zinc finger
C06E8.3	prk-1	5.91244	3.34967	1	Protein kinase
C10F3.5	pcm-1	5.91244	3.34967	1	L-isoaspartyl/D-aspartyl methyltransferase
C12D5.7	cyp-33A1	5.91244	3.34967	1	cytochrome P450
C14A4.5	crn-5	5.91244	3.34967	1	Prokaryotic ribonuclease PH
C25A1.13		5.91244	3.34967	1	NADH-ubiquinone oxidoreductase B8 subunit
C27A12.7		5.91244	3.34967	1
C33D9.8		5.91244	3.34967	1
C35D10.9	ced-4	5.91244	3.34967	1
C43E11.11		5.91244	3.34967	1
C43E11.9		5.91244	3.34967	1
C44H4.7	eor-2	5.91244	3.34967	1
C47G2.2	unc-130	5.91244	3.34967	1	fork head domain protein
C49H3.5	ntl-4	5.91244	3.34967	1	zinc-finger transcription regulator
C50F7.6		5.91244	3.34967	1
C54H2.3	tag-294	5.91244	3.34967	1
DY3.6	mfb-1	5.91244	3.34967	1
F07A11.6	din-1	5.91244	3.34967	1	RNA recognition motif. (aka RRM, RBD, or RNP domain)
F23F1.1	nfyc-1	5.91244	3.34967	1
F25B5.6		5.91244	3.34967	1	tetrahydrofolylpolyglutamate synthase
F25H2.4		5.91244	3.34967	1
F32E10.5		5.91244	3.34967	1
F38E11.9		5.91244	3.34967	1
F40F8.1		5.91244	3.34967	1	UMP-CMP kinase like
F42H10.7		5.91244	3.34967	1
F43C9.2		5.91244	3.34967	1	EF-hand calcium binding protein
F44C8.3	nhr-18	5.91244	3.34967	1	nuclear hormone receptor
F46F6.2		5.91244	3.34967	1	Protein kinase C terminal domain
F53A9.10	tnt-2	5.91244	3.34967	1
F54B8.4		5.91244	3.34967	1
F56H9.5	lin-25	5.91244	3.34967	1	lin-25
F57B10.7	tre-1	5.91244	3.34967	1	glycosyl hydrolase
F57C12.5	mrp-1	5.91244	3.34967	1	ABC transporter
H28G03.2		5.91244	3.34967	1
K02B2.4	inx-7	5.91244	3.34967	1
K02G10.6	hyl-2	5.91244	3.34967	1
K07C5.8	cash-1	5.91244	3.34967	1	nuclear autoantigen
M04B2.3	gfl-1	5.91244	3.34967	1	Human AF-9 protein like
R05D11.8	edc-3	5.91244	3.34967	1
R11A8.4	sir-2.1	5.91244	3.34967	1	Yeast regulatory protein SIR2 like
R12C12.5		5.91244	3.34967	1
T04H1.4	rad-50	5.91244	3.34967	1	DNA repair protein RAD50 like
T10B11.3	ztf-4	5.91244	3.34967	1	RNA-binding
T12G3.2		5.91244	3.34967	1
T14A8.1	ric-3	5.91244	3.34967	1
T19D12.4		5.91244	3.34967	1
T22C1.10	rbg-2	5.91244	3.34967	1
T23B12.2		5.91244	3.34967	1	ribosomal protein
T23G5.2		5.91244	3.34967	1	SEC14 (yeast)
W02D7.6		5.91244	3.34967	1
W07G4.5		5.91244	3.34967	1
Y110A7A.17	mat-1	5.91244	3.34967	1
Y38H6C.10	fbxa-149	5.91244	3.34967	1
Y39A1A.14		5.91244	3.34967	1
Y39A1A.20		5.91244	3.34967	1
Y39A3CL.3		5.91244	3.34967	1
Y41E3.6		5.91244	3.34967	1
Y46G5A.5	pisy-1	5.91244	3.34967	1
Y48E1C.4		5.91244	3.34967	1
Y48G10A.2		5.91244	3.34967	1
Y71G12B.23		5.91244	3.34967	1
Y73B6BL.4		5.91244	3.34967	1
Y77E11A.13	npp-20	5.91244	3.34967	1
ZK546.2		5.91244	3.34967	1	Adenylate cyclase
ZK643.1		5.91244	3.34967	1
ZK662.3	nhr-48	5.91244	3.34967	1	Zinc finger, C4 type (two domains)
ZK682.7		5.91244	3.34967	1
ZK686.2		5.91244	3.34967	1	ATP-dependent RNA helicase
B0035.2	dnj-2	5.91244	2.23311	1	DNAJ protein like
B0261.1		5.91244	2.23311	1
B0379.1		5.91244	2.23311	1
B0495.7		5.91244	2.23311	1
C02B8.6		5.91244	2.23311	1	DNA repair protein RAD16 (yeast, weak)
C07A9.3	tlk-1	5.91244	2.23311	1	serine/threonine kinase
C08C3.3	mab-5	5.91244	2.23311	1
C14A11.2		5.91244	2.23311	1
C16C10.10	glod-4	5.91244	2.23311	1	Glyoxalase
C26E6.7		5.91244	2.23311	1
C27B7.1	spr-2	5.91244	2.23311	1	SET protein
C36H8.2	inx-6	5.91244	2.23311	1	UNC-7 like
C43H6.4		5.91244	2.23311	1
C44F1.5	acy-3	5.91244	2.23311	1	adenylyl cyclase
C46G7.4	pqn-22	5.91244	2.23311	1
C49C3.15		5.91244	2.23311	1
C50B6.9		5.91244	2.23311	1
CC4.3	smu-1	5.91244	2.23311	1	WD domain, G-beta repeats (2 domains)
F15B10.1		5.91244	2.23311	1
F17C11.11		5.91244	2.23311	1
F18A1.4	lir-2	5.91244	2.23311	1	contains C2H2-type zinc finger
F19C6.1	grk-1	5.91244	2.23311	1	G protein-coupled receptor kinase
F23F12.6	rpt-3	5.91244	2.23311	1
F23H11.2		5.91244	2.23311	1
F23H11.4		5.91244	2.23311	1
F32H2.4	thoc-3	5.91244	2.23311	1	WD domain, G-beta repeat (3 domains)
F34H10.3		5.91244	2.23311	1	protein S10
F38E11.5		5.91244	2.23311	1	beta'-coat protein like
F38H4.7	tag-30	5.91244	2.23311	1	BTB (also known as BR-C/Ttk) domain.
F42A9.1	tag-137	5.91244	2.23311	1	kinase
F42A9.8		5.91244	2.23311	1
F54C8.5	rheb-1	5.91244	2.23311	1	Ras family
F54D8.6		5.91244	2.23311	1
F54E4.3		5.91244	2.23311	1
F56C9.10		5.91244	2.23311	1
F59E12.10	ddl-1	5.91244	2.23311	1
H28G03.6	mtm-5	5.91244	2.23311	1
K03A1.2		5.91244	2.23311	1	LRR (leucine-rich repeats); FSHR (follicle stimulating hormone receptor)
K04F10.3		5.91244	2.23311	1
K05C4.5		5.91244	2.23311	1
K07A12.1		5.91244	2.23311	1
K07C5.6		5.91244	2.23311	1	Zinc finger, CCHC class
K08F4.7	gst-4	5.91244	2.23311	1	glutathione S-transferase
M02D8.3		5.91244	2.23311	1
T04A8.7		5.91244	2.23311	1	1,4-Alpha-glucan branching enzyme
T06A10.3		5.91244	2.23311	1
T09A12.2		5.91244	2.23311	1	glutathione peroxidase
T09A5.8		5.91244	2.23311	1	chromosomal organisation modifier protein
T12D8.9		5.91244	2.23311	1
T22F3.2		5.91244	2.23311	1
T28C6.3		5.91244	2.23311	1
W01A11.1		5.91244	2.23311	1	epoxide hydrolase
W07E6.4	prp-21	5.91244	2.23311	1	splicing factor
Y102A11A.8		5.91244	2.23311	1
Y39B6A.17	nhr-95	5.91244	2.23311	1	nuclear hormome receptor
Y39B6A.36		5.91244	2.23311	1
Y47D9A.2	scpl-3	5.91244	2.23311	1
Y54E10BR.1		5.91244	2.23311	1
Y66D12A.8		5.91244	2.23311	1
Y67D8C.9		5.91244	2.23311	1
Y69A2AR.7		5.91244	2.23311	1
Y77E11A.4	jtr-1	5.91244	2.23311	1
Y87G2A.6	cyn-15	5.91244	2.23311	1	cyclophilin
ZK112.5		5.91244	2.23311	1
B0035.15		5.91244	1.11656	1
B0280.8	nhr-10	5.91244	1.11656	1	retinoic acid
B0336.7		5.91244	1.11656	1
B0336.9	swp-1	5.91244	1.11656	1
B0393.2	rbg-3	5.91244	1.11656	1	Probable rabGAP domains
B0495.2		5.91244	1.11656	1	CDC2
C02C6.1	dyn-1	5.91244	1.11656	1	dynamin
C05C8.1		5.91244	1.11656	1
C05C8.9		5.91244	1.11656	1
C05D11.5		5.91244	1.11656	1
C08F1.5	math-4	5.91244	1.11656	1
C14B1.4	tag-125	5.91244	1.11656	1	guanine nucleotide binding protein
C26C6.7		5.91244	1.11656	1	Globin
C27H5.8	glc-4	5.91244	1.11656	1	ligand-gated ionic channel
C30A5.2	rfs-1	5.91244	1.11656	1
C54D1.6	bar-1	5.91244	1.11656	1	beta-catenin
C54G10.2	rfc-1	5.91244	1.11656	1	replication factor C 140 KD subunit like
D1054.13	secs-1	5.91244	1.11656	1
F23H11.8	pef-1	5.91244	1.11656	1	protein phosphatase
F28B3.7	him-1	5.91244	1.11656	1
F35D6.1	fem-1	5.91244	1.11656	1
F40F8.11		5.91244	1.11656	1
F43C9.4	mig-13	5.91244	1.11656	1	LDL-receptor class repeats; C1R/C1S-like repeats
F45H10.1	alh-7	5.91244	1.11656	1	succinate semi-aldehyde dehydrogenase
F47D12.9		5.91244	1.11656	1
F53C11.8	swan-1	5.91244	1.11656	1	Yeast hypothetical protein YPL247C like
F54D12.4		5.91244	1.11656	1
F57B9.2	let-711	5.91244	1.11656	1
F59E12.9		5.91244	1.11656	1
H06H21.6	ubxn-6	5.91244	1.11656	1
K08F9.4		5.91244	1.11656	1
M02B1.3		5.91244	1.11656	1
M176.2		5.91244	1.11656	1	glutathione synthase
R01B10.5	jamp-1	5.91244	1.11656	1
R08D7.7		5.91244	1.11656	1	Carbohydrate kinase
R10F2.1	cdh-1	5.91244	1.11656	1	cadherin-containing cell adhesion protein
R13H8.1	daf-16	5.91244	1.11656	1
T13C2.6		5.91244	1.11656	1
T23B12.7	dnj-22	5.91244	1.11656	1
T23B3.1		5.91244	1.11656	1
T24B1.1		5.91244	1.11656	1
T26A8.1		5.91244	1.11656	1
T27B1.2		5.91244	1.11656	1	zinc finger
T28C6.9		5.91244	1.11656	1
Y105E8A.20		5.91244	1.11656	1
Y110A7A.10	aap-1	5.91244	1.11656	1
Y110A7A.5	mtm-1	5.91244	1.11656	1	myotubularin-like protein
Y38C1AA.2	csn-3	5.91244	1.11656	1
Y47D3B.7	sbp-1	5.91244	1.11656	1	Helix-loop-helix DNA-binding domain
Y48C3A.4		5.91244	1.11656	1
Y54E5B.1	smp-1	5.91244	1.11656	1
Y59A8A.3		5.91244	1.11656	1
Y60A3A.14		5.91244	1.11656	1
Y71G12B.12	atgr-5	5.91244	1.11656	1
ZK1086.1	obr-3	5.91244	1.11656	1	Yeast hypothetical protein YHG1 like
ZK637.14		5.91244	1.11656	1	Zinc finger, C3HC4 type (RING finger)
C27A12.9		5.91244	0	1
C37H5.13		5.91244	0	1
C56A3.6		5.91244	0	1	EF hand (2 domains)
C56E6.6		5.91244	0	1	leucine-rich repeats
D1007.15		5.91244	0	1
D2045.6	cul-1	5.91244	0	1	Cuticlin family
E03H4.8		5.91244	0	1	beta' coatomer protein like
F18E2.2	abcf-1	5.91244	0	1	ABC transpoter
F19F10.10		5.91244	0	1
F26F4.11		5.91244	0	1
F49E7.1	rme-6	5.91244	0	1
F54D10.3		5.91244	0	1
F56A3.2		5.91244	0	1
F56D1.7	daz-1	5.91244	0	1
F59C6.4	exos-3	5.91244	0	1
K05F1.6		5.91244	0	1
K07G5.1	crml-1	5.91244	0	1	Leucine Rich Repeat (2 copies) (4 domains)
K08H10.4	uda-1	5.91244	0	1	GDA1/CD39 (nucleoside phosphatase) family
K11C4.2		5.91244	0	1
M05D6.2		5.91244	0	1	testis-specific like protein
R11D1.1		5.91244	0	1
T02E1.2		5.91244	0	1
T05B4.1	lgc-1	5.91244	0	1	ionic channel protein
T10F2.3	ulp-1	5.91244	0	1
T12F5.4	lin-59	5.91244	0	1
T23B12.6		5.91244	0	1
T24D1.1	sqv-5	5.91244	0	1
Y106G6H.5		5.91244	0	1
Y38H6C.11	fbxa-150	5.91244	0	1
Y39B6A.33		5.91244	0	1
Y49E10.20		5.91244	0	1	CD36 family
Y55D5A.1		5.91244	0	1
Y71H2AM.10		5.91244	0	1
ZK792.8		5.91244	0	1
T14G12.3	tag-18	2.95622	25.6808	1
F33C8.3	tsp-8	2.95622	23.4477	1	tetraspanin
F49H12.1	lsy-2	2.95622	23.4477	1	C2H2-type zinc finger protein
F10E9.6	mig-10	2.95622	21.2146	1
F59E12.11		2.95622	21.2146	1
F15G9.4	him-4	2.95622	20.098	1	Ig superfamily repeats (I-type)
F13G3.11		2.95622	18.9815	1
Y57E12AM.1		2.95622	18.9815	1
DY3.2	lmn-1	2.95622	17.8649	1	Intermediate filament proteins (2 domains)
K04D7.3	gta-1	2.95622	16.7484	1	4-aminobutyrate aminotransferase
T15H9.1		2.95622	16.7484	1
Y50D4A.2		2.95622	16.7484	1
B0261.4		2.95622	15.6318	1
F07F6.8		2.95622	15.6318	1
K10B2.4		2.95622	15.6318	1
T28D9.2	rsp-5	2.95622	15.6318	1	splicing factor
Y46G5A.12		2.95622	15.6318	1
ZK856.7		2.95622	15.6318	1
E01G6.2		2.95622	14.5152	1
F22B5.2	eif-3.G	2.95622	14.5152	1	RNA binding protein
F52H3.1	let-268	2.95622	14.5152	1	procollagen-lysine,2-oxoglutarate 5-dioxygenase precusor
K02A11.3		2.95622	14.5152	1	placental protein 11
T01G9.3		2.95622	14.5152	1	leucine rich repeats
T16H12.5	bath-43	2.95622	14.5152	1	Kruppel-like zinc finger protein (outside zinc fingers)
T24H7.5	tat-4	2.95622	14.5152	1	ATPase
ZK353.1		2.95622	14.5152	1
B0495.9		2.95622	13.3987	1
C05D11.3	tag-170	2.95622	13.3987	1
C05D2.10		2.95622	13.3987	1
C16E9.4	inx-1	2.95622	13.3987	1
C28H8.1		2.95622	13.3987	1
C56G2.7		2.95622	13.3987	1
F40F8.9	lsm-1	2.95622	13.3987	1	Yeast J0714 like
K02F2.2		2.95622	13.3987	1	S-adenosylhomocysteine hydrolase
K07G5.6		2.95622	13.3987	1
K11E8.1	unc-43	2.95622	13.3987	1	Ca2+/calmodulin-dependent protein kinase
R12C12.9		2.95622	13.3987	1
Y67A10A.6	ssu-2	2.95622	13.3987	1
ZK1058.9		2.95622	13.3987	1
C32D5.8		2.95622	12.2821	1	Thioredoxin
F08D12.7		2.95622	12.2821	1
F10D11.1	sod-2	2.95622	12.2821	1	superoxide dismutase
F36F2.1		2.95622	12.2821	1
H19N07.4		2.95622	12.2821	1
K01D12.12	cdr-6	2.95622	12.2821	1	glutathione S-transferase
T15B7.2		2.95622	12.2821	1
W03F8.4		2.95622	12.2821	1
Y105E8A.11		2.95622	12.2821	1
ZK1010.3		2.95622	12.2821	1	FRG1-like actin crosslinking protein
ZK1290.4	nfi-1	2.95622	12.2821	1	Nuclear factor 1
C04F6.4	unc-78	2.95622	11.1656	1	beta transducin
C07D10.1		2.95622	11.1656	1
C24D10.6		2.95622	11.1656	1
C27B7.8	rap-1	2.95622	11.1656	1	ras protein
C47B2.6	gale-1	2.95622	11.1656	1	NAD dependant epimerase/dehydratase family
C49A1.4	eya-1	2.95622	11.1656	1	Drosophila clift protein like
D2007.1		2.95622	11.1656	1
F02E9.2	lin-28	2.95622	11.1656	1	cold shock domain
F36A2.13		2.95622	11.1656	1
F55H2.2	vha-14	2.95622	11.1656	1	Membrane-associated atpase gamma chain
K03C7.1		2.95622	11.1656	1
K08B4.2		2.95622	11.1656	1
R03D7.4		2.95622	11.1656	1
R04B5.6		2.95622	11.1656	1	sorbitol dehydrogenase
Y34D9A.6	glrx-10	2.95622	11.1656	1
C06B3.4	stdh-1	2.95622	10.049	1	estradiol 17 beta-dehydrogenase
C33G3.1	dyc-1	2.95622	10.049	1
C41C4.5	unc-105	2.95622	10.049	1	Amiloride-sensitive sodium channel
F07A11.2		2.95622	10.049	1	glucosamine-fructose-6-phosphate aminotransferase
F08F1.7	tag-123	2.95622	10.049	1
F19B6.1		2.95622	10.049	1	uridine kinase
F19C7.8		2.95622	10.049	1
F19H8.1	tps-2	2.95622	10.049	1	trehalose phosphate synthase
F43G6.9	patr-1	2.95622	10.049	1
F56D1.4	clr-1	2.95622	10.049	1	protein-tyrosine-phosphatase
K06A4.3		2.95622	10.049	1	gelsolin
M03B6.2		2.95622	10.049	1	monocarboxylate transporter like
R13A5.5	ceh-13	2.95622	10.049	1
T12G3.5		2.95622	10.049	1
T18H9.6	mdt-27	2.95622	10.049	1
Y18D10A.17	car-1	2.95622	10.049	1
Y45F10A.6		2.95622	10.049	1	Probable rabGAP domains
ZK1098.1		2.95622	10.049	1	WW/rsp5/WWP domain containing proteins (2 domains)
B0464.3	nlp-36	2.95622	8.93246	1
C14B1.5		2.95622	8.93246	1	diptheria toxin resistance protein
C27F2.4		2.95622	8.93246	1	Methyltransferase
D2007.4		2.95622	8.93246	1
E02H1.1		2.95622	8.93246	1	rRNA methyltransferase
F07C3.7	aat-2	2.95622	8.93246	1	amino acid permease
F22B8.6		2.95622	8.93246	1	cystathione gamma-lyase like
F38E1.9		2.95622	8.93246	1
F39H2.2	sig-7	2.95622	8.93246	1	peptidylprolyl isomerase
F43D2.1		2.95622	8.93246	1	G1/S-specfic cyclin C like
F54D5.11		2.95622	8.93246	1	transcription intiation factor TFIIE-BETA
F57B9.4	coq-2	2.95622	8.93246	1	4-hydroxybenzoate octaprenyltransferase
K01A6.2	magi-1	2.95622	8.93246	1	membrane-associated guanylate kinase homolog (MAGUK)
R05D11.7		2.95622	8.93246	1
T20D3.5		2.95622	8.93246	1	ADP/ATP carrier protein like
T27E9.4	kel-3	2.95622	8.93246	1	ring canal protein like
W02B12.9		2.95622	8.93246	1	mitochondrial RNA splicing MSR4 like protein
W02B8.1		2.95622	8.93246	1
Y39B6A.39		2.95622	8.93246	1
Y66D12A.21		2.95622	8.93246	1
ZK265.9		2.95622	8.93246	1
ZK795.3		2.95622	8.93246	1
C14C10.4		2.95622	7.8159	1
C18F3.2	sax-7	2.95622	7.8159	1	neural adhesion protein
C27H6.8		2.95622	7.8159	1	Yeast hypothetical protein YEY6 like
F01F1.5	dpf-4	2.95622	7.8159	1
F10E7.8		2.95622	7.8159	1
F20D1.3		2.95622	7.8159	1
F28F8.5		2.95622	7.8159	1
F30A10.6		2.95622	7.8159	1	Yeast recessive suppressor RSD1 like
F32E10.2		2.95622	7.8159	1	chromo domain of heterochromatin protein
F58B3.6		2.95622	7.8159	1	interferon-related protein PC4 like
H38K22.3	tag-131	2.95622	7.8159	1
K01G5.2	hpl-2	2.95622	7.8159	1	'chromo' (CHRromatin Organization MOdifier) domain
K07G5.2	xpa-1	2.95622	7.8159	1	DNA-repair protein XP-A homolog like
K08C7.7		2.95622	7.8159	1
K12C11.1		2.95622	7.8159	1
R12E2.11		2.95622	7.8159	1	purine/pyrimidine phosphoribosyl transferase
T05C1.4		2.95622	7.8159	1
T07A5.6		2.95622	7.8159	1
T07D3.7	alg-2	2.95622	7.8159	1
T08G11.5	unc-29	2.95622	7.8159	1	acetylcholine receptor, beta precursor
T14G11.1		2.95622	7.8159	1
T23F11.1		2.95622	7.8159	1	phosphatase
T25G3.3		2.95622	7.8159	1	Yeast nonsense-mediated mRNA decay protein like
T28D6.4		2.95622	7.8159	1	Ank repeat (8 domains)
W03B1.6		2.95622	7.8159	1
Y102A11A.5		2.95622	7.8159	1
Y105E8B.8	ero-1	2.95622	7.8159	1
Y110A7A.7		2.95622	7.8159	1
Y37E11B.6		2.95622	7.8159	1
Y37E3.3		2.95622	7.8159	1
Y39B6A.37		2.95622	7.8159	1
Y97E10AL.2		2.95622	7.8159	1
ZC412.3		2.95622	7.8159	1
B0336.6		2.95622	6.69934	1
C03D6.4	npp-14	2.95622	6.69934	1	nucleoporin
C05C10.3		2.95622	6.69934	1	3-oxoacid CoA-transferase
C07H6.5	cgh-1	2.95622	6.69934	1	ATP-dependent RNA helicase
C11H1.2		2.95622	6.69934	1
C16B8.1	lin-18	2.95622	6.69934	1	protein tyrosine kinase
C27D11.1	egl-45	2.95622	6.69934	1
C33H5.19	tag-321	2.95622	6.69934	1
C41G7.1	smn-1	2.95622	6.69934	1	Human muscular atrophy protein like
C45E5.6	nhr-46	2.95622	6.69934	1	nuclear hormone receptor
C47B2.2		2.95622	6.69934	1
C50B8.3		2.95622	6.69934	1
C50F2.4		2.95622	6.69934	1
C50F7.4		2.95622	6.69934	1	succinyl-CoA synthetase beta chain
C56C10.11		2.95622	6.69934	1	DNAJ protein
D2045.9		2.95622	6.69934	1
D2089.3		2.95622	6.69934	1
EEED8.10		2.95622	6.69934	1	Probable RNA binding protein.
F09F7.3		2.95622	6.69934	1
F09G2.5		2.95622	6.69934	1	ion channel protein
F10D11.2		2.95622	6.69934	1
F11A6.1	kpc-1	2.95622	6.69934	1	Furin like serine protease
F14B8.2		2.95622	6.69934	1
F22E12.4	egl-9	2.95622	6.69934	1
F26F4.4	tag-340	2.95622	6.69934	1
F26H9.6	rab-5	2.95622	6.69934	1	RAS-related protein
F42A10.5		2.95622	6.69934	1
F49E8.3	pam-1	2.95622	6.69934	1
K01G5.9		2.95622	6.69934	1
K07E3.8	vem-1	2.95622	6.69934	1
K11B4.1		2.95622	6.69934	1
M01B2.10		2.95622	6.69934	1
M05D6.7	gbh-2	2.95622	6.69934	1	gamma-butyrobetaine,2-oxoglutarate dioxygenase
[truncated: 1,584 more rows]

## Sheet: SAGEnoAffy
Dataset S5. Comparison SAGE vs Affymetrix GeneChip (Fox et al, 2007)
Genes present in muscle SAGE libraries but NOT Affymetrix
Tag counts using Long SAGE libraries with Sequence quality filter: 0.99 and Normalization: 100,000
		SWEM1:		FACS sorted muscle cells (longSAGE, replicate 1)
		SW031:		FACS sorted muscle cells (longSAGE, replicate 2)
Sequence Name	Gene CGC Name	SWEM1	SW031	CDS Description
T27E4.2	hsp-16.11	425.695	224.428	heat shock protein HSP16-1
Y48B6A.14	hmg-1.1	198.067	126.171
F26H11.2	nurf-1	144.855	111.656
Y46G5A.17	cpt-1	118.249	58.061
C15H9.6	hsp-3	115.293	155.201	heat shock protein
F54D8.1	dpy-17	109.38	127.288
M03F4.6		97.5552	117.239
T04C12.6	act-1	88.6866	168.6	actin
T13F2.8	cav-1	88.6866	146.269	caveolin
Y73B6BL.9	hil-2	88.6866	125.054	histone H1.2
M163.3	his-24	82.7741	93.7908	histone H1
C25B8.4		73.9055	92.6743	asialoglycoprotein receptor
F53G12.1	rab-11.1	73.9055	63.6438	RAS-related protein
K08H2.1	skr-21	70.9492	40.1961	RNA polymerase II elongation factor like
F41F3.3		65.0368	122.821	cuticlin
C07A12.4	pdi-2	59.1244	104.956	protein disulfide isomerase
T28D9.10	snr-3	59.1244	45.7789	small nuclear ribonucleoprotein Sm D1 (snRNP core protein D1)
Y43F8B.2		59.1244	34.6133
Y97E10C.1		59.1244	20.098
T28D9.1		56.1681	58.061
Y49E10.6	his-72	56.1681	49.1285	Core histone H2A/H2B/H3/H4
T28B8.1		56.1681	36.8464
F53C11.4		56.1681	32.3802
F47D12.4	hmg-1.2	56.1681	24.5643
C50F4.5	his-41	53.2119	29.0305	histone H2B
ZK1067.7	pqn-95	53.2119	25.6808
F32D8.6	emo-1	50.2557	169.717	protein transport protein SEC61 gamma subunit
F32E10.6		47.2995	55.8279
F30H5.1	unc-45	44.3433	35.7298	P59 protein and TPR domain
C56G7.1	mlc-4	44.3433	32.3802	myosin regulatory light chain 2
F55A12.9	pqn-44	44.3433	11.1656
F46E10.2		41.3871	40.1961
F36H1.4	lin-3	41.3871	31.2636	lin-3 growth factor precursor
C14F5.1		41.3871	24.5643
F10G8.5	ncs-2	41.3871	17.8649	NCS-2 neuronal calcium sensor protein
W08F4.6	mlt-8	41.3871	17.8649
T02E9.5		35.4746	80.3921
B0403.4	tag-320	35.4746	62.5272	protein disulfide-isomerase
Y116A8C.42	snr-1	35.4746	43.5457	small nuclear ribonuclearprotein SM D3
C36E8.5	tbb-2	35.4746	40.1961	beta tubulin
F09G2.9		35.4746	40.1961
ZK1236.2	cec-1	35.4746	36.8464	Nucleolin
T12A2.2		35.4746	35.7298
F57B10.14		35.4746	25.6808
W06F12.1	lit-1	35.4746	14.5152	serine/threonine kinase (CDC2/CDC28 subfamily)
F19B10.4		35.4746	10.049
F40F4.3	lbp-1	32.5184	85.9749	fatty acid-binding protein
B0336.2	arf-1.2	32.5184	69.2266	ARF
F08F1.8	tth-1	32.5184	46.8954
C17H12.14	vha-8	32.5184	43.5457	ATPase
C34G6.6	noah-1	32.5184	35.7298
T05E11.3		32.5184	35.7298	endoplasmin precursor (GRP94)
T06E6.2	cyb-3	32.5184	32.3802	cyclin B like
W08E3.1	snr-2	32.5184	32.3802	small nuclear ribonucleoprotein (SNRNP)
F09E5.15	prdx-2	32.5184	26.7974
Y39G10AR.11		32.5184	26.7974
Y37D8A.16		32.5184	24.5643
T05B11.3	clic-1	32.5184	20.098
W02D3.9	unc-37	32.5184	16.7484	transducin-like enhancer protein
R10E11.2	vha-2	29.5622	62.5272	Vacuolar ATP synthase subunit
C52E4.3	snr-4	29.5622	48.012	small nuclear ribonucleoprotein D2 like
F59B8.2		29.5622	46.8954	isocitrate dehydrogenase
F22F4.2	inx-3	29.5622	42.4292	unc-7-like protein
R12E2.7		29.5622	42.4292
M18.7	aly-3	29.5622	39.0795	RNA recognition motif. (aka RRM, RBD, or RNP domain)
F53F10.4	unc-108	29.5622	36.8464	RAS-related protein
R09E10.5		29.5622	29.0305
B0464.7	baf-1	29.5622	27.9139	barrier-to-autointegration factor
R03D7.6	gst-5	29.5622	21.2146	glutathione S-transferase
F32H2.5	fasn-1	29.5622	16.7484	fatty acid synthase
VF13D12L.1		29.5622	16.7484	myo-inisitol-1-phosphate synthase
F52G3.1		29.5622	15.6318
T09B4.6		29.5622	8.93246	SER/THR-protein kinase
T04G9.5		26.606	50.2451	C. familiaris signal sequence receptor beta
R07E5.14	rnp-4	26.606	43.5457	RNA binding domain
R09B3.5	mag-1	26.606	27.9139	MAGO NASHI PROTEIN
W05H9.3		26.606	21.2146
F26F12.7	let-418	26.606	20.098	DNA helicase
F25B5.7		26.606	18.9815
T28F4.1		26.606	14.5152
F26F12.3		26.606	11.1656
C10C6.6		26.606	10.049	E1-E2 ATPase
T07G12.8		26.606	10.049
Y92C3B.3	rab-18	26.606	10.049
F09G2.2		26.606	6.69934
F53H1.1		26.606	5.58279	helicase
T02G5.4		26.606	5.58279	acetly-CoA thiolase
W03A5.7	dnj-24	23.6497	66.9934
R10E11.8	vha-1	23.6497	46.8954	ATP synthase subunit C (2 domains)
Y110A2AL.4		23.6497	46.8954
H27M09.4	dpy-14	23.6497	43.5457
Y57G11C.15		23.6497	33.4967	protein transport protein SEC61 alpha subunit
C08F1.10		23.6497	29.0305
C34E7.4		23.6497	26.7974
K12H6.6		23.6497	24.5643
R02F11.1		23.6497	21.2146
C33A12.4		23.6497	18.9815
K09A9.3	ent-2	23.6497	16.7484
T02C5.3	igcm-3	23.6497	16.7484
C42D8.8	apl-1	23.6497	15.6318
F52B11.3	noah-2	23.6497	13.3987
Y46G5A.1		23.6497	13.3987
C25A11.4	ajm-1	23.6497	11.1656
C25A1.10	dao-5	23.6497	10.049
Y119C1B.8	tag-332	23.6497	4.46623
C13C12.1	cal-1	23.6497	3.34967	calmodulin like protein
C34H3.1	tag-275	23.6497	2.23311
T22C1.1		23.6497	2.23311
C04F6.3	cht-1	20.6935	36.8464	glycosyl hydrolase (family 18)
ZK970.4	vha-9	20.6935	32.3802	H+-transporting ATPase
C14B9.2		20.6935	25.6808	erp72
R12H7.2	asp-4	20.6935	25.6808	aspartyl protease
F13E6.1		20.6935	22.3311	D52 protein
C43G2.2		20.6935	20.098	cytoskeleton-like protein
F46A9.6	mec-8	20.6935	17.8649	mecanosensory gene mec-8
C17E4.2		20.6935	16.7484	myosin heavy chain like
M88.6	pan-1	20.6935	16.7484	Leucine-rich repeats
Y73B6BL.27		20.6935	16.7484
C54C6.6		20.6935	15.6318	DUF667 domain family
T13F2.1	fat-4	20.6935	15.6318	cytochrome B5 containing fusion protein
EEED8.15		20.6935	14.5152
T23B3.2		20.6935	14.5152
W08E3.2		20.6935	14.5152
T25C8.2	act-5	20.6935	13.3987	Actins
T27C4.4	lin-40	20.6935	12.2821
C34F11.9	dsh-1	20.6935	8.93246	dishevelled-like protein
C07G2.2	atf-7	20.6935	7.8159	bZIP transcription factor
H14N18.1	unc-23	20.6935	7.8159
T28F4.5		20.6935	6.69934
F11C1.2		20.6935	4.46623
Y79H2A.3		20.6935	2.23311
R09E12.3		17.7373	33.4967
C13B9.3		17.7373	32.3802
C17E4.5	pabp-2	17.7373	31.2636	RNA binding protein (RNP like)
Y38F2AR.2		17.7373	27.9139
F49C12.13	vha-17	17.7373	25.6808
W02B9.1	hmr-1	17.7373	25.6808	Cadherin, Laminin G domain
Y69A2AR.28		17.7373	25.6808
C39F7.4	rab-1	17.7373	24.5643	RAS-related protein
K10D3.4		17.7373	24.5643	serine proteinase inhibitor (kunitz type)
Y71G12B.20	mab-20	17.7373	23.4477
F22A3.2		17.7373	22.3311
R10E4.2	tag-310	17.7373	22.3311	RNA or single stranded DNA binding protein
M04F3.1	rpa-2	17.7373	21.2146
Y82E9BR.22		17.7373	21.2146
C18D1.1	die-1	17.7373	20.098	Zinc finger, C2H2 type (3 domains)
C26C6.2	goa-1	17.7373	18.9815	guanine nucleotide-binding protein
T25G12.4	rab-6.2	17.7373	18.9815	ras-related protein
D1086.12		17.7373	17.8649
F46E10.9	dpy-11	17.7373	17.8649	thioredoxin
T07C5.1	ugt-50	17.7373	17.8649	PUTATIVE UDP-GLUCURONOSYLTRANSFERASE UGT16 PRECURSOR (EC 2.4.1.17) (UDPGT)
M01H9.3		17.7373	16.7484
W03C9.2		17.7373	16.7484
C29E4.12		17.7373	15.6318
F40F8.5		17.7373	15.6318
W03C9.5		17.7373	15.6318
ZK675.4		17.7373	14.5152
C01B7.1		17.7373	13.3987	zinc finger protein
W02A2.9		17.7373	13.3987
K04A8.6	dre-1	17.7373	12.2821
T19B10.2		17.7373	12.2821
Y71G12B.6		17.7373	12.2821
ZK1067.6	sym-2	17.7373	12.2821	hnRNP F protein like
K10D6.2		17.7373	11.1656
R10D12.14		17.7373	11.1656
R166.5	mnk-1	17.7373	11.1656	serine/threonine kinase
T09A12.5		17.7373	11.1656
Y46G5A.7		17.7373	11.1656
F36F2.3	tag-214	17.7373	10.049	Zinc finger, C3HC4 type (RING finger), Zinc finger, CCHC class
F58D5.1	hrp-2	17.7373	10.049
M01D1.10	fbxb-45	17.7373	10.049
Y43C5A.5	thk-1	17.7373	8.93246	thymidine kinases
F32D1.10	mcm-7	17.7373	7.8159	cell division control protein
F36D4.3	hum-2	17.7373	7.8159	myosin
T04D1.4	tag-192	17.7373	7.8159	helicase
T05A7.11		17.7373	7.8159
T20B5.1	apa-2	17.7373	7.8159	alpha-adaptin
T27F2.3	bir-1	17.7373	7.8159	Inhibitor of Apoptosis domain.
T14G8.1	chd-3	17.7373	4.46623	helicase-DNA-binding like protein
B0207.4	air-2	17.7373	3.34967	protein kinase
R13H4.8		17.7373	3.34967
R160.1	dpy-23	17.7373	3.34967	clathrin coat assembly protein
Y17G7B.20		17.7373	3.34967
ZK783.1	fbn-1	17.7373	3.34967
C02D5.3		17.7373	2.23311
R74.4	dnj-16	17.7373	2.23311	DNAJ domain
W02A2.3	pqn-74	17.7373	1.11656
B0213.6	nlp-31	14.7811	33.4967
Y54G2A.23		14.7811	33.4967
Y46B2A.1		14.7811	31.2636
M03A1.7	dao-2	14.7811	30.1471
Y54G2A.2		14.7811	30.1471
W02B12.2	rsp-2	14.7811	26.7974	pre-mRNA splicing factor like protein
T07A5.5		14.7811	24.5643
C31E10.7		14.7811	23.4477	cytochrome b5
T20G5.7	dod-6	14.7811	22.3311
C02F4.2	tax-6	14.7811	18.9815	serine/threonine protein phosphatase
T21B10.2	enol-1	14.7811	18.9815	enolase
ZK154.3	mec-7	14.7811	18.9815	beta tubulin
2RSSE.2		14.7811	16.7484
F23B12.5		14.7811	16.7484	dihyrolipoamide acetyltransferase component (pyruvate dehydrogenase complex)
C14F11.6		14.7811	15.6318	DTDP-4-dehydrorhamnose 3,5-epimerase (RFBC gene)
F36H1.6	alh-3	14.7811	15.6318	formyltetrahydrofolate dehydrogenase
C46H11.9	phat-2	14.7811	14.5152
K01A2.5		14.7811	14.5152
T12D8.1	set-16	14.7811	14.5152	PHD-finger. (2 domains), SET domain
C36B1.14		14.7811	13.3987
F12F6.5	tag-13	14.7811	13.3987	chimaerin like
ZK632.6	cnx-1	14.7811	13.3987	Calnexin
B0303.15		14.7811	12.2821	Ribosomal protein L11
F42G8.3	pmk-2	14.7811	12.2821	protein kinase
K02B12.2		14.7811	12.2821
Y57G11C.24	eps-8	14.7811	12.2821
F26H9.5		14.7811	11.1656	phosphoserine aminotransferase
F32A5.4		14.7811	11.1656	Immunodominant antigen
Y116A8C.34	cyn-13	14.7811	11.1656
C04F6.5	dhs-27	14.7811	10.049	alcohol/ribitol dehydrogenase
C07E3.6		14.7811	10.049
M01B12.5		14.7811	8.93246
Y39A1A.1		14.7811	8.93246
ZK1307.6	fzr-1	14.7811	8.93246	CDC20 protein
C14B9.4	plk-1	14.7811	7.8159	Protein kinase
C18C4.10	klc-2	14.7811	7.8159	kinesin light chain
F57C7.1		14.7811	7.8159	female sterile homeotic protein (Bromodomain protein)
R06C7.8	bub-1	14.7811	7.8159	Eukaryotic protein kinase domain
R11A5.1	apb-3	14.7811	7.8159	Human beta-nap protein like
T24H10.1		14.7811	7.8159	transcription factor S-II
W03F9.10		14.7811	7.8159
C08B11.3		14.7811	6.69934	Zinc finger, C2H2 type
D2096.6		14.7811	6.69934
F26D11.11	let-413	14.7811	6.69934
F47G6.1	dyb-1	14.7811	6.69934
K11D12.2	pqn-51	14.7811	6.69934
T19A5.2	gck-1	14.7811	6.69934	serine/threonine kinase
T24C4.2		14.7811	6.69934
Y49E10.19	ani-1	14.7811	6.69934	PH (pleckstrin homology) domain
B0361.5	psd-1	14.7811	5.58279	Phosphatidylserine decarboxylase
C09D8.1	ptp-3	14.7811	5.58279	protein-tyrosine phosphatase with fibronectin type III-like domains (DPTP and LAR like)
C33A11.2		14.7811	5.58279
C35B1.5		14.7811	5.58279
F01F1.7		14.7811	5.58279	RNA helicase
F29B9.5		14.7811	5.58279
F49H12.5		14.7811	5.58279
Y11D7A.12		14.7811	5.58279
Y71F9AR.2		14.7811	5.58279
C32F10.2	lin-35	14.7811	4.46623
C45B11.3	dhs-18	14.7811	4.46623	alcohol dehydrogenase
F01G4.1	psa-4	14.7811	4.46623	SNF2alpha like
F26H11.4		14.7811	4.46623
Y52B11A.4		14.7811	4.46623
Y73B6BR.1	pqn-89	14.7811	4.46623
ZK673.7	tnc-2	14.7811	4.46623	troponin C
C26E6.5	fsn-1	14.7811	3.34967
F33D4.3	flp-13	14.7811	3.34967
ZK1290.8	wrt-10	14.7811	3.34967
C01G5.5		14.7811	2.23311	aldehyde reductase
T25E4.1		14.7811	2.23311
F56C9.11		14.7811	0
M05B5.5	hlh-2	14.7811	0	transcription factor E2-A like
F22B5.3	cut-3	11.8249	41.3126	cuticulin
T02D1.8		11.8249	35.7298
W01C8.5		11.8249	32.3802
Y17G7B.17		11.8249	27.9139
ZK54.1		11.8249	26.7974	phosphate transporter
T01H3.1	vha-4	11.8249	24.5643	proteolipid protein PPA1 like protein
Y38F2AR.9		11.8249	24.5643
C25H3.6		11.8249	22.3311
T05H10.3		11.8249	21.2146
Y39A1A.15	cnt-2	11.8249	21.2146	Ank repeat (2 domains)
Y53G8AR.5		11.8249	20.098
F02G3.1	ncam-1	11.8249	17.8649	neural cell adhesion molecule
H32C10.2	lin-33	11.8249	17.8649
F11A10.2		11.8249	16.7484
ZK1320.11		11.8249	16.7484
F08G12.10	inx-2	11.8249	15.6318	innexin
F52C9.7		11.8249	14.5152
F57B1.6		11.8249	14.5152
T19H12.2		11.8249	14.5152
ZK688.11		11.8249	14.5152
C17H11.6		11.8249	13.3987
T20B12.8	hmg-4	11.8249	13.3987
Y62E10A.12	lsm-3	11.8249	13.3987
C18A3.9		11.8249	12.2821
F17A9.4		11.8249	12.2821
Y48G8AL.13		11.8249	12.2821
C27H5.3		11.8249	11.1656	Probable RNA binding protein
F25F2.2	cdh-4	11.8249	11.1656	Approximately 25 cadherin-repeats, 3 EGF domains and one Laminin G domain
F54A3.3		11.8249	11.1656
F55A8.1	egl-18	11.8249	11.1656	zinc finger protein
T03F1.11		11.8249	11.1656
Y39E4B.6		11.8249	11.1656
Y67H2A.4		11.8249	11.1656
C25H3.12		11.8249	10.049
F01F1.12		11.8249	10.049	Fructose-biphosphate aldolase
F13B12.4		11.8249	10.049	cysteine synthase like
T23F2.3		11.8249	10.049	blt101 protein-barley
ZK783.2		11.8249	10.049	tyrosine phosphatase
C05D10.1		11.8249	8.93246
C05E11.3		11.8249	8.93246
D2089.4	ptb-1	11.8249	8.93246	polypyrimidine tract binding protein
F36A4.10	col-34	11.8249	8.93246	cuticular collagen
F44B9.5		11.8249	8.93246
H19N07.2	math-33	11.8249	8.93246	ubiquitin carboxyl-terminal hydrolase
K07A1.12	lin-53	11.8249	8.93246	chromatin assembly factor 1 P55 subunit like
W01G7.4		11.8249	8.93246
W09G3.1		11.8249	8.93246
Y49A3A.2	vha-13	11.8249	8.93246	ATP synthase alpha and beta subunits ; ATP synthase ab C terminal
Y51H1A.4	ing-3	11.8249	8.93246	PHD-finger.
C07A12.7		11.8249	7.8159
C26E6.3		11.8249	7.8159	cell differentiation family, Rcd1-like
T10F2.4		11.8249	7.8159
W02D3.5	lbp-6	11.8249	7.8159	fatty acid-binding protein
Y53F4B.22		11.8249	7.8159	actin-like protein
C27A12.10	mbd-2	11.8249	6.69934
C29H12.6		11.8249	6.69934
F13B9.1		11.8249	6.69934
H01G02.1		11.8249	6.69934
R06C1.6		11.8249	6.69934
T04B8.5		11.8249	6.69934
T05H4.10		11.8249	6.69934
T20G5.9		11.8249	6.69934
Y43F8B.1		11.8249	6.69934
Y67H2A.1		11.8249	6.69934
Y82E9BR.17		11.8249	6.69934
ZK1127.6		11.8249	6.69934
B0252.4	cyn-10	11.8249	5.58279	Cyclophilin
C02B4.2	nhr-17	11.8249	5.58279	nuclear hormone receptor
C03H5.2		11.8249	5.58279
C09F5.1		11.8249	5.58279
C34E10.11		11.8249	5.58279
C55B6.2	dnj-7	11.8249	5.58279
F10F2.1	sel-2	11.8249	5.58279	WD domain, G-beta repeat (2 domains)
F23B12.7		11.8249	5.58279	CCAAT binding factor 1 protein like
F42G10.2	mkk-4	11.8249	5.58279	serine/threonine kinase
R03H10.6		11.8249	5.58279
R144.12		11.8249	5.58279
R144.2		11.8249	5.58279
T19E7.6		11.8249	5.58279
Y111B2A.10		11.8249	5.58279	zinc-finger protein
Y47G6A.24	mis-12	11.8249	5.58279
ZC21.10		11.8249	5.58279
C06G3.2	klp-18	11.8249	4.46623	kinesin-like protein
C30D11.1	unc-103	11.8249	4.46623
F09E10.8	toca-1	11.8249	4.46623
F53H1.3		11.8249	4.46623
K02A11.1	gfi-2	11.8249	4.46623	ankyrin motifs
K08E7.1		11.8249	4.46623
K08F4.2		11.8249	4.46623	RNA recognition motif. (aka RRM, RBD, or RNP domain)
R07E3.2		11.8249	4.46623
T02G5.9	krs-1	11.8249	4.46623	lysyl-tRNA synthetase
T04G9.4		11.8249	4.46623	B. subtilis sfp protein; Anabaena sp. HETI protein
T17H7.4	gei-16	11.8249	4.46623
T26A8.4		11.8249	4.46623
Y71F9AL.6		11.8249	4.46623
B0025.1	vps-34	11.8249	3.34967	phosphatidylinositol 3-kinase
B0511.8	tag-264	11.8249	3.34967
C01F1.3		11.8249	3.34967
F11A10.6		11.8249	3.34967
F23A7.4		11.8249	3.34967	glutamate receptor epsilon subunit like
F54A5.3	shc-1	11.8249	3.34967
K01G5.1	tag-331	11.8249	3.34967	Zinc finger, C3HC4 type (RING finger)
R05D3.4	rfp-1	11.8249	3.34967
Y22F5A.3	ric-4	11.8249	3.34967	SNAP-25 family
Y56A3A.17	npp-16	11.8249	3.34967
ZK484.4		11.8249	3.34967
C39E9.3	col-131	11.8249	2.23311	collagen
D2063.2		11.8249	2.23311
F44B9.6	lin-36	11.8249	2.23311
F52C9.1		11.8249	2.23311
Y55B1BR.2		11.8249	2.23311
ZK899.8	gap-2	11.8249	2.23311	GTPase-activating protein
F13G3.7		11.8249	1.11656	Yeast mitochondrial carrier protein like
F25H5.2		11.8249	1.11656
R03H10.2		11.8249	1.11656
R09A8.3	tag-147	11.8249	1.11656	ring canal like protein
M106.3		11.8249	0	Zinc-binding dehydrogenases
ZK809.8		8.86866	34.6133
Y37E11C.1	unc-33	8.86866	27.9139
F47B10.7	acbp-3	8.86866	25.6808	acyl-CoA-binding protein
R08C7.2		8.86866	24.5643
T23B12.8		8.86866	22.3311
W02A11.2		8.86866	22.3311
C02E7.7		8.86866	20.098
C26F1.1		8.86866	20.098
E02D9.1		8.86866	20.098	protein kinase
F15B9.8		8.86866	20.098	Thrombospondin type 1 domain
Y74C9A.3		8.86866	20.098
C18D11.4	rsp-8	8.86866	18.9815	RNA recognition motif. (aka RRM, RBD, or RNP domain)
F09F9.2		8.86866	18.9815
F33D4.7		8.86866	18.9815
F30H5.3		8.86866	17.8649	Serine protease inhibitor
K11H3.6		8.86866	17.8649
Y57A10A.23		8.86866	17.8649
C32E8.3		8.86866	16.7484
F48F5.6		8.86866	16.7484
C05A9.2		8.86866	15.6318
C35E7.5		8.86866	15.6318
C14A4.10	taf-13	8.86866	14.5152	FUN81 protein
C18E3.2		8.86866	14.5152
C30H7.2		8.86866	14.5152
F13E9.11		8.86866	14.5152
ZK20.3	rad-23	8.86866	14.5152	RAD23 protein homolog2 like
C29F7.3		8.86866	13.3987	uridylate kinase
C45E1.4		8.86866	13.3987
F20B6.8	hpk-1	8.86866	13.3987	serine/threonine protein kinase
F38A6.1	pha-4	8.86866	13.3987	Fork head domain, eukaryotic transcription factors
F40G9.3	ubc-20	8.86866	13.3987	ubiquitin conjugating enzyme
B0034.3	casy-1	8.86866	12.2821
EGAP7.1	dpy-3	8.86866	12.2821	cuticular collagen
F08G2.4		8.86866	12.2821
K02G10.1		8.86866	12.2821
R10E4.9		8.86866	12.2821
T03G11.9		8.86866	12.2821
W03D2.4	pcn-1	8.86866	12.2821	cyclin
Y41D4B.10	dsl-3	8.86866	12.2821
ZK287.1		8.86866	12.2821
C34H4.4	col-107	8.86866	11.1656	cuticular collagen
F26F12.4		8.86866	11.1656
F38A3.2	ram-2	8.86866	11.1656	collagen
F38B2.1	ifa-1	8.86866	11.1656	intermediate filament protein
F49E12.6		8.86866	11.1656	RBB3 like protein
F54E2.2		8.86866	11.1656
T04A8.8		8.86866	11.1656
Y48C3A.16		8.86866	11.1656
Y54G2A.18		8.86866	11.1656
Y57A10C.6		8.86866	11.1656	3-keto-acyl-CoA thiolase
ZK180.5		8.86866	11.1656
ZK328.2	eft-1	8.86866	11.1656	elongation factor 2
C17E4.10		8.86866	10.049
F11C1.5		8.86866	10.049	nir like gene involved in denitrification
F33D11.11		8.86866	10.049
M142.1	unc-119	8.86866	10.049
T04A8.14	emb-5	8.86866	10.049	S1 RNA binding domain
T08A11.2		8.86866	10.049
T14B4.7	dpy-10	8.86866	10.049
T17E9.2	nmt-1	8.86866	10.049
C11D2.7		8.86866	8.93246
F18A1.3	lir-1	8.86866	8.93246
F44E2.3		8.86866	8.93246	DnaJ
F46F3.1	ceh-27	8.86866	8.93246	homeobox protein (NK-2 subfamily)
F48A11.5	ubxn-3	8.86866	8.93246
F54G8.3	ina-1	8.86866	8.93246	Integrin alpha chain
F55C12.5		8.86866	8.93246
M01D1.2	math-34	8.86866	8.93246
T05H4.11		8.86866	8.93246
W02D3.2		8.86866	8.93246	dihydroorotate dehydrogenase
W07E6.2		8.86866	8.93246
Y39B6A.20	asp-1	8.86866	8.93246	peptidase (A1 pepsin family)
C40A11.4		8.86866	7.8159
C47E12.7		8.86866	7.8159	Yeast YD78 like
EEED8.9	pink-1	8.86866	7.8159
F10C1.7	ifb-2	8.86866	7.8159	Intermediate filament protein
F33D4.6		8.86866	7.8159
F41G3.12	agr-1	8.86866	7.8159
F54E7.9		8.86866	7.8159
F55A4.2		8.86866	7.8159
F56D5.1	col-121	8.86866	7.8159	collagen
F57A8.1		8.86866	7.8159	ETS domain
F59A6.1	nsy-1	8.86866	7.8159	Protein kinase
K02B12.8	zhp-3	8.86866	7.8159
R186.7		8.86866	7.8159
T27A1.2		8.86866	7.8159
W09C5.5		8.86866	7.8159	Phorbol esters/diacylglycerol binding domain (C1 domain) ; Eukaryotic protein kinase domain
W09G3.2		8.86866	7.8159
Y47D3B.9		8.86866	7.8159
C09F9.2		8.86866	6.69934
D1007.5		8.86866	6.69934
F47D12.6		8.86866	6.69934
F52B10.1	nmy-1	8.86866	6.69934	myosin
F54D5.7		8.86866	6.69934	acyl-CoA dehydrogenase
R05G9.2		8.86866	6.69934
T19C3.4		8.86866	6.69934	Polyposis locus protein 1
Y102A5A.1	cand-1	8.86866	6.69934
Y39A1A.6		8.86866	6.69934
Y48E1B.5		8.86866	6.69934
Y71F9AL.17		8.86866	6.69934	coatomer, alpha chain
Y8G1A.2	inx-13	8.86866	6.69934	membrane protein; probably a channel protein
ZK652.6		8.86866	6.69934	Zinc finger protein
B0250.5		8.86866	5.58279	3-HYDROXYISOBUTYRATE DEHYDROGENASE PRECURSOR (EC 1.1.1.31) (HIBADH) (FRAGMENT)
B0457.1	lat-1	8.86866	5.58279	G-protein coupled receptor protein
C34D4.14		8.86866	5.58279
C50D2.7		8.86866	5.58279
F11D5.3	ddr-2	8.86866	5.58279	tyrosine kinase
F35G12.11		8.86866	5.58279
F40H6.6		8.86866	5.58279
F58D5.2		8.86866	5.58279
R02D5.1		8.86866	5.58279
T05E11.6		8.86866	5.58279	haemoglobinase like
W05E10.3	ceh-32	8.86866	5.58279	homeobox protein (so subfamily)
Y37E3.10		8.86866	5.58279
Y56A3A.32	wah-1	8.86866	5.58279
B0478.1	jnk-1	8.86866	4.46623	MAP kinase
B0511.13		8.86866	4.46623
C29A12.4	nrx-1	8.86866	4.46623	neurexin I like
D2030.2		8.86866	4.46623	ATP-dependent CLP protease (CLPX) like
F32D1.9		8.86866	4.46623
H01M10.1		8.86866	4.46623
K02G10.4	flp-11	8.86866	4.46623
R03G5.2	sek-1	8.86866	4.46623	SER/THR-protein kinase
R12E2.9	inx-15	8.86866	4.46623
R144.7	larp-1	8.86866	4.46623
T10B5.3		8.86866	4.46623
T14D7.2		8.86866	4.46623
T22F3.3		8.86866	4.46623
Y52B11A.10		8.86866	4.46623
Y67D2.7		8.86866	4.46623
Y69A2AR.30	mdf-2	8.86866	4.46623
ZK892.2	nlt-1	8.86866	4.46623	lipid transfer protein
C18A3.3		8.86866	3.34967
C43E11.6	nab-1	8.86866	3.34967
C50F2.8		8.86866	3.34967
E04D5.1		8.86866	3.34967
F10F2.3		8.86866	3.34967	lipase (Bacillus subtilis)
F13H10.8		8.86866	3.34967
F18C5.3	tag-184	8.86866	3.34967
F33A8.1	let-858	8.86866	3.34967
F36F2.4	syn-13	8.86866	3.34967	Syntaxin
H05L03.3		8.86866	3.34967
K04G7.1		8.86866	3.34967
T18H9.7	tag-232	8.86866	3.34967
T24H10.7		8.86866	3.34967
W03A5.4		8.86866	3.34967
Y47D3B.6		8.86866	3.34967
Y74C9A.5		8.86866	3.34967
ZK328.5	npp-10	8.86866	3.34967	nucleoporin
ZK507.4		8.86866	3.34967
ZK783.4	flt-1	8.86866	3.34967
C34B4.1	max-1	8.86866	2.23311	PH (pleckstrin homology) domain
C39E9.13	rfc-3	8.86866	2.23311	Human activator 1 38 KD subunit like
C44B11.6		8.86866	2.23311
C50F2.3		8.86866	2.23311
C56G2.1		8.86866	2.23311
F08F8.8		8.86866	2.23311
F14F4.3	mrp-5	8.86866	2.23311	ABC transporter
F21D5.2		8.86866	2.23311	Yeast YHB3-like protein
F32B6.1	nhr-4	8.86866	2.23311	Ligand-binding domain of nuclear hormone receptors, Zinc finger, C4 type (two domains)
F45H10.4	drr-1	8.86866	2.23311
K08F8.7		8.86866	2.23311
M88.5		8.86866	2.23311	hnRNP K
R02D3.3		8.86866	2.23311
T06A10.4		8.86866	2.23311
T25D10.4		8.86866	2.23311
Y16B4A.1	unc-3	8.86866	2.23311	transcription factor OLF-1 like
Y38F2AR.13		8.86866	2.23311
Y39E4B.12	gly-5	8.86866	2.23311
Y39G10AR.13	icp-1	8.86866	2.23311
Y66D12A.12		8.86866	2.23311
Y67A10A.9		8.86866	2.23311
Y69H2.6	ubc-19	8.86866	2.23311
Y6D11A.2	arx-4	8.86866	2.23311
Y77E11A.11	clp-7	8.86866	2.23311
ZK524.3	lrs-2	8.86866	2.23311	leucyl-tRNA synthetase (mitochondrial)
B0361.10		8.86866	1.11656	synaptobrevin
C09D4.4		8.86866	1.11656
C15H9.11		8.86866	1.11656
C18G1.5	hil-4	8.86866	1.11656	histone H1
C24H12.1		8.86866	1.11656
C31E10.5		8.86866	1.11656
C49F5.2	set-6	8.86866	1.11656	SET domain
D2062.12	lgc-28	8.86866	1.11656
F01D4.5		8.86866	1.11656
F08F8.10		8.86866	1.11656
F14H3.6		8.86866	1.11656
F28F8.9		8.86866	1.11656
F31E8.3	tab-1	8.86866	1.11656	Homeobox
F35G12.8	smc-4	8.86866	1.11656	chromosome segregation protein
F43G9.12		8.86866	1.11656	Human GC-rich sequence DNA-binding factor (GCF) like
F49E2.4		8.86866	1.11656	Globin
F52C9.5		8.86866	1.11656
F55B12.4		8.86866	1.11656	poly(A) polymerase like
K08D8.6		8.86866	1.11656
K09D9.1		8.86866	1.11656
T05B9.1		8.86866	1.11656
W03G11.4		8.86866	1.11656
W07A8.3	dnj-25	8.86866	1.11656
Y54E10A.9	vbh-1	8.86866	1.11656	helicase
Y77E11A.7		8.86866	1.11656
ZK682.5		8.86866	1.11656
AH10.3		8.86866	0
F13H8.4		8.86866	0
R10F2.4		8.86866	0
T01D3.3		8.86866	0	Von Willebrand factor-like
C02E7.6		5.91244	103.84
F32D1.5		5.91244	35.7298	GMP reductase
C17D12.1		5.91244	27.9139
T12G3.4		5.91244	26.7974	strictosidine synthase like
F13B12.1		5.91244	23.4477
F53F1.5		5.91244	23.4477	cuticlin
F26D10.12		5.91244	21.2146	Lectin C-type domain
C06A6.5		5.91244	20.098
C03C10.3	rnr-2	5.91244	18.9815	Ribonuclease-diphosphate reductase M2
C18F3.4		5.91244	18.9815
C31C9.2		5.91244	18.9815	D-3-Phosphoglycerate dehydrogenase
ZK637.8	unc-32	5.91244	18.9815	TJ6/proton pump
F09E10.6		5.91244	17.8649
F32B5.8	cpz-1	5.91244	17.8649	cysteine proteinase
K08D10.3	rnp-3	5.91244	16.7484	U1 small nuclear ribonucleoprotein A
ZK455.1	aco-1	5.91244	16.7484	iron-responsive element-binding like protein
C01G8.5	erm-1	5.91244	15.6318	membrane protein
cTel55X.1		5.91244	15.6318
F02E8.3	aps-2	5.91244	15.6318	Clathrin coat assembly protein
F33D4.8		5.91244	15.6318
F54B11.6	bra-1	5.91244	15.6318
Y57G11C.34		5.91244	15.6318	mitochondrial ribosomal protein S7
F35G12.9	apc-11	5.91244	14.5152	Zinc finger, C3HC4 type (RING finger)
T13B5.8	sut-1	5.91244	14.5152
W04E12.9		5.91244	14.5152
C07D10.5		5.91244	13.3987
C36E8.3		5.91244	13.3987
K07C11.4		5.91244	13.3987	esterase
W05H9.1		5.91244	13.3987
Y47D7A.8	skr-14	5.91244	13.3987
ZK899.2		5.91244	13.3987
F31D4.2		5.91244	12.2821
F58G1.4		5.91244	12.2821
Y47D3A.25	rab-35	5.91244	12.2821
C01F6.6	tag-60	5.91244	11.1656	PDZ domain (Also known as DHR or GLGF).
C07G1.8	glrx-22	5.91244	11.1656
F15E6.2	lgc-22	5.91244	11.1656
K10C2.4		5.91244	11.1656	fumarylacetoacetase
M05B5.2		5.91244	11.1656
R07G3.9	oig-4	5.91244	11.1656
W08D2.5		5.91244	11.1656	Transport ATPase like
Y116A8C.35	uaf-2	5.91244	11.1656
ZK353.6	lap-1	5.91244	11.1656	Leucine aminopeptidase
AH9.3		5.91244	10.049
C04C3.3		5.91244	10.049	pyruvate dehydrogenase
C08G5.5		5.91244	10.049
C33B4.4		5.91244	10.049
C40A11.2		5.91244	10.049
C43E11.3	met-1	5.91244	10.049
F14B4.1		5.91244	10.049	LDL receptor-related protein
F18A11.3		5.91244	10.049
F45C12.7		5.91244	10.049
F46F2.2	kin-20	5.91244	10.049	casein kinase I (epsilon/delta)
F53C3.5		5.91244	10.049
T05B4.11	phat-5	5.91244	10.049
T06D8.8	rpn-9	5.91244	10.049
Y113G7B.23	psa-1	5.91244	10.049	SWI/SNF protein
Y53G8AR.3	ral-1	5.91244	10.049
Y57G11C.4		5.91244	10.049
Y74E4A.1	lgc-27	5.91244	10.049
ZK643.2		5.91244	10.049	DCMP Deaminase
B0272.1	tbb-4	5.91244	8.93246	tubulin beta chain
B0511.1	fkb-7	5.91244	8.93246
C09H10.6	nasp-1	5.91244	8.93246	histone binding protein
C29E4.2	kle-2	5.91244	8.93246
C39B5.2		5.91244	8.93246
C47B2.9		5.91244	8.93246
F21F3.6		5.91244	8.93246
F32A11.1		5.91244	8.93246
F52A8.1		5.91244	8.93246
F52C9.8	pqe-1	5.91244	8.93246
M01D7.2	scm-1	5.91244	8.93246
T19C4.7	nlp-33	5.91244	8.93246
W08F4.8	cdc-37	5.91244	8.93246
Y41D4B.26	nhr-146	5.91244	8.93246
Y47D7A.13		5.91244	8.93246
Y54E10A.7		5.91244	8.93246
Y59E9AL.7		5.91244	8.93246
B0416.5		5.91244	7.8159
C25F6.2	dlg-1	5.91244	7.8159	guanylate kinase
C37E2.5	ceh-37	5.91244	7.8159	Homeobox domain
C45B2.7	ptr-4	5.91244	7.8159
C50C3.6	prp-8	5.91244	7.8159
F39C12.3	tsp-14	5.91244	7.8159	transpanin
F48E3.6		5.91244	7.8159
F53H8.1	apm-3	5.91244	7.8159	clathrin coat assembly protein
F57B10.10	dad-1	5.91244	7.8159
F57F4.4		5.91244	7.8159
K05B2.5	pes-22	5.91244	7.8159
K07A12.6	hot-5	5.91244	7.8159
K08E4.1	spt-5	5.91244	7.8159	translation initiation protein SPT5 like
K08E4.6		5.91244	7.8159	emp24/gp25L/p24 family
LLC1.3		5.91244	7.8159	dihydrolipoamide dehydrogenase
T23B12.11		5.91244	7.8159
Y116A8C.12	arf-6	5.91244	7.8159
Y55D5A.6		5.91244	7.8159
Y63D3A.5	tfg-1	5.91244	7.8159
Y65B4BL.6		5.91244	7.8159
ZK616.4		5.91244	7.8159
ZK770.3	inx-12	5.91244	7.8159
B0496.8	tag-224	5.91244	6.69934	LIM-domain protein
C01G8.3	dhs-1	5.91244	6.69934	oxidoreductase
C08B6.4		5.91244	6.69934	chitinase
C16C10.5	rnf-121	5.91244	6.69934	Glutaredoxin, Zinc finger, C3HC4 type (RING finger)
C16H3.2	lec-9	5.91244	6.69934	sugar-binding protein
C24A8.6		5.91244	6.69934
C38D4.6	pal-1	5.91244	6.69934	homeobox protein (cad subfamily)
D1086.8		5.91244	6.69934
D2092.2	ppfr-2	5.91244	6.69934
E01G4.4	pqn-27	5.91244	6.69934
F13D11.4		5.91244	6.69934	dihydroflavonol-4-reductase (maize, petunia, tomato)
F35B3.5	pqn-34	5.91244	6.69934
F43E2.1		5.91244	6.69934
F54B3.3		5.91244	6.69934	ATPases associated with various cellular activities (AAA)
K07D4.3	rpn-11	5.91244	6.69934
K09F6.8		5.91244	6.69934
T22D1.3		5.91244	6.69934	inosine monophosphate dehydrogenase
T27F2.2		5.91244	6.69934	Mouse GTPASE-ACTIVATING PROTEIN SPA-1 like
Y44E3A.6		5.91244	6.69934
Y46G5A.35		5.91244	6.69934
ZC8.4	lfi-1	5.91244	6.69934	probable myofibrillar protein
ZK563.4	clc-3	5.91244	6.69934
C03D6.3	cel-1	5.91244	5.58279	mRNA capping enzyme
C04G2.7	egl-38	5.91244	5.58279	Human paired box protein like
C14A4.11		5.91244	5.58279
C25D7.7	rap-2	5.91244	5.58279	RAS-related protein
C27H6.2	ruvb-1	5.91244	5.58279	Yeast hypothetical 50.5 KD protein like
C32D5.11		5.91244	5.58279
C34C12.3	pph-6	5.91244	5.58279	PROTEIN PHOSPHATASE
C34F11.3		5.91244	5.58279	AMP deaminase
C52D10.6	skr-12	5.91244	5.58279	cyclin A-associated protein
E01A2.4		5.91244	5.58279
E04F6.8		5.91244	5.58279
F28D1.1		5.91244	5.58279	Yeast hypothetical protein YER2 like
F29D10.4	hum-1	5.91244	5.58279	myosin
F35C8.6	pfn-2	5.91244	5.58279
F37B12.3		5.91244	5.58279
F37C12.1		5.91244	5.58279
F46H5.4		5.91244	5.58279	Rat trg gene product
F48E8.3		5.91244	5.58279	fumarate reductase flavoprotein
F48F7.2	syn-2	5.91244	5.58279	syntaxin like
F49C12.12		5.91244	5.58279
F56A11.3	efn-4	5.91244	5.58279
H42K12.3		5.91244	5.58279
H43I07.3		5.91244	5.58279
K05C4.6	hmp-2	5.91244	5.58279	Armadillo/beta-catenin-like repeats (4 domains)
K06A1.3		5.91244	5.58279	Cuticulin precursor
K07H8.12		5.91244	5.58279
K08F9.2	tag-216	5.91244	5.58279	beta-transducin like protein
R07E5.3		5.91244	5.58279	Snf5 (yeast)
T19D2.2	prl-1	5.91244	5.58279	protein-tyrosine phosphotase
T22A3.8	lam-3	5.91244	5.58279	laminin B
T24H10.6	dyrb-1	5.91244	5.58279	bithoraxoid-like protein
W04G3.8		5.91244	5.58279
Y105E8B.4	bath-40	5.91244	5.58279
Y17G7A.1	hmg-12	5.91244	5.58279
Y44A6E.1	lgc-2	5.91244	5.58279	Neurotransmitter-gated ion-channel
Y48A6B.9		5.91244	5.58279	Zinc-binding dehydrogenases
Y48B6A.3	xrn-2	5.91244	5.58279
Y48G1C.7		5.91244	5.58279
Y49F6C.4	bath-10	5.91244	5.58279
Y51A2D.15		5.91244	5.58279
Y51H1A.1		5.91244	5.58279
Y82E9BR.1		5.91244	5.58279
ZK154.4		5.91244	5.58279
ZK430.7		5.91244	5.58279	ribosomal processing protein
ZK867.3	spp-22	5.91244	5.58279
B0025.4		5.91244	4.46623
B0403.6		5.91244	4.46623
BE0003N10.2		5.91244	4.46623
C05C8.7		5.91244	4.46623	mannose-6-phosphate isomerase
C08B11.2	hda-2	5.91244	4.46623	transcriptional regulatory protein (RPD3)
C25B8.3	cpr-6	5.91244	4.46623
C35E7.4		5.91244	4.46623
C43H6.3		5.91244	4.46623
C47G2.5		5.91244	4.46623
C48E7.1		5.91244	4.46623
D2021.1	utx-1	5.91244	4.46623	glucose repression mediator protein
F10C1.2	ifb-1	5.91244	4.46623	Intermediate filament protein
F11A3.1		5.91244	4.46623	4-coumarate-CoA ligase
F20B10.1	nlr-1	5.91244	4.46623	neurexin III like
F22B5.7	zyg-9	5.91244	4.46623	elongation factor
F23B12.8	bmk-1	5.91244	4.46623	kinesin-like protein
F32D8.14		5.91244	4.46623
F35D2.5	syd-1	5.91244	4.46623	transcriptional activator HAP4 and regulatory domain of BCR and P85A
F35H8.5	exc-7	5.91244	4.46623	HUD
F37B1.5	gst-16	5.91244	4.46623	glutathione S-transferase
F40H3.4	fkh-8	5.91244	4.46623
F41G3.21		5.91244	4.46623
F46C8.6	dpy-7	5.91244	4.46623	cuticle collagen
F52A8.4		5.91244	4.46623	globin like
K01G5.10		5.91244	4.46623
K07A1.8	ile-1	5.91244	4.46623	P58 protein like
K07C11.7		5.91244	4.46623
K11C4.4	odc-1	5.91244	4.46623	ornithine decarboxylase
K12D12.1		5.91244	4.46623	DNA topoisomerase II
M01E5.3		5.91244	4.46623
M02D8.4		5.91244	4.46623	asparagine synthase
M03D4.1	zen-4	5.91244	4.46623	kinesin-like protein
R07G3.3	npp-21	5.91244	4.46623	myosin heavy chain
T02G5.13	mmaa-1	5.91244	4.46623
T03D8.6		5.91244	4.46623	Gamma-glutamyltranspeptidase
T07D4.5		5.91244	4.46623
T10B11.7		5.91244	4.46623
Y105E8A.19		5.91244	4.46623
Y20F4.5		5.91244	4.46623
Y37A1B.17		5.91244	4.46623
Y37B11A.3		5.91244	4.46623
Y45F3A.4		5.91244	4.46623
Y54E10A.10		5.91244	4.46623
Y59C2A.3		5.91244	4.46623
Y65B4BL.5		5.91244	4.46623
Y71H2B.10	apb-1	5.91244	4.46623
Y76A2B.1	pod-1	5.91244	4.46623	WD domain, G-beta repeat (3 domains)
ZK1128.7		5.91244	4.46623	alpha-B-crystallin
ZK1248.19		5.91244	4.46623
ZK430.1		5.91244	4.46623
ZK930.3		5.91244	4.46623
B0228.7		5.91244	3.34967
C01A2.2		5.91244	3.34967
C05G5.5		5.91244	3.34967
C06A5.3		5.91244	3.34967
C07A9.2		5.91244	3.34967	G10 protein
C10H11.9	let-502	5.91244	3.34967	Rho-associated kinase
C15C6.1		5.91244	3.34967
C18D11.1		5.91244	3.34967
C25A1.9	rsa-1	5.91244	3.34967
C47B2.7	selb-1	5.91244	3.34967
D1044.2		5.91244	3.34967
F08F8.7		5.91244	3.34967
F11A3.2		5.91244	3.34967	guanine nucleotide exchange factor
F20C5.5		5.91244	3.34967
F22D6.9		5.91244	3.34967	serine/threonine protein phosphatase
F25B4.6		5.91244	3.34967	hydroxymethlglutaryl-CoA synthase
F27D4.7		5.91244	3.34967
F27E5.4	phg-1	5.91244	3.34967	growth arrest protein extracellular domain
F29F11.3		5.91244	3.34967
F31E3.3	rfc-4	5.91244	3.34967	Replication factor C
F32E10.4	ima-3	5.91244	3.34967	importin alpha, nuclear transport factor
F36A4.7	ama-1	5.91244	3.34967	RNA polymerase II
F37A4.9	bath-41	5.91244	3.34967
F39H12.4	igcm-1	5.91244	3.34967
F44A6.2	sex-1	5.91244	3.34967	nuclear hormone receptor
F44E2.4		5.91244	3.34967
F47B7.2		5.91244	3.34967
F56B6.2	rgs-7	5.91244	3.34967	helix-loop-helix phosphoprotein
F56H1.6		5.91244	3.34967
F58E6.10	unc-42	5.91244	3.34967	Homeobox domain
H15N14.2	nsf-1	5.91244	3.34967	vesicular-fusion protein NSF
JC8.4		5.91244	3.34967
K03H1.4		5.91244	3.34967	Transthyretin-like family
K04G11.2	sel-7	5.91244	3.34967
K09C8.5	pxn-2	5.91244	3.34967	peroxidase
M01E11.1		5.91244	3.34967
R03H10.1		5.91244	3.34967
T02C12.1	hum-5	5.91244	3.34967	myosin IA
T09B4.9		5.91244	3.34967
T19A5.1		5.91244	3.34967
T19C3.3		5.91244	3.34967
T22A3.3	lst-1	5.91244	3.34967
T25B9.9		5.91244	3.34967	6-phosphogluconate dehydrogenase
T28A11.22		5.91244	3.34967
W05B5.1		5.91244	3.34967
Y105E8B.5		5.91244	3.34967
Y11D7A.14		5.91244	3.34967	Myosin head (motor domain)
Y1H11.2	gst-35	5.91244	3.34967	glutathione S-transferase
Y46D2A.1		5.91244	3.34967
Y48G1A.2		5.91244	3.34967
Y54E10A.16		5.91244	3.34967
Y55B1AR.1	lec-6	5.91244	3.34967
Y55B1BR.4		5.91244	3.34967
Y55F3AM.9		5.91244	3.34967
Y63D3A.8		5.91244	3.34967
Y65B4A.2		5.91244	3.34967
ZC168.1	ncx-3	5.91244	3.34967	sodium/calcium exchanger protein like
ZK328.4		5.91244	3.34967
ZK525.1	flp-15	5.91244	3.34967
ZK546.14		5.91244	3.34967
ZK678.1	lin-15A	5.91244	3.34967	LIN-15A protein
B0218.1		5.91244	2.23311	amidase
B0391.5	fbxa-153	5.91244	2.23311	F-box protein
C06A1.1	cdc-48.1	5.91244	2.23311	transitional endoplasmic reticulum ATPase homolog 1 (P97 protein)
C16C10.6	ccdc-55	5.91244	2.23311
C17G1.3	ugt-23	5.91244	2.23311	UDP-glucosyltransferase
C26B9.3		5.91244	2.23311
C26E6.4	rpb-2	5.91244	2.23311	DNA-directed RNA polymerase II
C27C12.4		5.91244	2.23311
C53D5.2		5.91244	2.23311
E01G4.7		5.91244	2.23311
F01G10.8	daf-14	5.91244	2.23311	Mouse MSMAD protein like
F08F8.9		5.91244	2.23311
F14B4.2		5.91244	2.23311	hexokinase
F19B2.5		5.91244	2.23311
F20D6.8		5.91244	2.23311	RAS-like protein
F21D12.1	nhr-21	5.91244	2.23311	modulating N-terminal of steroid/thyroid/retinoic nuclear hormone receptors
F23H12.5		5.91244	2.23311	Thrombospondin type 1 domain
F25B5.2		5.91244	2.23311
F28C1.3		5.91244	2.23311	Leucine Rich Repeat (2 copies) (3 domains)
F30A10.10		5.91244	2.23311	ubiquitin carboxyl-termianl hydrolase
F32G8.4		5.91244	2.23311	Putative membrane protein
F36A2.3		5.91244	2.23311
F40F11.4		5.91244	2.23311
F43H9.2	sptl-2	5.91244	2.23311	serine palmtoyltransferase
F46H5.5		5.91244	2.23311
F48E3.3		5.91244	2.23311	killer toxin-resistance protein (S. cerevisiae)
F48F5.5	fce-2	5.91244	2.23311
F52B5.7		5.91244	2.23311
F53B6.2		5.91244	2.23311	thrombospondin like
F57A8.2		5.91244	2.23311
JC8.7		5.91244	2.23311
K05B2.2		5.91244	2.23311
K10G6.3	sea-2	5.91244	2.23311
M110.1	col-76	5.91244	2.23311	collagen
R08D7.1		5.91244	2.23311
R10D12.13		5.91244	2.23311
R11E3.6	eor-1	5.91244	2.23311	zinc-finger protein
R12H7.3	skr-19	5.91244	2.23311	RNA polymerase II elongation factor like
R144.4	wip-1	5.91244	2.23311
R148.3		5.91244	2.23311
T01G1.1	klp-12	5.91244	2.23311	kinesin, kinesin-4 family
T04D1.3	unc-57	5.91244	2.23311
T18D3.4	myo-2	5.91244	2.23311	myosin heavy chain C
T20G5.1	chc-1	5.91244	2.23311	Clathrin heavy chain
T22H9.2	atgr-9	5.91244	2.23311
W01C9.3	pqn-73	5.91244	2.23311
W04G3.1		5.91244	2.23311
W06H8.6		5.91244	2.23311
Y113G7B.16		5.91244	2.23311
Y15E3A.5		5.91244	2.23311
Y23H5A.1	crs-2	5.91244	2.23311	aminoacyl-tRNA synthetase
Y39E4B.5		5.91244	2.23311
Y41D4B.27		5.91244	2.23311
Y48G9A.9		5.91244	2.23311
Y53C12C.1		5.91244	2.23311	'Paired box' domain, Homeobox domain
Y54E10BL.3		5.91244	2.23311
Y67H2A.10		5.91244	2.23311
Y71G12B.4		5.91244	2.23311
Y92H12BR.3		5.91244	2.23311
ZC250.1	cyn-17	5.91244	2.23311
ZC47.14	fbxa-37	5.91244	2.23311
ZK1128.6	ttll-4	5.91244	2.23311	tubulin tyrosine ligase
ZK1128.8	vps-29	5.91244	2.23311
ZK909.3		5.91244	2.23311	guanosine-3',5'-bis(diphosphate)-pyrophosphohydrolase like
ZK938.2		5.91244	2.23311
C04A11.4	adm-2	5.91244	1.11656	zinc metalloprotease
C09B8.1	ipp-5	5.91244	1.11656
C14C10.5		5.91244	1.11656	Human mRNA (KIAA0077) product like
C25H3.5	flp-27	5.91244	1.11656
C29F3.1	ech-1	5.91244	1.11656	long-chain enoyl-CoA hydratase
C32E12.5	sox-1	5.91244	1.11656
C33A11.1		5.91244	1.11656	Ank repeat
C34G6.1		5.91244	1.11656
C37C3.9		5.91244	1.11656
C42D8.5	acn-1	5.91244	1.11656	peptidase
C43G2.1		5.91244	1.11656
C44C11.1	ras-1	5.91244	1.11656	RAS-related protein
C46E10.5		5.91244	1.11656
C47C12.3	ref-2	5.91244	1.11656	zinc finger protein
C54F6.13	nhx-3	5.91244	1.11656
C55B7.5	uri-1	5.91244	1.11656
D1009.1		5.91244	1.11656	fatty acid transporter protein
F12F6.7		5.91244	1.11656	Yeast HUS2 protein like
F14D2.5		5.91244	1.11656	transposase
F20C5.4		5.91244	1.11656	Yeast YCY4 like protein
F22E12.3		5.91244	1.11656
F53F4.5	fmo-4	5.91244	1.11656	flavin-containing monoxygenase
F55A12.7	apm-1	5.91244	1.11656	clathrin coat assembly protein complex 1 medium chain
F56D5.3		5.91244	1.11656	NADH oxidase
F58H1.2		5.91244	1.11656
F58H1.5		5.91244	1.11656
F59C12.1	cdh-9	5.91244	1.11656	cadherin-type repeat
K05C4.11		5.91244	1.11656	CUB domain (2 domains), Low-density lipoprotein receptor domain class A
K08B4.1	lag-1	5.91244	1.11656	DNA-binding protein
K11D9.1	klp-7	5.91244	1.11656	kinesin, kinesin-13 (MCAK/KIF-2) family, isoform a
M03F8.3		5.91244	1.11656
R01B10.6		5.91244	1.11656
R01E6.2		5.91244	1.11656
R03C1.1		5.91244	1.11656
R05G6.10		5.91244	1.11656	Cell Division control protein
R06C1.2		5.91244	1.11656	Polyprenyl synthetases
R148.5		5.91244	1.11656
T01G9.4	npp-2	5.91244	1.11656
T02G5.2		5.91244	1.11656
T03G6.1		5.91244	1.11656
T13H2.4	pqn-65	5.91244	1.11656
T14F9.2		5.91244	1.11656
T16H12.11		5.91244	1.11656
T20B6.3		5.91244	1.11656
T23H2.2	snt-4	5.91244	1.11656	C2 domain protein
W02F12.4		5.91244	1.11656
W04G3.3		5.91244	1.11656
Y105E8A.8		5.91244	1.11656
Y41G9A.1	osm-5	5.91244	1.11656
Y53G8AR.2		5.91244	1.11656
Y55F3C.9		5.91244	1.11656
Y59A8A.2		5.91244	1.11656
Y5F2A.4		5.91244	1.11656	Zinc finger, C2H2 type (7 domains)
Y66H1B.4	spl-1	5.91244	1.11656
Y71G12B.25		5.91244	1.11656
Y71G12B.9	lin-65	5.91244	1.11656
Y71H2AM.19		5.91244	1.11656
Y73B3A.6		5.91244	1.11656	transposase
Y87G2A.2		5.91244	1.11656
ZC518.2	sec-24.2	5.91244	1.11656	Yeast YIK9 like
ZK265.7		5.91244	1.11656
ZK418.9		5.91244	1.11656	possible RNA binding protein
ZK757.4		5.91244	1.11656
ZK909.6		5.91244	1.11656
B0198.3		5.91244	0	protein kinase
B0205.1		5.91244	0
B0414.8		5.91244	0
B0457.6		5.91244	0
C02F5.6		5.91244	0
C06B3.7		5.91244	0
C06G8.1		5.91244	0
C09E7.7		5.91244	0
C09H10.5		5.91244	0
C16E9.2		5.91244	0
C25D7.6	mcm-3	5.91244	0	DNA replication licensing factor MCM3
C27D6.12		5.91244	0
C27H6.1	apt-10	5.91244	0	Adaptor complexes medium subunit family
C35C5.10		5.91244	0
C39D10.11		5.91244	0
C45G9.13		5.91244	0
C47G2.4		5.91244	0
C50F2.7		5.91244	0
C53D5.4	ztf-3	5.91244	0	zinc finger protein
D2096.4	sqv-1	5.91244	0
F17A2.5	ceh-40	5.91244	0	Homeobox domain
F22B7.1		5.91244	0
F25B5.5		5.91244	0
F33H2.5		5.91244	0	DNA polymerase family B (3 domains)
F36A2.4	twk-30	5.91244	0	potassium channel protein
F44A6.1	nucb-1	5.91244	0	nucleobindin
F53A2.9		5.91244	0
F53H2.3		5.91244	0
F56A3.3	npp-6	5.91244	0
F57C12.4	mrp-2	5.91244	0	ATP-binding transport family
F57C2.2		5.91244	0	BTB (also known as BR-C/Ttk) domain.
H22K11.1	asp-3	5.91244	0	aspartyl protease
K08C7.2	fmo-1	5.91244	0	flavin-containing monoxygenase
PAR2.3	aak-1	5.91244	0	Protein kinase
R07E3.3	cut-5	5.91244	0	cuticulin
T01E8.3	plc-3	5.91244	0	1-phosphatidylinositol-4,5-bisphosphate phosphodiesterase
T04A11.6	him-6	5.91244	0	helicase
T07C4.10		5.91244	0
T07D3.4		5.91244	0
T12A7.2		5.91244	0
T12F5.3	glh-4	5.91244	0	helicase
T20B12.2	tbp-1	5.91244	0
W02D9.1	pri-2	5.91244	0	DNA primase 58 KD subunit
W03H9.4		5.91244	0
W09D6.6	hmt-1	5.91244	0	multidrug resistance protein (p-glycoprotein)
Y38C1BA.3	col-109	5.91244	0	collagen
Y48C3A.8		5.91244	0
Y55F3BR.11		5.91244	0
Y67D2.6		5.91244	0
Y73F8A.24		5.91244	0
ZK550.6		2.95622	23.4477
C08F1.11		2.95622	20.098
D2013.6		2.95622	18.9815
F08G5.3		2.95622	18.9815
K03B4.3	taf-10	2.95622	17.8649
T03F6.1	qdpr-1	2.95622	17.8649	Alcohol/other dehydrogenases, short chain type
VW02B12L.3	ebp-2	2.95622	17.8649
F08B4.7		2.95622	16.7484	U1 small nuclear ribonucleoprotein C
F08C6.4	sto-1	2.95622	16.7484	Erythrocyte band 7 integral membrane protein (human)
F43D2.4	hot-1	2.95622	16.7484
Y54G2A.11		2.95622	16.7484
F15G9.1		2.95622	15.6318
F54D10.1	skr-15	2.95622	15.6318
T22D1.4		2.95622	15.6318	glycotransferase
Y47H9C.5	dnj-27	2.95622	15.6318	DnaJ domain, Thioredoxin
C35D10.13		2.95622	14.5152
Y57G11C.3		2.95622	14.5152	SOL/DEVB family
ZK1290.12	wrt-1	2.95622	14.5152	warthog gene
C08G9.1		2.95622	13.3987
F54D1.6		2.95622	13.3987
T20F5.4		2.95622	13.3987
Y40B1B.5		2.95622	13.3987
Y62F5A.9		2.95622	13.3987
ZK353.8	ubxn-4	2.95622	13.3987
C04D8.1		2.95622	12.2821	GTPase-activating protein
F41H10.8	elo-6	2.95622	12.2821
F42G9.2	cyn-6	2.95622	12.2821
R11G1.7		2.95622	12.2821
T04B8.3		2.95622	12.2821
Y60A3A.1	unc-51	2.95622	12.2821	serine/threonine protein kinase
Y65A5A.1		2.95622	12.2821
Y92H12BR.8		2.95622	12.2821
B0205.12		2.95622	11.1656
B0213.17	nlp-34	2.95622	11.1656
F20B6.2	vha-12	2.95622	11.1656	vacuolar ATP synthase (strong)
F22F7.7		2.95622	11.1656
F23D12.7		2.95622	11.1656
F39H11.3	cdk-8	2.95622	11.1656	serine/threonine kinase
F58A4.3	hcp-3	2.95622	11.1656	Histone H3 similarity
K07E3.3	dao-3	2.95622	11.1656	methylenetetrahydrofolate dehydrogenase
Y41E3.8		2.95622	11.1656
Y48E1B.10	gst-20	2.95622	11.1656	glutathione S-transferase
Y55B1AL.2		2.95622	11.1656
Y60A3A.21		2.95622	11.1656
ZK507.6		2.95622	11.1656	G2/M Cyclin A
C01B10.11		2.95622	10.049
C01G6.3		2.95622	10.049
C05D11.11	mel-32	2.95622	10.049
C09G9.2		2.95622	10.049
C14A4.2	dap-3	2.95622	10.049
C44B7.2		2.95622	10.049
C44C1.1		2.95622	10.049
F08G12.2		2.95622	10.049	WD domain, G-beta repeat (6 domains)
K02C4.4	ltd-1	2.95622	10.049	LIM domain
K11H12.7		2.95622	10.049
M04F3.5		2.95622	10.049
R06A4.9		2.95622	10.049	six WD40 repeats
T06G6.9	pfd-3	2.95622	10.049	Human VHL binding protein like
T12D8.10		2.95622	10.049
Y39A1A.24		2.95622	10.049
Y51H7C.7		2.95622	10.049
Y54E5B.4	ubc-16	2.95622	10.049	Ubiquitin-conjugating enzymes
Y94H6A.7		2.95622	10.049
B0213.5	nlp-30	2.95622	8.93246
B0261.8		2.95622	8.93246
B0336.3		2.95622	8.93246
B0410.2	vang-1	2.95622	8.93246
F47G4.7	smd-1	2.95622	8.93246
K02E10.2	hid-1	2.95622	8.93246
K08D12.4		2.95622	8.93246
R05G6.4		2.95622	8.93246
T02C5.5	unc-2	2.95622	8.93246
Y44A6D.2		2.95622	8.93246
Y63D3A.3	fbxb-101	2.95622	8.93246
Y82E9BR.6		2.95622	8.93246
Y94H6A.5		2.95622	8.93246
ZC155.1	nex-1	2.95622	8.93246
C13F10.4		2.95622	7.8159
C18E9.11	ooc-5	2.95622	7.8159
C23H4.1	cab-1	2.95622	7.8159
C26B2.3	nhr-31	2.95622	7.8159	zinc finger protein
C54D1.4	alh-10	2.95622	7.8159	aldehyde dehydrogenase
F29D11.2		2.95622	7.8159
F35A5.8	erp-1	2.95622	7.8159
F43G9.11	ces-1	2.95622	7.8159	Zinc finger, C2H2 type (5 domains)
F52B10.3		2.95622	7.8159
F52G2.1	dcap-2	2.95622	7.8159
F52G3.5		2.95622	7.8159
H04M03.4	glf-1	2.95622	7.8159
K03D10.1	kal-1	2.95622	7.8159	WAP-type (Whey Acidic Protein) 'four-disulfide core', Fibronectin type III domain (3 domains)
K10B3.1		2.95622	7.8159
M153.1		2.95622	7.8159	pyrroline-5-carboxylate reductase
T03F6.3		2.95622	7.8159	Glucosamine-6-phosphate isomerase
W09C2.1	elt-1	2.95622	7.8159	elongation factor ELT
Y119D3B.15		2.95622	7.8159
Y47D7A.1	skr-7	2.95622	7.8159
Y54E10BL.2	col-48	2.95622	7.8159	collagen
Y54G11A.8	ddl-3	2.95622	7.8159
Y54G2A.31	ubc-13	2.95622	7.8159
Y71F9B.5	lin-17	2.95622	7.8159
Y92C3B.1	kbp-4	2.95622	7.8159
ZK616.9	spp-7	2.95622	7.8159
ZK75.2	ins-2	2.95622	7.8159	7TM chemoreceptor, ins family
C10F3.6	fut-8	2.95622	6.69934
C12D8.1		2.95622	6.69934	RNA binding protein
C16C10.7	rnf-5	2.95622	6.69934	Zinc finger, C3HC4 type (RING finger)
C27A2.1		2.95622	6.69934
C33H5.18		2.95622	6.69934	CDP-diacylglycerol synthase
C35D10.6		2.95622	6.69934	Aldose reductase
C42C1.5	tag-335	2.95622	6.69934	guanyltransferase
C45B2.2		2.95622	6.69934
F01F1.6	alh-9	2.95622	6.69934	Aldehyde dehydrogenase
F11A10.1	lex-1	2.95622	6.69934	TAT-binding homolog like
F11C1.1		2.95622	6.69934
F18A1.5	rpa-1	2.95622	6.69934	replication factor A
F38E1.7	mom-2	2.95622	6.69934	WNT family protein
F52D10.2		2.95622	6.69934
F53B2.6	ham-1	2.95622	6.69934
F54D11.1	pmt-2	2.95622	6.69934
F54F2.7		2.95622	6.69934
K08A8.2	sox-2	2.95622	6.69934	sex-determining protein SRY
K10H10.3	dhs-8	2.95622	6.69934	Alcohol/other dehydrogenases, short chain type
K11D12.3	srr-4	2.95622	6.69934
M01A10.3		2.95622	6.69934
M03D4.4		2.95622	6.69934	zinc-finger protein
M195.1	col-77	2.95622	6.69934	cuticle collagen
R03E9.2		2.95622	6.69934
T01B7.9		2.95622	6.69934
T20B3.1		2.95622	6.69934	Carnitate acyltransferase
T21D12.9		2.95622	6.69934
T26A8.2		2.95622	6.69934
T28F2.4		2.95622	6.69934
W02B12.3	rsp-1	2.95622	6.69934	pre-mRNA splicing factor like protein
W06E11.2	tag-267	2.95622	6.69934
Y116A8C.13		2.95622	6.69934
Y34D9A.4	spd-1	2.95622	6.69934
Y37E11B.5		2.95622	6.69934
Y38A10A.7		2.95622	6.69934
Y39G8B.1		2.95622	6.69934
Y40B1B.3	fbxb-66	2.95622	6.69934
Y45F10D.3	gly-10	2.95622	6.69934	Glycosyl transferases
Y48B6A.8	ace-3	2.95622	6.69934
Y50D7A.10		2.95622	6.69934
Y50D7A.9		2.95622	6.69934
Y54E10A.14	rom-5	2.95622	6.69934
Y55B1AL.1		2.95622	6.69934
Y58G8A.4		2.95622	6.69934
Y71D11A.3		2.95622	6.69934
Y75B12B.4	bath-36	2.95622	6.69934	BTB (also known as BR-C/Ttk) domain.
ZC123.3		2.95622	6.69934	zinc finger protein
ZK177.6	fzy-1	2.95622	6.69934	CDC20
ZK512.1		2.95622	6.69934
B0454.1	lin-8	2.95622	5.58279
C06H2.6		2.95622	5.58279
C14A4.3		2.95622	5.58279
C34C12.4		2.95622	5.58279
C34F6.6		2.95622	5.58279
C36F7.4	rig-5	2.95622	5.58279	Drosophila amalgam protein like
C44H4.3	sym-1	2.95622	5.58279	Drosophila chaoptin protein like
C46F11.5		2.95622	5.58279
C56C10.4		2.95622	5.58279
D2089.5	gbh-1	2.95622	5.58279	gamma-butyrobetaine,2-oxoglutarate dioxygenase
EEED8.1	mel-47	2.95622	5.58279
F09E5.2		2.95622	5.58279	AHPC/TSA protein
F17H10.1		2.95622	5.58279
F26F4.6		2.95622	5.58279
F26H11.1	kbp-3	2.95622	5.58279
F28H1.1		2.95622	5.58279
F33H1.2	gpd-4	2.95622	5.58279	glyceraldehyde 3-phosphate dehydrogenase 4
F49D11.1	prp-17	2.95622	5.58279
F52A8.5		2.95622	5.58279	glycine cleavage system H protein like
F58B4.3		2.95622	5.58279
K10B4.3		2.95622	5.58279
K11D12.4	cpt-4	2.95622	5.58279	acetyltransferase
M03B6.5		2.95622	5.58279
M7.8		2.95622	5.58279
R09B5.9	cnc-4	2.95622	5.58279
T06D8.10		2.95622	5.58279	peroxidase
T22H2.5	scrm-1	2.95622	5.58279
T27F6.7		2.95622	5.58279
W06B3.2	sma-5	2.95622	5.58279	serine/threonine kinase (CDC2/CDC28 subfamily)
W06F12.2		2.95622	5.58279
Y10G11A.1		2.95622	5.58279
Y116A8A.9	map-2	2.95622	5.58279
Y37D8A.13	unc-71	2.95622	5.58279	Disintegrin
Y46H3A.6	gly-7	2.95622	5.58279	N-acetylgalactosaminyltransferase
Y47G6A.9		2.95622	5.58279
Y54F10AL.1		2.95622	5.58279
Y55B1BR.3		2.95622	5.58279
Y57G11C.31		2.95622	5.58279
Y62E10A.5	agt-1	2.95622	5.58279
Y65B4BR.2		2.95622	5.58279
Y67D2.1		2.95622	5.58279
Y67D8A.1		2.95622	5.58279
Y73B6BL.24		2.95622	5.58279
Y75B8A.2	nob-1	2.95622	5.58279	Homeobox domain
ZK121.2		2.95622	5.58279
ZK328.1	cyk-3	2.95622	5.58279	ubiquitin conjugating enzyme; recoverin subfamily of EF-hand calcium binding protein
ZK813.6		2.95622	5.58279
B0041.7	xnp-1	2.95622	4.46623	helicase
B0213.4	nlp-29	2.95622	4.46623
B0303.7		2.95622	4.46623	Neutrophil oxidase factor
C06A6.2		2.95622	4.46623
C06A8.5		2.95622	4.46623
C07A9.9		2.95622	4.46623
C14A4.14		2.95622	4.46623
C15H9.4		2.95622	4.46623
C17G10.5	lys-8	2.95622	4.46623
C23F12.1	flna-1	2.95622	4.46623
C24H10.2		2.95622	4.46623
C25H3.3		2.95622	4.46623
C27A12.6		2.95622	4.46623
C30G7.2		2.95622	4.46623
C34B2.2	kbp-5	2.95622	4.46623
C35A5.11		2.95622	4.46623
C36B7.6		2.95622	4.46623
C44C1.4	vps-45	2.95622	4.46623	yeast vacuolar protein sorting protein 33 (SLP1)
C48B4.3		2.95622	4.46623
C54C6.2	ben-1	2.95622	4.46623	tubulin
C55A6.1		2.95622	4.46623	Zinc finger, C3HC4 type (RING finger)
D1009.5	dylt-2	2.95622	4.46623
E02H1.5		2.95622	4.46623
F01D4.4	egl-21	2.95622	4.46623	zinc carboxypeptidase
F08B1.1	vhp-1	2.95622	4.46623	protein tyrosine phosphatase
F10G7.3	asf-1	2.95622	4.46623
F11C1.6	nhr-25	2.95622	4.46623	nuclear hormone receptor
F17H10.3		2.95622	4.46623	PhoX homologous domain, present in p47phox and p40phox.
F18E9.2	nlp-7	2.95622	4.46623
F20D1.8		2.95622	4.46623	cuticlin
F23H12.4	sqt-3	2.95622	4.46623	collagen
F25H2.7		2.95622	4.46623	glycosyltransferase
F26H9.2		2.95622	4.46623
F31D4.5		2.95622	4.46623	PH (pleckstrin homology) domain
F35H12.3	sel-12	2.95622	4.46623
F36H1.11		2.95622	4.46623
F39B1.1		2.95622	4.46623	phosphatidylinositol 3-kinase like
F45E12.1	scpl-2	2.95622	4.46623
F45E4.3		2.95622	4.46623
F46G10.1		2.95622	4.46623
F48D6.1	taf-11.1	2.95622	4.46623
F52A8.3		2.95622	4.46623
F52B11.2		2.95622	4.46623
F52E4.5		2.95622	4.46623
F54E4.1	rbc-1	2.95622	4.46623	Drosophila protein X like
F59E10.2	cyn-4	2.95622	4.46623	cyclophilin
H38K22.5	gly-6	2.95622	4.46623	Glycosyl transferases
JC8.14		2.95622	4.46623
K02D7.1		2.95622	4.46623	phosphorylase
K07C11.2	air-1	2.95622	4.46623	protein kinase
K07D4.9		2.95622	4.46623
K10C3.2		2.95622	4.46623	cAMP-regulated phosphoprotein
M02G9.1		2.95622	4.46623	keratin like protein
M03E7.5		2.95622	4.46623
R05D11.6		2.95622	4.46623
R05D7.5		2.95622	4.46623
R06B10.5		2.95622	4.46623
R102.2		2.95622	4.46623
R12H7.5	skr-20	2.95622	4.46623	RNA polymerase II elongation factor like
R74.5	asd-1	2.95622	4.46623	RNA binding protein
T01G1.4		2.95622	4.46623
T05F1.6	hsr-9	2.95622	4.46623	BRCA1 C Terminus (BRCT) domain
T05G5.5		2.95622	4.46623	Hypothetical protein A (T. aquaticus)
T06C12.13	nhr-213	2.95622	4.46623	Zinc finger, C4 type (two domains)
T19A5.3		2.95622	4.46623
T23G5.1	rnr-1	2.95622	4.46623	Ribonucleoside-disphosphate reductase large chain
W03F8.1	tni-4	2.95622	4.46623	troponin
W03F9.5	ttb-1	2.95622	4.46623	transcription factor
W09C2.3	mca-1	2.95622	4.46623	calcium ATPase, isoform a
Y113G7B.24		2.95622	4.46623
Y11D7A.4	rab-28	2.95622	4.46623	Ras family
Y22D7AL.8	sms-3	2.95622	4.46623
Y23H5B.1		2.95622	4.46623
Y38F2AL.1	nsy-4	2.95622	4.46623
Y38F2AL.3	vha-11	2.95622	4.46623
Y39A1A.21		2.95622	4.46623
Y40G12A.2	ubh-2	2.95622	4.46623
Y42G9A.1		2.95622	4.46623
Y45F10A.7		2.95622	4.46623
Y45F10D.9	sas-6	2.95622	4.46623
Y50C1A.1		2.95622	4.46623
Y54E10A.17		2.95622	4.46623
Y54E10A.5		2.95622	4.46623
Y54E2A.11	eif-3.B	2.95622	4.46623
Y66A7A.6	gly-8	2.95622	4.46623	Glycosyl transferases
Y69A2AR.21		2.95622	4.46623
ZC168.4	cyb-1	2.95622	4.46623	cyclin
ZC434.6	aph-2	2.95622	4.46623
ZK337.1		2.95622	4.46623	Alpha-2-macroglobulin family (3 domains)
ZK353.9		2.95622	4.46623
ZK370.8		2.95622	4.46623
B0024.3		2.95622	3.34967
B0244.2	ida-1	2.95622	3.34967	protein tyrosine phosphatase
B0495.5		2.95622	3.34967
B0513.4		2.95622	3.34967
C01F1.6		2.95622	3.34967
C02B10.4		2.95622	3.34967
C03A7.11	ugt-51	2.95622	3.34967	7TM chemoreceptor, ugt family
C03H12.1		2.95622	3.34967
C05D10.4		2.95622	3.34967
C07A9.12		2.95622	3.34967
C08F1.8		2.95622	3.34967	reverse transcriptase
C09G1.5		2.95622	3.34967
C09G4.1	hyl-1	2.95622	3.34967
C15C7.5		2.95622	3.34967
C16B8.3		2.95622	3.34967
C17C3.12	acdh-2	2.95622	3.34967	acyl-CoA dehydrogenase
C28H8.11		2.95622	3.34967	tryptophan 2,3-dioxygenase
C29E4.5	tag-250	2.95622	3.34967
C32E8.5		2.95622	3.34967
C32H11.4		2.95622	3.34967
C33G3.4		2.95622	3.34967	beta-mannosidase
C34D4.15	col-113	2.95622	3.34967
C34F6.9		2.95622	3.34967	Ubiquitin carboxyl-terminal hydrolases family 2
C35E7.1		2.95622	3.34967
C39E6.4	mls-2	2.95622	3.34967
C42C1.11		2.95622	3.34967	peptidase
C45B2.5	gln-1	2.95622	3.34967	Glutamine synthetase
C46C2.7		2.95622	3.34967
C49C3.6		2.95622	3.34967
C52D10.12		2.95622	3.34967
C54D1.5	lam-2	2.95622	3.34967
D1009.2	cyn-8	2.95622	3.34967
D1046.1		2.95622	3.34967	glycine-rich RNA-binding protein
F07C6.4		2.95622	3.34967
F09E5.1	pkc-3	2.95622	3.34967	Protein kinase C
F09E5.5	sec-6	2.95622	3.34967
F09G2.4		2.95622	3.34967
F14B6.3		2.95622	3.34967
F14E5.5		2.95622	3.34967
F15B9.10		2.95622	3.34967
F17A2.13		2.95622	3.34967
F18C12.1	che-3	2.95622	3.34967	dynein heavy chain
F19H6.2		2.95622	3.34967	globin like
F22E12.2	chw-1	2.95622	3.34967	RAS related protein
F23F1.5		2.95622	3.34967
F25G6.4	acr-15	2.95622	3.34967	ligand-gated ion channel subunit
F26B1.7	let-381	2.95622	3.34967	fork-head domain-type transcription factors
F29F11.6	gsp-1	2.95622	3.34967	serine/threonine protein phosphatase
F30F8.9		2.95622	3.34967
F32A5.6	prx-13	2.95622	3.34967
F32A5.8		2.95622	3.34967
F32B6.3		2.95622	3.34967	Human HPRP18 protein like
F32B6.8		2.95622	3.34967
F35D11.4		2.95622	3.34967
F35G2.1		2.95622	3.34967	protein disulphide isomerase-related protein like
F37A4.8	isw-1	2.95622	3.34967
F37D6.1	mus-101	2.95622	3.34967	BRCA1 C Terminus (BRCT) domain (4 domains)
F38A5.1		2.95622	3.34967
F38B7.3		2.95622	3.34967	PH (pleckstrin homology) domain
F39B2.5		2.95622	3.34967	Src homology domain 2
F39B3.2		2.95622	3.34967
F39H12.3		2.95622	3.34967
F42H11.2	lem-3	2.95622	3.34967	ankyrin domain
F45E1.1		2.95622	3.34967
F53E10.6		2.95622	3.34967
F54F7.1	taf-7.1	2.95622	3.34967
F55F8.3		2.95622	3.34967
F56A8.5		2.95622	3.34967
F56F10.1		2.95622	3.34967	peptidase
F56G4.4		2.95622	3.34967
F56H1.4	rpt-5	2.95622	3.34967	ATPase
F59A6.5		2.95622	3.34967
H12D21.7		2.95622	3.34967
H25P06.1		2.95622	3.34967	Hexokinases
H41C03.1		2.95622	3.34967
K04H4.2		2.95622	3.34967	Chitin-binding motifs
K06A5.4	knl-2	2.95622	3.34967
K07A12.4		2.95622	3.34967	elongation factor 1-alpha
K07A9.2	cmk-1	2.95622	3.34967	ser/thr protein kinase
K08H10.1	lea-1	2.95622	3.34967
M03C11.7		2.95622	3.34967
M106.1	mix-1	2.95622	3.34967	mitotic chromosome and X-chromosome associated MIX-1 protein
M199.2		2.95622	3.34967	MSP (Major sperm protein) domain.
R01H10.6	bbs-5	2.95622	3.34967
R01H10.7		2.95622	3.34967
R04B3.3		2.95622	3.34967
R04D3.4		2.95622	3.34967
R06A10.4		2.95622	3.34967	protein kinase
R09A8.5		2.95622	3.34967
R09F10.3		2.95622	3.34967
R12B2.8		2.95622	3.34967
R13H4.5		2.95622	3.34967
R148.2		2.95622	3.34967
T01D3.6		2.95622	3.34967	EGF-like domains
T03G11.4		2.95622	3.34967	man(9)-alpha-mannosidase
T04C12.1		2.95622	3.34967
T07F8.4		2.95622	3.34967
T16G12.5		2.95622	3.34967
T16G12.8		2.95622	3.34967
T22H2.6		2.95622	3.34967	granulin precursor
T25D10.2		2.95622	3.34967
T25D3.4		2.95622	3.34967
VC5.3	npa-1	2.95622	3.34967
W01G7.3		2.95622	3.34967	RNA polymerases L / 13 to 16 Kd subunit
W03G9.8		2.95622	3.34967
W07A8.2		2.95622	3.34967	Ank repeat (4 domains)
Y116A8C.32	sfa-1	2.95622	3.34967
Y119D3B.21		2.95622	3.34967
Y12A6A.2		2.95622	3.34967
Y23H5A.2		2.95622	3.34967
Y37A1B.5		2.95622	3.34967
Y38E10A.6		2.95622	3.34967
Y38F2AL.2	tza-1	2.95622	3.34967
Y39B6A.12		2.95622	3.34967
Y40H7A.4		2.95622	3.34967
Y41C4A.4	crh-1	2.95622	3.34967	bZIP transcription factor
Y47D3A.1		2.95622	3.34967
Y48B6A.13		2.95622	3.34967
Y48G8AL.14	aps-3	2.95622	3.34967	sigma-adaptin subunit of adaptor protein complex 3 (AP-3)
Y50E8A.3	oig-3	2.95622	3.34967
Y50E8A.4	unc-61	2.95622	3.34967
Y51A2D.20		2.95622	3.34967
Y51H7BR.2	fbxb-43	2.95622	3.34967
Y55H10A.1	vha-19	2.95622	3.34967	V0 subunit of V-ATPase
Y56A3A.1	ntl-3	2.95622	3.34967
Y59A8B.10		2.95622	3.34967
Y71F9B.8		2.95622	3.34967
Y92H12A.1	src-1	2.95622	3.34967
Y94H6A.3		2.95622	3.34967
Y95D11A.3		2.95622	3.34967
ZK270.1	ptr-23	2.95622	3.34967
ZK546.13	mdt-4	2.95622	3.34967
ZK550.3		2.95622	3.34967
ZK836.3		2.95622	3.34967
B0041.8		2.95622	2.23311
B0336.1	wrm-1	2.95622	2.23311
B0336.5		2.95622	2.23311
B0361.6		2.95622	2.23311
B0414.7	mtk-1	2.95622	2.23311	protein kinase
C01F6.1		2.95622	2.23311
C06C6.4	nhr-63	2.95622	2.23311	Zinc finger, C4 type (two domains)
C06E4.2		2.95622	2.23311
C07A12.3	nhr-35	2.95622	2.23311	zinc finger protein
C08F11.8	ugt-22	2.95622	2.23311	UDP-glucoronosyl and UDP-glucosyl transferases
C11D9.1		2.95622	2.23311
C13C4.3	nhr-136	2.95622	2.23311	Ligand-binding domain of nuclear hormone receptors, Zinc finger, C4 type (two domains)
C17H12.9	ceh-48	2.95622	2.23311	homeobox protein
C18G1.2	elt-7	2.95622	2.23311	GATA transcription factor
C23H3.9		2.95622	2.23311
C23H5.8		2.95622	2.23311
C25A1.1		2.95622	2.23311
C26C6.5	dcp-66	2.95622	2.23311
C27H5.1	pdl-1	2.95622	2.23311
C31B8.7		2.95622	2.23311
C31C9.1	tag-10	2.95622	2.23311	apical gut membrane protein
C32F10.1	obr-4	2.95622	2.23311	oxysterol-binding protein
C34C6.5	tag-274	2.95622	2.23311	Diacylglycerol kinase catalytic domain (presumed)
C39E6.1	lon-2	2.95622	2.23311
C43E11.12		2.95622	2.23311
C44B11.3	mec-12	2.95622	2.23311	alpha tubulin
C46E10.4		2.95622	2.23311
C46H11.7		2.95622	2.23311
C48B6.3		2.95622	2.23311
C49G7.10		2.95622	2.23311
D1022.4		2.95622	2.23311
D1044.1		2.95622	2.23311
D2085.5		2.95622	2.23311
D2092.5		2.95622	2.23311
EGAP2.3	pho-1	2.95622	2.23311
F01G10.2	ech-8	2.95622	2.23311	enoyl-CoA hydratase
F07C4.11		2.95622	2.23311
F10B5.5	pch-2	2.95622	2.23311	ATP binding protein
F13C5.5		2.95622	2.23311
F13H6.3		2.95622	2.23311	carboxylesterase
F17A9.3		2.95622	2.23311	BZIP transcription factor
F19C6.2		2.95622	2.23311
F20G4.1	smgl-1	2.95622	2.23311
F21F3.7		2.95622	2.23311
F22B5.4		2.95622	2.23311
F25B5.3		2.95622	2.23311
F25E5.1		2.95622	2.23311
F26E4.3		2.95622	2.23311	cysteine protease
F27E5.2	pax-3	2.95622	2.23311	'Paired box' domain, homeobox protein (paired subfamily)
F29C4.6		2.95622	2.23311
F31E8.4		2.95622	2.23311
F32H2.6		2.95622	2.23311	fatty acid synthase (N-terminus)
F33G12.6		2.95622	2.23311
F35G12.7		2.95622	2.23311
F35H10.10		2.95622	2.23311
F36H9.7		2.95622	2.23311
F41D9.3	wrk-1	2.95622	2.23311
F42C5.10		2.95622	2.23311
F44C8.4	nhr-103	2.95622	2.23311	nulcear hormone receptor
F44F4.2		2.95622	2.23311	Protein-tyrosine phosphatase
F48A11.1	chs-2	2.95622	2.23311
F48G7.11	nhr-190	2.95622	2.23311	nuclear hormone receptor
F52E10.5	ifa-3	2.95622	2.23311	intermediate filament protein
F53A2.3		2.95622	2.23311
F53B7.5		2.95622	2.23311	Thrombospondin type 1 domain
F54C8.2	cpar-1	2.95622	2.23311	Histone H3 similarity
F54E7.3	par-3	2.95622	2.23311
F55A11.6		2.95622	2.23311	glutathione S-transferase
F55B11.4		2.95622	2.23311
F56A12.1	unc-39	2.95622	2.23311	so class homeobox protein
F56C11.3		2.95622	2.23311
F57C9.4		2.95622	2.23311
F59C6.7	che-13	2.95622	2.23311
H01G02.3		2.95622	2.23311
H13N06.3	gob-1	2.95622	2.23311
H22K11.3		2.95622	2.23311
H23N18.1	ugt-13	2.95622	2.23311	7TM chemoreceptor, ugt family
H34C03.2		2.95622	2.23311	ubiquitin carboxy-terminal hydrolase
H35N03.1	exp-1	2.95622	2.23311	ion channel
K07A1.11	rba-1	2.95622	2.23311	retinablastoma-binding protein RBAP46 like
K07A1.2	dut-1	2.95622	2.23311	deoxyuridine 5'-triphosphate nucleotidohydrolase
K08A2.4		2.95622	2.23311
K08E3.4		2.95622	2.23311	Cofilin/tropomyosin-type actin-binding proteins, Src homology domain 3
K09E4.2		2.95622	2.23311
M01A8.2		2.95622	2.23311	CAP-Gly domain
M03B6.3		2.95622	2.23311
M03E7.2		2.95622	2.23311
M176.4		2.95622	2.23311
M28.7	nph-1	2.95622	2.23311	SH3 domain
M79.4	flp-19	2.95622	2.23311
R01E6.4	acr-12	2.95622	2.23311	acetylcholine receptor protein
R02D3.2	cogc-8	2.95622	2.23311
R02D3.5		2.95622	2.23311	farnesyltransferase alpha subunit
R02F11.3		2.95622	2.23311
R04A9.5		2.95622	2.23311
R05D3.9		2.95622	2.23311
R06C7.7	lin-61	2.95622	2.23311
R07B1.4	gst-36	2.95622	2.23311	glutathione S-transferase
R08A2.5		2.95622	2.23311
R10E9.1	msi-1	2.95622	2.23311	RNA binding protein
R11G11.1	nhr-132	2.95622	2.23311	zinc finger protein
R12E2.1		2.95622	2.23311
R13A5.4	lgc-12	2.95622	2.23311	ACHR
R13H4.1	nph-4	2.95622	2.23311
T01G9.1		2.95622	2.23311
T04C12.3		2.95622	2.23311
T07C12.7		2.95622	2.23311	Transthyretin-like family
T09A5.15		2.95622	2.23311
T12F5.1		2.95622	2.23311
T16H12.3		2.95622	2.23311
T19B10.8		2.95622	2.23311	Yeast hyptothetical protein YFC5 like
T19B4.2	npp-7	2.95622	2.23311
T23B5.4		2.95622	2.23311
T23D8.9	sys-1	2.95622	2.23311
T23F6.4	rbd-1	2.95622	2.23311	RNA recognition motif. (aka RRM, RBD, or RNP domain) (6 domains)
T23G11.5	rlbp-1	2.95622	2.23311
T24D1.3		2.95622	2.23311
T25B9.3		2.95622	2.23311
VT23B5.2		2.95622	2.23311	FYVE zinc finger
W02D3.10		2.95622	2.23311
W02G9.3		2.95622	2.23311
W03D2.5	wrt-5	2.95622	2.23311
W03F8.5	lam-1	2.95622	2.23311	laminin
W04C9.3		2.95622	2.23311	cuticlin
W09B6.1	pod-2	2.95622	2.23311	acetyl-CoA carboxylase
W09G3.3	tag-229	2.95622	2.23311
Y105E8B.2	exoc-8	2.95622	2.23311
Y110A7A.1	hcp-6	2.95622	2.23311
Y113G7B.18	mdt-17	2.95622	2.23311
Y25C1A.5		2.95622	2.23311	beta adaptin-like protein
Y34B4A.6		2.95622	2.23311
Y38C1AA.1		2.95622	2.23311
Y39B6A.35	tgt-2	2.95622	2.23311
Y39B6A.6	tsp-13	2.95622	2.23311
Y40D12A.1		2.95622	2.23311
Y43F4A.1		2.95622	2.23311	zinc metallopeptidase (M8 family)
Y43F8C.4		2.95622	2.23311
Y46G5A.18		2.95622	2.23311
Y48G1A.3		2.95622	2.23311
Y4C6B.1		2.95622	2.23311
Y50E8A.5		2.95622	2.23311
Y51F10.3		2.95622	2.23311
Y53F4B.33	gst-39	2.95622	2.23311	glutathione S-transferase
Y54E2A.12		2.95622	2.23311
Y54F10AM.4	ceh-44	2.95622	2.23311
Y54G9A.6		2.95622	2.23311	WD domain, G-beta repeat (2 domains)
Y55F3AM.10		2.95622	2.23311
Y55F3AM.15	csn-4	2.95622	2.23311
Y55F3BR.4		2.95622	2.23311
Y57G11C.36		2.95622	2.23311
Y58A7A.2		2.95622	2.23311
Y60A3A.13	frs-3	2.95622	2.23311
Y71G12B.8		2.95622	2.23311
Y73B6BL.19		2.95622	2.23311
Y73B6BL.32	lsm-8	2.95622	2.23311	U6 small nuclear RNA-associated Sm-like protein LSm8
Y75B12B.11		2.95622	2.23311
Y75B8A.29		2.95622	2.23311
ZC404.8	spn-4	2.95622	2.23311	RNA-binding protein
ZC84.3		2.95622	2.23311
ZK1290.14		2.95622	2.23311
ZK154.6		2.95622	2.23311
ZK637.1		2.95622	2.23311	Sugar transporter
ZK809.4	ent-1	2.95622	2.23311	hydrophobic nucleolar protein like
ZK856.10		2.95622	2.23311	DNA directed RNA polymerase III
ZK896.9		2.95622	2.23311	CMP-sialic acid transporter
ZK909.5	fbxb-70	2.95622	2.23311
2L52.1		2.95622	1.11656	Zinc finger, C2H2 type
2RSSE.1		2.95622	1.11656
3R5.1		2.95622	1.11656
B0019.2		2.95622	1.11656
B0250.4		2.95622	1.11656
B0285.8	ckb-1	2.95622	1.11656	choline kinase
B0414.3	hil-5	2.95622	1.11656	histone H1
B0464.2		2.95622	1.11656	TPR Domain
C01A2.7	nlp-38	2.95622	1.11656
C01C10.2		2.95622	1.11656
C02C2.3	cup-4	2.95622	1.11656	Acetylcholine receptor
C02D4.2	ser-2	2.95622	1.11656	octopamine receptor
C05C10.2		2.95622	1.11656	NAM7 protein
C05C8.4	gei-6	2.95622	1.11656
C05D10.2		2.95622	1.11656
C05D2.6		2.95622	1.11656
C06A8.8		2.95622	1.11656
C06G1.1		2.95622	1.11656
C06G3.8		2.95622	1.11656
C07A12.1	ham-2	2.95622	1.11656	zinc finger protein
C07G1.3	pct-1	2.95622	1.11656	ser/thr protein kinase
C08A9.6		2.95622	1.11656
C09G5.8		2.95622	1.11656
C11H1.3		2.95622	1.11656	Zinc finger, C3HC4 type (RING finger)
C14C11.8	pqn-13	2.95622	1.11656
C16A11.2		2.95622	1.11656
C16C8.11		2.95622	1.11656
C17H11.1		2.95622	1.11656
C23H4.8		2.95622	1.11656
C24G6.2		2.95622	1.11656	protein kinase
C25A1.8	clec-87	2.95622	1.11656	lectin
C25F6.1		2.95622	1.11656
C25G4.3		2.95622	1.11656
C26D10.4		2.95622	1.11656
C26E6.12		2.95622	1.11656
C30H6.2	tag-141	2.95622	1.11656
C33D9.3		2.95622	1.11656
C33F10.4		2.95622	1.11656
C33H5.15	sgo-1	2.95622	1.11656
C34B2.11		2.95622	1.11656
C34E10.8		2.95622	1.11656
C38H2.1		2.95622	1.11656	Probable rabGAP domains
C39D10.5		2.95622	1.11656
C42C1.15		2.95622	1.11656
C44C1.3	ncs-1	2.95622	1.11656	EF-hand calcium binding proteins
C44F1.3	lec-4	2.95622	1.11656	galactoside binding lectin
C45G3.5		2.95622	1.11656
C45G9.2		2.95622	1.11656
C47E8.11		2.95622	1.11656
C48B4.4	ced-7	2.95622	1.11656	ATP-binding transport protein
C49C3.4		2.95622	1.11656	EGF-like domain
C50B6.2	nasp-2	2.95622	1.11656	histone binding protein
C50B6.8	nhr-168	2.95622	1.11656	Ligand-binding domain of nuclear hormone receptors, Zinc finger, C4 type (two domains) (2 domains)
C50E3.6		2.95622	1.11656
C52B9.4		2.95622	1.11656
C56E6.3		2.95622	1.11656
C56G2.3		2.95622	1.11656
D1022.8	cah-2	2.95622	1.11656	Carbonic anhydrase
D1086.3		2.95622	1.11656
D2005.5	drh-3	2.95622	1.11656	RNA helicase like
D2024.3	elo-3	2.95622	1.11656
E02H1.3	tag-124	2.95622	1.11656	Yeast DEG-1 protein homolog
E03A3.2	rcq-5	2.95622	1.11656	DNA helicase
EEED8.3		2.95622	1.11656
F08F8.1		2.95622	1.11656
F08G2.7		2.95622	1.11656
F08G5.4	col-130	2.95622	1.11656	collagen
F09D1.1		2.95622	1.11656	ubiquitin protease
F09E5.14		2.95622	1.11656
F09E5.9		2.95622	1.11656
F10A3.17		2.95622	1.11656
F10B5.7	rrf-3	2.95622	1.11656
F10D11.6		2.95622	1.11656
F10E9.3		2.95622	1.11656
F11A10.8	tag-287	2.95622	1.11656
F13H8.9		2.95622	1.11656	Nitrogen fixation (NIFS)
F14B6.2		2.95622	1.11656
F14B8.1	nhx-4	2.95622	1.11656
F17C11.10		2.95622	1.11656	sepB domain
F19F10.5		2.95622	1.11656	DNA-binding protein
F21E9.2		2.95622	1.11656
F22G12.5		2.95622	1.11656
F23B12.3		2.95622	1.11656
F23B12.9	egl-1	2.95622	1.11656	programmed cell death activator (egl-1)
F23F1.4		2.95622	1.11656
F23F12.9		2.95622	1.11656
F25H5.5		2.95622	1.11656
F26A10.2		2.95622	1.11656	Zinc finger
F27C1.8	dpy-5	2.95622	1.11656	cuticular collagen
F29A7.2	fbxb-107	2.95622	1.11656
F30A10.2		2.95622	1.11656
F32D8.12		2.95622	1.11656
F32D8.13		2.95622	1.11656	phosphomevalonate kinase
F33D11.8		2.95622	1.11656
F35C11.4		2.95622	1.11656
F35H10.4	vha-5	2.95622	1.11656	hydrogen ion transport
F35H8.6	ugt-58	2.95622	1.11656	UDP-glucuronosyltransferase
F36F12.1		2.95622	1.11656
F36H5.8		2.95622	1.11656
F37D6.6	tag-68	2.95622	1.11656
F38B6.1		2.95622	1.11656
F38E9.1		2.95622	1.11656
F38G1.2	egl-17	2.95622	1.11656
F39B2.1		2.95622	1.11656	Zinc finger, C2H2 type (7 domains)
F40F12.5		2.95622	1.11656	Ubiquitin carboxyl-terminal hydrolases family 2
F40G9.4	hlh-21	2.95622	1.11656
F41C3.2		2.95622	1.11656	Sodium/phosphate transporter protein
F41H10.10	htp-1	2.95622	1.11656
F42H10.5		2.95622	1.11656
F44E7.5		2.95622	1.11656
F45G2.9		2.95622	1.11656
F46C3.6		2.95622	1.11656
F46F11.7		2.95622	1.11656
F47D12.3		2.95622	1.11656
F48B9.5		2.95622	1.11656	paired box protein
F49D11.8	cpn-4	2.95622	1.11656
F53A2.1		2.95622	1.11656
F53E10.4		2.95622	1.11656
F54D5.2		2.95622	1.11656
F55C5.4		2.95622	1.11656
F55F8.1	ptr-10	2.95622	1.11656
F55F8.2		2.95622	1.11656	RNA helicase
F56A3.4	spd-5	2.95622	1.11656
F56A8.4		2.95622	1.11656
F57B9.9	pqn-46	2.95622	1.11656
F57C9.2		2.95622	1.11656
F57G4.9		2.95622	1.11656
F58G4.1		2.95622	1.11656	myosin
F58H10.1		2.95622	1.11656
F59A3.1		2.95622	1.11656	carboxypeptidase
F59B10.1	pqn-47	2.95622	1.11656
F59F3.1	ver-3	2.95622	1.11656	IG (immunoglobulin) superfamily (3 domains), tyrosine-protein kinase (KIN15/KIN16 subfamily) (2 domains)
F59G1.7	frh-1	2.95622	1.11656
H11E01.3		2.95622	1.11656
H15N14.1	adr-1	2.95622	1.11656	Double-stranded RNA binding motif (2 domains)
H25P06.4		2.95622	1.11656
JC8.10	unc-26	2.95622	1.11656	Inositol polyphosphate phosphatase, catalytic domain homologues
JC8.12		2.95622	1.11656
K01D12.11	cdr-4	2.95622	1.11656	glutathione S-transferase
K02E10.4		2.95622	1.11656
K02E10.6		2.95622	1.11656
K02E7.6		2.95622	1.11656
K02F2.6	ser-3	2.95622	1.11656	seven trans-membrane receptor
K03C7.2	fkh-9	2.95622	1.11656	DNA-binding
K03H1.5		2.95622	1.11656	Transmembrane and sushi domain
K04C1.2		2.95622	1.11656
K04C2.4	brd-1	2.95622	1.11656
K04F10.6	mut-2	2.95622	1.11656
K06A4.7		2.95622	1.11656
K06C4.17		2.95622	1.11656
K07E3.2		2.95622	1.11656
K08A8.1	mek-1	2.95622	1.11656	Map kinase kinase
K08B12.1		2.95622	1.11656
K08E7.5		2.95622	1.11656
K09F6.9		2.95622	1.11656
K10B2.5	ani-2	2.95622	1.11656
M01F1.7		2.95622	1.11656	RETINAL DEGENERATION B PROTEIN (PROBABLE CALCIUM TRANSPORTER RDGB)
M01G12.12	rrf-2	2.95622	1.11656
M01G5.3		2.95622	1.11656
M01H9.4		2.95622	1.11656
M02G9.2		2.95622	1.11656
M04B2.6		2.95622	1.11656
M04G7.1		2.95622	1.11656
M88.7		2.95622	1.11656
R02D1.1	nhr-125	2.95622	1.11656
R05H10.5		2.95622	1.11656	Glutathione peroxidases
R07B7.1	clh-6	2.95622	1.11656	chloride channel
R09B3.1	exo-3	2.95622	1.11656	AP endonucleases family 1
R107.4	ikke-1	2.95622	1.11656	tyrosine-protein kinase
R10E12.2		2.95622	1.11656
R52.3	math-35	2.95622	1.11656
R53.5		2.95622	1.11656
T01B10.4	nhr-14	2.95622	1.11656	nuclear hormone receptor
T01B7.8		2.95622	1.11656
T01D3.7		2.95622	1.11656
T02E1.8		2.95622	1.11656
T04F8.4		2.95622	1.11656	cuticlin
T05E7.5		2.95622	1.11656
T06E4.1	hcp-2	2.95622	1.11656
T07D4.4		2.95622	1.11656	ATP-dependent helicase
T07F10.3		2.95622	1.11656	polyadenylate-binding protein like
T07F10.6		2.95622	1.11656
T08A9.11		2.95622	1.11656
T10H10.1	hum-6	2.95622	1.11656	myosin
T11F9.4	aat-6	2.95622	1.11656	amino acid permease like
T13A10.11	tag-32	2.95622	1.11656	S-adenosylmethionine synthetase
T13H5.2	ctg-2	2.95622	1.11656	retinal-binding like protein
T17A3.2		2.95622	1.11656
T19B4.5		2.95622	1.11656
T20C4.1	srj-9	2.95622	1.11656	7TM chemoreceptor, srj family
T20F7.1		2.95622	1.11656
T21B4.3		2.95622	1.11656
T22H9.1		2.95622	1.11656
T23G7.1	dpl-1	2.95622	1.11656	transcription factor DP-1
T27A10.6		2.95622	1.11656
T27F7.2	shc-2	2.95622	1.11656
W01B6.9	ndc-80	2.95622	1.11656
W04G3.6	sulp-7	2.95622	1.11656
W07B8.3		2.95622	1.11656
Y106G6E.4		2.95622	1.11656	5-formyltetrahydrofolate cyclo-ligase
Y106G6H.16		2.95622	1.11656
Y110A7A.3	unc-63	2.95622	1.11656	ion-channel protein
Y116A8B.1		2.95622	1.11656
Y116A8C.44		2.95622	1.11656
Y17G7B.15	cnt-1	2.95622	1.11656	PH (pleckstrin homology) domain, Ank repeat (2 domains)
Y20F4.4		2.95622	1.11656
Y32B12B.2		2.95622	1.11656
Y34D9A.10	vps-4	2.95622	1.11656
Y37E11AL.5		2.95622	1.11656
Y37E3.1		2.95622	1.11656
Y38A10A.6		2.95622	1.11656
Y38E10A.22		2.95622	1.11656
Y38F1A.3	ptr-18	2.95622	1.11656
Y39A3CL.2	tag-168	2.95622	1.11656
Y39G10AR.14	mcm-4	2.95622	1.11656
Y41D4B.11		2.95622	1.11656
Y41E3.11		2.95622	1.11656
Y43B11AR.3		2.95622	1.11656
Y43C5A.2		2.95622	1.11656	Fibrinogen beta and gamma chains, C-terminal globular domain
Y43F8A.5		2.95622	1.11656
Y45G5AM.2		2.95622	1.11656
Y46H3A.1	srt-42	2.95622	1.11656	7TM chemoreceptor, srt family
Y48G8AL.5		2.95622	1.11656
Y50D4C.1	unc-34	2.95622	1.11656
Y53C12B.6		2.95622	1.11656
Y53G8AM.5		2.95622	1.11656
Y53H1A.5		2.95622	1.11656
Y54F10AM.6		2.95622	1.11656
Y54F10AM.8		2.95622	1.11656
Y56A3A.16		2.95622	1.11656
Y59A8B.23	gck-3	2.95622	1.11656
Y60A3A.24		2.95622	1.11656
Y62E10A.16	gcl-1	2.95622	1.11656
Y67D8C.3		2.95622	1.11656	transposase
Y73B6BL.5		2.95622	1.11656
Y73F4A.1		2.95622	1.11656
Y74C10AR.1	eif-3.I	2.95622	1.11656
Y75B7AR.1		2.95622	1.11656
Y75B8A.22	tim-1	2.95622	1.11656
Y77E11A.14		2.95622	1.11656
Y80D3A.2	emb-4	2.95622	1.11656
Y87G2A.11		2.95622	1.11656
ZC190.4		2.95622	1.11656
ZC395.5		2.95622	1.11656
ZC449.2		2.95622	1.11656
ZC84.6		2.95622	1.11656	Serine protease inhibitor
ZK1053.3		2.95622	1.11656
ZK1251.9		2.95622	1.11656
ZK131.5	his-11	2.95622	1.11656	histone H2B
ZK177.4		2.95622	1.11656
ZK256.1	pmr-1	2.95622	1.11656	E1-E2 ATPases
ZK287.8	her-1	2.95622	1.11656	HER-1 protein
ZK355.2		2.95622	1.11656
ZK512.5		2.95622	1.11656
ZK520.3	dyf-2	2.95622	1.11656
ZK524.4		2.95622	1.11656	serine/threonine kinase
ZK662.2		2.95622	1.11656
ZK973.9		2.95622	1.11656
B0001.7		2.95622	0
B0205.13		2.95622	0
B0205.9		2.95622	0
B0222.3		2.95622	0	phosphate permease
B0250.2		2.95622	0
B0280.10		2.95622	0
B0280.7		2.95622	0
B0285.3		2.95622	0
B0331.2		2.95622	0	phosphate permease like
B0348.4	egl-8	2.95622	0	phospholipase
B0379.4	scpl-1	2.95622	0
B0393.3		2.95622	0	Leucine Rich Repeat (2 copies) (2 domains)
B0432.10		2.95622	0
B0454.2	sri-31	2.95622	0	7TM chemoreceptor, sri family
B0496.2		2.95622	0
B0507.3		2.95622	0
B0563.6		2.95622	0
B0564.10	unc-30	2.95622	0	homeobox protein (otd subfamily)
B0564.3		2.95622	0	Putative membrane protein
C01G12.6	nspb-10	2.95622	0
C02F12.10		2.95622	0
C02F5.1	knl-1	2.95622	0
C02H7.1		2.95622	0
C03B1.5		2.95622	0	protein kinase
C03E10.3		2.95622	0
C04E7.3		2.95622	0
C06B3.1		2.95622	0	G-protein coupled receptor
C06B8.7		2.95622	0	Human M130 antigen like protein
C06G1.2		2.95622	0
C06G8.3		2.95622	0
C08B6.1	ugt-17	2.95622	0	UDP-glucuronosyl transferase
C09F12.1	clc-1	2.95622	0
C09G9.6	oma-1	2.95622	0	Zinc finger protein
C10C5.2		2.95622	0
C10E2.4		2.95622	0
C11D2.3		2.95622	0
C11H1.5		2.95622	0
C14A11.7	ssr-2	2.95622	0	RAS-related protein
C14A4.6		2.95622	0
C15B12.6		2.95622	0
C15H9.3		2.95622	0
C16A3.1		2.95622	0	helicase
C16B8.2		2.95622	0
C16C8.4		2.95622	0
C17E7.4		2.95622	0
C17G1.8		2.95622	0
C17G10.2		2.95622	0	TPR domain
C18H9.8	ift-74	2.95622	0
C24A1.2		2.95622	0
C25F6.8		2.95622	0
C26C6.9		2.95622	0
C26D10.5	eff-1	2.95622	0
C26G2.2		2.95622	0
C27B7.6		2.95622	0	serine/threonine protein phosphatase
C27H5.2		2.95622	0
C28A5.6		2.95622	0	serine/threonine kinase
C29F9.10	fbxa-57	2.95622	0
C30H6.6	haf-1	2.95622	0	multidrug resistance protein (p-glycoprotein)
C32B5.11		2.95622	0
C32B5.15		2.95622	0
C32E8.9		2.95622	0
C32F10.5	hmg-3	2.95622	0	single-strand recognition protein
C33D9.4	sru-35	2.95622	0
C33G8.9	nhr-140	2.95622	0	zinc finger protein
C34C12.6		2.95622	0
C34C6.6	prx-5	2.95622	0	peroxisomal-like protein
C34D10.2		2.95622	0	Cys(3)His finger protein (D. melanogaster)
C34E10.4	wrs-2	2.95622	0
C35A5.10		2.95622	0
C35B1.8		2.95622	0
C36B7.3		2.95622	0
C36F7.1	irx-1	2.95622	0	Homeobox domain
C37A2.4	cye-1	2.95622	0	cyclin
C38C10.5	rgr-1	2.95622	0	RGR1 (yeast)
C38H2.3		2.95622	0
C41A3.1		2.95622	0	polyketide synthase
C41D11.2	eif-3.H	2.95622	0
C42D4.1		2.95622	0
C44B12.9		2.95622	0
C46C11.4		2.95622	0
C46F11.3		2.95622	0
C46H11.2		2.95622	0
C48B4.13		2.95622	0
C49F5.3		2.95622	0
C50B8.2	bir-2	2.95622	0	Inhibitor of Apoptosis domain.
C50B8.6		2.95622	0
C50D2.2		2.95622	0	amino acid permease
C50F2.1		2.95622	0
C50F4.11	mdf-1	2.95622	0
C52B9.2		2.95622	0
C52D10.1		2.95622	0
C52E2.6	fbxb-97	2.95622	0
C53A5.9		2.95622	0	ring canal protein like
C54D2.5	cca-1	2.95622	0	Skeletal muscle calcium channel alpha-1 subunit
C54H2.1	sym-3	2.95622	0
C55A6.6		2.95622	0	alcohol dehydrogenase
CC4.2	nlp-15	2.95622	0
D1005.3		2.95622	0
DY3.5	pqn-26	2.95622	0
F02D8.1		2.95622	0
F02D8.2	grd-12	2.95622	0
F07A11.1		2.95622	0
F08F3.1		2.95622	0
F09E10.5		2.95622	0
F09G2.1		2.95622	0	tyrosine protein kinase
F09G8.5		2.95622	0
[truncated: 2,402 more rows]

## Sheet: AffynoSAGE
Dataset S5. Comparison SAGE vs Affymetrix GeneChip (Fox et al, 2007)
Genes present in Affymetrix dataset , but NO tags in muscle SAGE
Sequence Name	Gene Name (CGC)	Affymetrix	CDS Description
3R5.2		1
6R55.1		1
AC3.3	abu-1	1
AC7.1	tag-49	1	Acetyltransferase (GNAT) family
AH10.4		1	viral non-structural protein like
B0024.12	gna-1	1	histone H4
B0035.3		1
B0035.9	his-46	1	guanine nucleotide-binding protein, alpha subunit
B0198.2		1
B0207.3	gpa-14	1
B0212.1		1
B0213.3	nlp-28	1	7TM chemoreceptor, srt family
B0228.1		1
B0238.6	srt-70	1
B0250.3		1
B0250.7		1
B0280.3		1	serine/threonine kinase (CDC2/CDKX subfamily)
B0284.1		1	tyrosine-protein kinase
B0285.1		1
B0302.5		1
B0303.4		1	potassium channel protein
B0303.8	sdz-1	1
B0334.2	twk-5	1
B0334.7	srh-44	1
B0334.9		1	translation initiation factor
B0344.2	wrt-9	1	Zinc finger, C3HC4 type (RING finger)
B0348.6	ife-3	1
B0393.6		1
B0393.8		1	RNA binding protein
B0410.1		1	alpha-1,3-mannosyl-glycoprotein beta-1,2-n-acetyglucosaminyltransferase
B0414.5	cpb-3	1
B0416.6	gly-13	1	7TM chemoreceptor, sri family
B0416.7		1
B0454.3	sri-28	1	zw4
B0462.3	fbxb-119	1
B0464.4	bre-3	1	chloride channel protein
B0491.1		1	7TM chemoreceptor, sre family
B0491.8	clh-2	1
B0495.1	sre-1	1	helicase
B0507.2		1
B0511.6		1
B0513.7		1
B0554.2		1	Leucine Rich Repeat (2 copies) (2 domains)
B0564.2		1
B0564.6		1
C01A2.4		1
C01B10.1	drh-2	1
C01B7.5		1
C01C4.2		1
C01F6.3	cyp-31A1	1	sodium/potasssium transporting ATPase
C01G12.3		1	Ank repeat (2 domains)
C01G12.8		1	nuclear hormone receptor
C01H6.2		1
C01H6.5	nhr-23	1
C02B10.2		1	DOCK180 protein
C02C2.5		1	Glucose-induced repressor
C02F4.1	ced-5	1	Proteasome component C5
C02F5.7		1	peptidase
C02F5.9	pbs-6	1
C02G6.1		1	7TM chemoreceptor, srt family
C03A3.2		1
C03A7.9	srt-64	1
C03B8.2		1
C03C11.2	fog-3	1	7TM chemoreceptor, srh family
C03F11.4		1
C03G6.7	srh-275	1
C03G6.8	nhr-147	1
C03H5.3		1
C04A2.1		1
C04E12.2		1
C04E12.7	scrm-3	1
C04F12.7		1	p-glycoprotein
C04F5.2		1	acid phosphatase
C05A9.1	pgp-5	1
C05C10.1		1
C05C9.2		1
C05D10.3	wht-1	1
C05D11.13		1
C05D11.9		1
C05D2.11		1	7TM chemoreceptor, srj family
C05D9.2	lmp-2	1	7TM chemoreceptor, str family
C05E4.10	srj-25	1	7TM chemoreceptor, str family
C05E4.13	str-262	1
C05E4.6	str-134	1
C05E7.4		1
C06A1.2		1	RNA-binding protein
C06A5.11	sir-2.4	1
C06A5.5		1
C06B8.6	srh-219	1	7TM receptor
C06B8.8	rpl-38	1
C06C6.3	str-231	1
C06E1.1		1
C06E1.7		1	S-adenosylmethionine synthetase
C06E1.9		1
C06E7.1		1	7TM chemoreceptor (srd-family)
C06E7.2		1	folate transporter protein
C06G8.4	srd-7	1
C06H2.4	folt-1	1
C06H5.2	fbxa-157	1	zinc finger protein
C06H5.6		1	Na/Ca,K antiporter
C07A12.5	spr-3	1
C07A9.4	ncx-6	1
C07H4.1		1	actin
C07H6.8	cux-7	1	thiolesterase
C08B11.6		1
C08B11.7	ubh-4	1
C08B11.9		1
C08C3.4		1
C08G5.2		1
C09B8.3		1
C09F5.2	orai-1	1	7TM chemoreceptor, srz family
C09G1.2		1	RAS-related protein
C09G12.6	srz-70	1	collagen
C09G12.8	ced-10	1	60S ribosomal protein
C09G5.6	bli-1	1	ATPase
C09H10.2	rpl-41	1	phophatase
C09H5.2		1
C09H5.7		1
C10A4.5		1	adenylate cyclase
C10F3.1	cpg-4	1
C10F3.3	acy-2	1
C10G11.7		1
C10G8.2		1
C10G8.4		1	7TM chemoreceptor, ugt family
C10G8.7	ceh-33	1
C10H11.3	ugt-25	1	PHD-finger.
C11G10.1		1
C11G6.3		1	L-methionine-alpha-deamino-gamma-mercaptomethane lyase
C11H1.8		1
C12C8.2		1
C12D12.3		1
C12D8.9		1	7TM chemoreceptor, srd family
C13A2.3		1
C13B7.4	srd-71	1
C13B9.1		1
C13C4.4		1
C13G3.2	hot-6	1	serine/threonine kinase
C14A11.6		1
C14A4.13		1
C14E2.1		1
C14E2.4		1	Muscarinic acetycholine receptor
C15B12.4		1
C15B12.5	gar-1	1	Human ARNT-interacting protein like
C15C7.6		1	zinc finger protein
C15C8.2	cky-1	1
C15F1.5		1	ATP binding transport protein (White protein)
C16A11.7		1
C16C10.12	wht-3	1
C16C4.5	math-15	1
C16D9.4		1
C16D9.6		1
C17A2.4		1
C17B7.11	fbxa-65	1	7TM chemoreceptor, ins family
C17B7.2		1
C17C3.18	ins-13	1
C17G10.1		1
C17H12.11		1
C18A3.1		1	seven trans-membrane protein
C18B2.3		1
C18E3.8	hop-1	1
C18F10.2		1
C18H2.3		1
C23G10.5		1
C24A11.2		1
C24A11.5		1
C24A8.4	cst-2	1
C24A8.5		1	CUTICLE COLLAGEN 1
C24B9.13	srx-25	1
C24F3.6	col-124	1	Yeast ABD1 protein like
C25A1.12		1
C25A1.3	tag-72	1	alpha adrenergic receptor
C25A11.2		1
C25B8.5		1
C25D7.5		1	Protein tyrosine kinase
C25E10.5		1
C25F6.4	ddr-1	1	lysosomal Pro-X carboxypeptidase
C25H3.10		1	lim domains
C26B9.5		1
C26C6.6		1	cytochrome P450
C26E1.2		1	ribosomal protein/ubiquitin-like protein
C26F1.2	cyp-32A1	1
C26F1.4	rps-30	1
C26F1.7		1
C26H9A.1	vha-7	1
C27A7.7	srj-4	1	dipeptidyl aminopeptidase like
C27C12.1		1
C27C12.7	dpf-2	1
C27F2.7		1	Ligand-binding domain of nuclear hormone receptors, Zinc finger, C4 type
C28C12.12		1
C28D4.1	nhr-100	1	collagen
C29E6.4		1
C29F4.1	col-125	1
C29F5.2	sdz-3	1
C29F9.1		1
C29F9.11	fbxa-58	1
C29F9.12		1
C30B5.5		1
C30E1.7		1
C30F12.4		1	7TM chemoreceptor, srh family
C30H6.9		1
C31B8.13	srh-247	1
C31G12.1		1
C31H1.8		1
C31H5.1		1
C31H5.4		1
C32A9.1		1
C32B5.1		1
C32B5.16	sdz-4	1
C32D5.1		1	ribosomal protein L13
C32D5.7		1
C32E8.2	rpl-13	1	7TM receptor
C32H11.13		1
C33A12.11	sru-3	1
C33A12.13	sru-2	1
C33A12.14	sru-1	1	Cell division control protein
C33F10.11		1	7TM chemoreceptor, srw family
C33F10.2		1
C33G8.1	srw-127	1	protease
C34B2.1	tag-272	1
C34B2.6		1
C34B2.8		1
C34B7.1		1
C34D1.4		1
C34D10.1		1
C34D4.4		1	major sperm protein
C34E10.10		1	Kunitz/Bovine pancreatic trypsin inhibitor domain (8 domains)
C34F11.4	msp-50	1	ubiquitin conjugating-protein
C34F6.1		1	clec family, C-type lectin
C35B1.1	ubc-1	1
C35D10.14	clec-5	1	Zinc finger C-x8-C-x5-C-x3-H type (and similar). (2 domains)
C35D10.5		1
C35D6.4		1
C35D6.5		1
C36A4.4		1	Zinc finger, C3HC4 type (RING finger)
C36B1.11		1	Putative membrane protein
C36B1.9		1	7TM chemoreceptor, sru family
C37A5.1		1	protein kinase
C38C3.2	sru-27	1
C38C3.4		1	similar to C. elegans proteins B0280.5, R02F2.4 and C07G2.1
C39D10.2		1
C39D10.7		1
C40A11.3		1	P97 protein
C41A3.2		1
C41C4.8	cdc-48.2	1
C41D11.1		1
C41D11.3		1
C41D11.4		1	7TM chemoreceptor, sri family
C41D7.2	ptr-3	1
C41G6.11	sri-24	1
C41G7.3		1
C41H7.3		1
C42C1.14	rpl-34	1
C42C1.4		1
C43E11.10	cdc-6	1
C43E11.5		1
C43H8.1		1
C44E4.2		1	acyl-CoA-binding protein
C44E4.5		1	Drosophila chaoptin protein like
C44E4.6	acbp-1	1	7TM chemoreceptor, srbc family
C44H4.2	sym-5	1
C45H4.16	srbc-19	1
C46C2.4		1	7TM chemoreceptor, srx family
C46E1.1		1
C46E10.6	srx-110	1
C46H11.1		1	Ser/Thr protein phosphatase
C47A10.6	srab-12	1
C47A4.3		1
C47D12.3	sfxn-1.4	1	alpha-mannosidase
C47E12.10		1
C47E12.3		1	Rhomboid
C47F8.3		1
C48B4.2	rom-2	1	7TM chemoreceptor, srb family
C48B6.4		1	family 1 of G-protein coupled receptors
C48B6.5	srb-15	1
C48C5.1		1
C48C5.3		1
C48E7.10	spp-15	1
C49A9.10		1
C49C3.7		1
C49C3.9		1	monocarboxylate transporter like
C49C8.6		1
C49F8.2		1
C49G7.3		1
C50D2.5		1
C50F2.9	abf-1	1	histone H2A
C50F4.12		1	cytochrome P450
C50F4.13	his-35	1	chitinase
C50H11.15	cyp-33C9	1	G-protein coupled receptor
C51E3.8		1	Zinc finger, C3HC4 type (RING finger)
C52B11.3	dop-4	1	collagen
C53A5.6		1	Yeast YEA4 like protein
C53B4.5	col-119	1
C53B4.6		1	S. muris microneme antigen
C53C11.1		1
C53C11.4		1	60S ribosomal protein L37
C53D6.6		1
C54C6.1	rpl-37	1
C54D10.3		1
C54D2.2		1
C54E10.3		1
C54F6.6		1
C55A1.11		1
C55A1.6		1
C55A1.8	sru-42	1	lariat debranching enzyme
C55B6.4		1
C55B7.8	dbr-1	1
C56C10.1	vps-33.2	1
C56G2.15		1
C56G2.6	let-767	1
CD4.3		1
CD4.5		1
D1005.1		1	60S ribosomal protein L24
D1007.10		1
D1007.12	rpl-24.1	1
D1007.4		1
D1044.4		1	tyrosine-protein kinase
D1069.3		1
D1073.1	trk-1	1	MADS domain
D1079.1		1	guanine nucleotide binding domains
D1081.2	unc-120	1
D1081.4		1
D1086.1		1
D2005.3		1
D2024.10		1
D2030.8		1
D2063.3		1	C2 domain-containing protein
D2085.7		1	synaptotagamin carboxyl terminus
D2092.1		1	GTP binding protein
DH11.4		1
E02H1.2		1	neuropeptide
E02H9.7		1
E03D2.1	nlp-13	1
E03G2.1		1
E04A4.1	fbxb-78	1	splicing factor SC35
E04F6.6		1
EEED8.7	rsp-4	1	transposase
EGAP2.1		1
EGAP4.1		1
F01F1.11		1
F01F1.14		1
F01F1.15		1
F01G10.9		1
F01G12.1		1
F02A9.1		1
F02A9.3	far-2	1	acid phosphatase
F02D10.6		1
F02E9.7		1
F02H6.6		1
F07B7.5	his-49	1	7TM chemoreceptor, srh family
F07B7.9	his-50	1	7TM chemoreceptor, srd family
F07C4.13	srh-200	1	7TM chemoreceptor, srd family
F07C4.3	srd-29	1	gamma-sarcoglycan
F07C4.8	srd-31	1
F07H5.2	sgn-1	1
F07H5.3		1
F07H5.4		1	N-heparan sulfate sulfotransferase
F07H5.5		1	Thrombospondin
F08B4.6	hst-1	1
F08C6.1	adt-2	1
F08D12.9	sdz-10	1	glycerol-3-phosphate acyltransferase
F08F1.9		1	blood group RH(D) polypeptide
F08F3.2	acl-6	1
F08F3.3	rhr-1	1
F08F3.4		1
F08F8.3	kap-1	1
F08G12.8		1
F08G5.6		1	C-type lectin domain
F08G5.7		1
F08H9.6	clec-57	1	Zinc finger, C4 type (two domains)
F09C12.7	msp-74	1
F09C6.8	nhr-262	1	7TM chemoreceptor, srg family
F09E10.11	tts-1	1	Yeast DNA mismatch repair protein MSH5 like
F09E5.4	srg-69	1	7TM receptor, srx family
F09E8.3	msh-5	1
F09F3.7	srx-134	1
F09F7.6		1	Type I thrombospondin (TSP) repeats
F09F9.1		1
F09F9.4		1
F10A3.11		1
F10A3.8	str-97	1
F10B5.2		1	DNA polymerase family B
F10B5.8		1
F10C2.4		1	7TM chemoreceptor, str family
F10D2.3	sre-10	1
F10D2.4	str-112	1	60s ribosomal protein L35A
F10E7.10		1
F10E7.7	rpl-33	1	beta-ketoacyl synthase
F10G2.2		1
F10G8.9		1
F11A1.3	daf-12	1
F11E6.2	grl-24	1
F11G11.5		1	abc transporter
F12A10.2		1
F12B6.1	abt-2	1
F13B12.5	ins-1	1
F13B6.1		1	G-protein coupled receptor
F13B6.2		1
F13D2.2		1
F13D2.4		1
F13E9.2	fipr-14	1
F13E9.9		1
F13G3.10		1
F14B8.3	pes-23	1	7TM receptor
F14F8.1	str-61	1	Putative membrane protein
F14H3.1	srj-10	1
F14H3.2		1	CNG channel protein
F14H3.9		1
F14H8.6	cng-1	1
F15A2.3	srd-51	1	G-protien coupled receptor, srg family
F15A2.4	srd-50	1
F15A4.4	srg-16	1	O.volvulus antigen peptide like
F15B10.3		1
F15B9.1	far-3	1
F15B9.5	try-10	1
F15D4.2		1	xanthine dehydrogenase
F15D4.5		1
F15E6.6		1	collagen
F15G9.5		1
F15H10.2	col-13	1	Methanococcus hypothetical protein 0682 like
F15H9.1		1
F16A11.2		1
F16A11.5		1
F16B4.3		1
F16B4.5		1
F16F9.2	dpy-6	1
F16H11.4	ceh-1	1
F17A2.7	srd-45	1	adenylate cyclase
F17C11.8	tag-318	1
F17C8.1	acy-1	1
F17E9.11	lys-10	1
F17E9.12	his-31	1
F17E9.13	his-33	1	D-amino acid oxidase
F18E3.10		1
F18E3.7		1
F18E9.4		1
F19B6.2	ufd-1	1	ABC transporter
F19C6.4		1
F20B6.3	mrp-6	1
F20B6.4		1
F20B6.6		1	Human mRNA KIAA0066 predicted protein like
F20D1.5	arl-7	1	Mitochondrial carrier proteins
F20D1.6	rbg-1	1	serine protease inhibitor
F20D1.9		1	dehydrogenase
F20D6.3	srp-8	1
F20G2.2		1
F21C10.5		1
F21C10.6		1	Mouse KE2 protein like
F21C10.9		1
F21C3.5	pfd-6	1	protease
F21F8.11		1
F21F8.4		1
F21G4.6		1
F21H12.3		1	glutamate receptor
F21H7.4		1	histone H4
F22A3.3	glr-8	1
F22B3.1	his-64	1	histone H3
F22B3.10		1	GTP-binding ADP-ribosylation factor
F22B3.2	his-63	1
F22B5.1	evl-20	1	beta-1,6-N-acetylglucosaminyltransferase
F22B5.5		1
F22D6.11	gly-18	1
F22D6.7		1
F22D6.8		1
F22E10.4	pgp-15	1	RNA polymerases I, II and III shared polypeptide (approx 7kd)
F22G12.2		1
F23B2.13		1
F23C8.4	ubxn-1	1
F23D12.2		1
F23D12.4		1
F23F1.7		1	serine/threonine protein phosphatase
F23H11.9		1
F25B3.4		1	Phosphatase/kinase domain
F25D1.2		1	Amine oxidase
F25H2.2		1
F26A1.8		1	Sushi domain
F26A3.5		1
F26C11.3		1	cytochrome C oxidase
F26E4.4		1	7TM chemoreceptor, srh family
F26E4.6		1
F26F12.6	srh-76	1
F26F2.6		1	channel protein
F26G5.3	srd-22	1
F27B3.2	acr-21	1
F27B3.5		1
F27C1.4		1
F27C8.2		1
F27D9.6	dhs-29	1	polyadenylation factor like
F28B3.4		1	Drosophila dhem transmembrane protein like
F28C6.6	suf-1	1	ribosomal protein S23
F28D1.10	gex-3	1
F28D1.7	rps-23	1	acetylcholine receptor
F28D9.4		1
F28F8.1	acr-18	1	ankyrin repeats
F28H1.4		1	potassium channel protein like
F28H7.10	ocr-1	1	ATPase
F29F11.4	twk-12	1	PDZ domain (Also known as DHR or GLGF).
F29G9.5	rpt-2	1	7 transmembrane receptor (rhodopsin family)
F30F8.3		1
F31B9.1		1
F31C3.3		1
F31D4.1	exos-7	1	7TM chemoreceptor, srh family
F31D5.5		1	low-affinity decarboxylate transporter
F31F4.6	srh-266	1
F31F6.6	nac-1	1
F32A5.5	aqp-1	1
F32A6.3	vps-41	1
F32D8.10		1
F33A8.5	sdhd-1	1
F33C8.4		1
F33H2.2		1
F33H2.6		1	7TM chemoreceptor, sri family
F34D10.3		1	ubiquitin/ribosomal protein
F34D6.6	sri-61	1	retinol dehydrogenase like
F34H10.1		1
F35B12.2	dhs-20	1
F35B3.7		1	Ser/Thr protein phosphatases
F35C8.7	chtl-1	1
F35E12.3	fbxa-181	1	glutathione S-transferases
F35E8.1		1
F35E8.11	cdr-1	1
F35F10.12		1
F35F10.14		1	E.coli YCAC like
F35G12.6	mab-21	1	phosphatidylinositol 4-kinase
F35G2.2		1
F35H12.4		1
F36A2.1		1	Drosophila sex-regulated protein janus like
F36A2.10		1
F36A2.8		1
F36D1.8		1	G-protein coupled receptor, srh family
F36D3.1		1	cysteine protease
F36D3.6	srh-136	1
F36D3.9	cpr-2	1	cyclic nucleotide-gated channel
F36F12.2		1
F36F2.5	tax-2	1
F36G3.2		1	7TM chemoreceptor, srh family
F36G9.14	fbxa-99	1	Ribosomal protein S14
F37B4.5	srh-270	1	haloacid dehalogenase-like hydrolase
F37C12.9	rps-14	1	nspb family
F37H8.3		1	nspb family
F38A5.10	nspb-4	1
F38A5.5	nspb-3	1
F38A5.8		1
F38B2.2		1	Zinc finger C-x8-C-x5-C-x3-H type (and similar). (2 domains)
F38B6.2		1	nuclear hormone receptor
F38C2.7		1	40S ribosomal protein S26
F38H12.3	nhr-181	1
F39B2.6	rps-26	1	Yeast YB81 protein like
F39B2.8		1	Yeast NIP80 protein like
F39H11.1		1
F39H11.5	pbs-7	1	7TM chemoreceptor, srw family
F40B5.1		1
F40D4.8	srw-51	1	fatty acid-binding protein
F40E3.2		1	ribosomal protein S9
F40F4.2	lbp-2	1
F40F8.10	rps-9	1	PDZ domain (Also known as DHR or GLGF).
F40F9.11		1
F40F9.3		1	7TM chemoreceptor, srx family
F40G9.8		1
F40H7.7	srx-104	1
F41A4.1		1
F41C3.6		1
F41D3.4		1	7TM chemoreceptor, srx family
F41E7.7		1	7TM chemoreceptor, srx family
F41F3.7	srx-73	1
F41G3.11	srx-95	1
F41G3.6		1
F41G4.1		1
F41G4.4		1	integral membrane protein
F41G4.8		1
F41H10.7	elo-5	1	cytochrome P450
F42A10.1	abcf-3	1
F42A6.4	cyp-25A5	1
F42A6.6		1	IG-like C2-type domains
F42A8.3		1
F42F12.2	zig-2	1	synaptic vesicle channel protein
F42G10.1		1
F42G8.11	sph-1	1	Protein phosphatase
F42G8.5		1
F42G9.1		1
F43C1.7		1
F43C11.4		1	Band 4.1 domain
F43C9.1		1	Leucine Rich Repeat (2 copies)
F43D9.1		1
F43G6.3		1
F43G9.13		1
F43G9.4		1	potassium channel protein
F43H9.4		1
F44A2.2		1	zinc finger-containing protein
F44A6.3		1	zinc finger protein
F44C4.2	nhr-37	1	zinc finger protein
F44C8.6	nhr-56	1
F44C8.9	nhr-184	1
F44D12.2		1
F44E2.8		1	nuclear hormone receptor
F44E2.9		1
F44E7.8	nhr-142	1	tubulin alpha-2 chain
F44F4.1		1	7TM chemoreceptor, sra family
F44F4.11	tba-4	1	arginine kinase
F44F4.7	sra-12	1
F44G3.2		1
F44G4.3		1
F44G4.6		1
F45C12.16		1
F45D11.15		1
F45D11.2		1
F45D11.3		1	ADP-ribosylation factor
F45E12.3	cul-4	1	histone H2B
F45E4.1	arf-1.1	1	histone H3
F45F2.12	his-8	1	histone H4
F45F2.13	his-6	1	histone H4
F45F2.2	his-39	1	histone H2A
F45F2.3	his-5	1
F45F2.4	his-7	1	XPG N-terminal domain, XPG I-region
F45G2.10		1
F45G2.3		1	Weak similarity with NADH-ubiquinone oxidoreductase subunit (Swiss Prot accession number Q05752)
F45H10.2		1	ubiquitin
F45H10.3		1
F45H11.2	ned-8	1
F46B6.2		1
F46C3.2		1
F46F5.11		1
F46G10.2		1
F47B8.1		1	nuclear hormone receptor
F47B8.3		1
F47C10.3	nhr-186	1	7TM chemoreceptor, srt family
F47C10.7	nhr-188	1
F47D2.1	srt-19	1
F47E1.4		1
F48A11.4		1	guanine nucleotide-binding protein
F48C1.5		1
F48C11.1	gpa-6	1
F48E8.4		1	cytidine deaminase
F49C5.7		1
F49E8.4	cdd-2	1
F49E8.7		1
F49H12.4		1
F52B11.5		1
F52C6.10	bath-7	1
F52D2.5		1	lysosomal acid phosphatase
F52E1.5		1
F52E1.8		1
F52F10.1		1
F52H2.1		1
F52H2.4		1
F52H2.5		1
F52H3.4		1
F53A3.7		1
F53B1.2		1
F53B1.3		1	G-protein coupled receptor
F53B6.7		1
F53B7.2		1
F53C11.1		1	aldehyde reductase
F53E10.3		1	ribosomal protein
F53F1.3		1
F53G12.10	rpl-7	1	excision repair protein ERCC-6 like
F53G2.8		1
F53H4.1	csb-1	1
F53H4.6		1
F54A3.5		1
F54B8.1		1	7TM receptor, srbc family
F54B8.3	fbxa-69	1
F54B8.6	srbc-48	1
F54C4.2	spt-4	1
F54C9.7		1
F54D10.2	fbxa-24	1	seven-transmemebrane receptor
F54D12.5		1
F54D7.3		1
F54D7.6		1	carbonic anhydrase I
F54D7.7		1	histone H3
F54D8.4	cah-1	1	histone H2B
F54E12.1	his-55	1	histone H2A
F54E12.4	his-58	1
F54E12.5	his-57	1	tyrosine-protein kinase
F54E7.2	rps-12	1
F54F7.5	mes-1	1	collagen
F54G8.1		1	collagen
F55C10.2	col-154	1	glycerophosphoryldiester phophodiesterase like
F55C10.3	col-155	1
F55C5.2		1	Histone
F55D1.2		1	Histone
F55G1.10	his-61	1
F55G1.3	his-62	1
F55G1.6		1
F55G11.6		1
F55H12.5		1	RNA recognition motif. (aka RRM, RBD, or RNP domain)
F56A4.10		1	Syntaxin
F56A8.6	cpf-2	1
F56A8.7	unc-64	1	carboxylesterases
F56B3.9		1
F56C11.6		1
F56D1.3		1
F56D2.5		1
F56D2.8		1	nuclear hormone receptor
F56D5.4		1
F56E3.4	fax-1	1
F56F12.1		1
F56F3.2	ndg-4	1
F56H6.3		1
F57A10.1	str-9	1
F57A8.6		1	collagen
F57A8.7		1
F57B1.4	col-160	1
F57B1.7		1
F57F4.1		1
F57F4.3	gfi-1	1
F57G4.6		1
F57G8.5		1	AP-4
F57H12.3	ora-1	1	7TM chemoreceptor, srb family
F58A4.7	hlh-11	1	zinc metalloprotease
F58A6.11	srb-13	1
F58B4.1	nas-31	1
F58E2.1		1	7TM chemoreceptor, str family
F58G1.9		1
F58G4.5	str-129	1
F59A1.8	fbxa-129	1
F59A2.5		1
F59A3.6		1	F-box domain.
F59B2.2		1	7TM chemoreceptor, str family
F59B2.8		1
F59E11.14	str-86	1
F59E12.4	npl-4.1	1
F59E12.5	npl-4.2	1	IG (immunoglobulin) superfamily (3 domains), tyrosine-protein kinase (KIN15/KIN16 subfamily)
F59E12.6		1	transpanin
F59F3.5	ver-4	1	S. cerevisiae vacuolar sorting protein
F59G1.2	tsp-18	1
F59G1.3	vps-35	1	Zinc finger, C4 type (two domains)
F59H6.5		1
H01A20.1	nhr-3	1
H01M10.2		1
H02F09.3		1
H04D03.3		1	7TM chemoreceptor, srv family
H04M03.3		1	7TM chemoreceptor, srv family
H04M03.6	srv-19	1	GTPase-activator protein for Rho-like GTPases
H04M03.8	srv-21	1
H08M01.2		1
H12D21.10		1	ubiquitin hydrolase
H12D21.9		1
H12I13.2		1
H12I19.5		1	Copper type II, ascorbate-dependent monooxygenase
H12I19.7	srz-59	1
H13N06.6	tbh-1	1
H14E04.2		1
H16D19.3		1
H20E11.1		1
H20E11.2		1
H20J04.6		1
H20J04.8	sap-1	1	glycohydrolase
H23L24.2		1	7TM chemoreceptor, srw family
H23L24.5	pme-4	1
H24D24.2	srw-58	1	7TM chemoreceptor, srw family
H24O09.2	fbxb-72	1
H25K10.7	srw-61	1	7TM chemoreceptor, srw family
H25P19.1		1	cyclin
H27D07.3	srw-143	1	tyrosine-protein kinase
H31G24.4	cyb-2.2	1
H37N21.1		1
H39E23.3		1
K01A2.1	sgcb-1	1
K01A2.10		1
K01A2.2	far-7	1
K01A2.6		1	Zinc finger, C4 type (two domains)
K01C8.6		1
K01H12.3	nhr-38	1	isocitrate lyase like
K02A6.1		1
K02B9.1		1
K02C4.5		1
K02D10.4		1
K02E11.3		1
K02F3.9		1
K02F6.6		1	histone-H4
K02H11.4		1
K03A1.6	his-38	1	7TM chemoreceptor, srx family
K03B4.1		1	nicotinic acetylcholine receptor
K03B4.5	srx-77	1	calcium binding protein
K03B8.9	deg-3	1	RNA helicase (DEAH subfamily)
K03E6.3	ncs-3	1
K03H1.2	mog-1	1
K03H1.9		1
K04C1.1	srg-37	1
K04F1.9		1
K04G2.4		1
K04G7.11		1	carbonic anhydrase
K04H4.5		1
K05G3.3	cah-3	1
K06A5.2		1	histone H4
K06B9.2		1	histone H2A
K06C4.10	his-18	1	histone H2B
K06C4.3	his-21	1	histone H3
K06C4.4	his-20	1	G-protein coupled receptor
K06C4.5	his-17	1	sec7
K06C4.8		1
K06H7.4	grp-1	1
K06H7.6	apc-2	1
K06H7.7		1
K07A1.17		1	ATP synthase subunit g
K07A1.3		1
K07A12.3	asg-1	1	reductase
K07A3.2	ptr-12	1
K07C5.2		1
K07E3.1		1
K07E8.3	sdz-24	1
K07E8.7		1	vitellogenin
K07F5.14		1	Ubiquitin family
K07H8.6	vit-6	1
K08C9.7		1
K08D10.2	dnj-15	1	LIN-19 like protein
K08D12.3		1	tyrosyl-tRNA synthetase
K08E7.7	cul-6	1
K08F11.4	yrs-1	1	phenylalanine-4-hydroxylase (PH4H)
K08F11.6		1
K08F8.4	pah-1	1	Zinc finger, C4 type (two domains)
K08G2.11	srh-153	1	cytochrome p450
K08H2.8	nhr-32	1	ubiquitin caroboxyl-terminal hydrolase
K09A11.4	cyp-14A3	1
K09A9.4		1	sulfatase
K09C4.6		1
K09C4.8	sul-1	1	7TM chemoreceptor, srh family
K09D9.3		1
K09D9.7	srh-7	1
K09E2.3		1
K09E9.3		1	nitrophenylphosphatase
K09G1.2		1
K09H11.7		1
K10B3.8	gpd-2	1	7TM chemoreceptor, srt family
K10B3.9	mai-1	1
K10B4.2	srt-54	1	Alcohol/other dehydrogenases, short chain type
K10D2.7		1
K10H10.6		1	Sugar (and other) transporter
K11D2.5		1	nicotinic acetylcholine receptor subunit
K11D9.3		1	DNA-binding protein
K11G12.7	acr-3	1
K11H12.1		1
K11H12.3		1	7TM chemoreceptor, srw family
K11H3.2		1	Signal peptidase
K12D9.9	srw-112	1
K12H4.4		1	DNA-binding protein
K12H4.5		1
M01A10.1		1
M01D7.6	emr-1	1	L13P family ribosomal protein
M01E10.3		1
M01F1.2	rpl-16	1
M01F1.6		1
M02B7.5		1
M02D8.5		1	7TM chemoreceptor, srbc family
M02H5.1	nhr-99	1
M02H5.12	srbc-57	1
M03B6.1		1
M03F8.5		1
M04C9.1		1
M04D8.4		1
M110.2	twk-3	1	glycogenin glucosyltransferase
M110.3		1
M116.2		1
M162.1		1
M162.4	srt-46	1	esterase
M176.3		1
M28.6	lact-3	1
M57.2		1
M60.2		1
M7.12		1
M70.1		1	951004: R01E6.6 has homology with C36E8.2
M88.2		1
R01E6.6		1
R01H10.5		1	5-methyltetrahydrofolate-homocysteine methyltransferase
R02D3.7		1
R03D7.1		1
R03H4.1		1	potassium channel protein
R04D3.3		1
R04F11.4	twk-13	1	Cadherin (3 domains)
R05D3.8		1
R05H10.6	cdh-7	1
R05H5.8	tts-2	1	dihydropyrimidinase
R06B10.2		1
R06C7.3	dhp-1	1	Zinc finger, C2H2 type (5 domains)
R06C7.4	cpg-3	1
R06C7.9		1	nuclear hormone receptor
R07A4.3		1
R07B7.14	nhr-207	1
R07C3.3		1
R07C3.8		1
R07E4.3		1
R07E4.5		1
R07H5.1	prx-14	1	LDL receptor-related protein
R08D7.2		1
R08D7.8		1	cysteine synthase
R08E3.1		1	G-protein coupled receptor, srh family
R08E5.2		1
R08H2.5	srh-122	1	7TM chemoreceptor, srh family
R09F10.5		1
R09F10.6	srh-11	1
R09G11.1	sup-10	1
R09H10.4	ptr-14	1
R10D12.11	srh-24	1	Ubiquitin-specifc processing protease
R10D12.12		1
R10E11.3		1	endonuclease
R10E11.9		1
R10E4.5	nth-1	1	dehydrogenase
R10E8.1		1
R119.3		1
R11A5.2	nud-2	1	glutathione S-transferase
R11A8.2		1	ribsomal protein L28 like
R11A8.5		1	permease
R11D1.8	rpl-28	1	nuclear hormone receptor
R11E3.2		1
R11E3.5	nhr-104	1
R11G11.3		1
R11H6.4		1	thyrotropin-releasing hormone receptor
R12A1.2	snt-5	1
R12C12.3		1
R12E2.15		1
R13A1.2	kcc-1	1	monoamine oxidase
R13F6.10		1	7TM chemoreceptor, srx family
R13G10.2	amx-1	1
R13H7.1	srx-20	1
R144.9	mdt-11	1	Ribosomal protein ML16
R148.6	heh-1	1
R151.3	rpl-6	1
R151.8		1
R151.9	pfd-5	1
R160.3		1	potassium channel protein
R17.2		1	protein kinase like protein
R186.5	shw-3	1	natriuretic peptides receptor
R53.7		1	ADP/ATP translocase
T01A4.1	gcy-28	1
T01B11.4	tag-316	1
T01B6.3		1	40S ribosomal protein S16
T01B7.2	srg-18	1
T01C3.6	rps-16	1	somatostatin receptor
T01C8.7	mec-4	1
T01D3.4	srx-96	1	transient receptor protein
T01E8.1		1	7TM chemoreceptor, srg family
T01H8.5	gon-2	1	Zinc finger, C3HC4 type (RING finger)
T02B11.1	srg-53	1
T02C1.1		1	G-protein coupled receptor
T02C1.2		1
T02E9.1		1	Vertebrate galactoside-binding lectins
T02G5.1		1	Ribosomal protein S12
T02G6.7		1
T03D8.2		1	DnaJ, prokaryotic heat shock protein, Zinc finger, C2H2 type
T03F1.6		1	7TM chemoreceptor, sru family
T03F6.2	dnj-17	1
T03G11.2	sru-48	1	C-type lectin
T04A6.1		1	ribonuleoprotein
T04A8.3		1
T04A8.6		1
T04B2.3		1
T04C4.1		1
T04G9.6		1	sodium/phosphate transporter
T04G9.7		1	Leucine Rich Repeat (2 copies) (6 domains)
T04H1.1	tag-348	1
T05A1.3		1	zinc finger protein
T05A7.3		1
T05B4.2	nhr-57	1	40S ribosomal protein S5
T05C1.3		1
T05E11.1	rps-5	1	Ribosomal protein S19e
T05E12.7	srh-237	1
T05F1.3	rps-19	1	Achaete-scute/HLH
T05G11.8	srw-52	1
T05G5.2	hlh-4	1
T05H4.12	atp-4	1
T06C10.4	flp-10	1	Zinc finger, C4 type (two domains)
T06C12.14		1
T06C12.7	nhr-84	1
T06E6.6	srh-257	1
T06E6.9	srh-265	1
T06G6.5		1
T07A9.1		1	protein kinase
T07A9.13	tag-261	1
T07A9.3	kgb-1	1
T07C12.11		1	permease
T07D1.3		1
T07G12.2		1
T08A11.1		1
T08A9.4		1
T08A9.9	spp-5	1
T08B2.12		1
T08B2.4		1
T08E11.5		1
T08E11.7	fbxa-3	1
T08G5.3		1
T09B4.3		1	acetylglucosaminyltransferase-like domain
T09E11.4		1
T09E11.9		1	synaptotagmin like
T09F5.2		1
T10B10.5		1
T10B10.6	phat-6	1	histone H2B
T10B9.9		1	histone H3
T10C6.11	his-4	1	histone H4
T10C6.13	his-2	1	collagen
T10C6.14	his-1	1
T10E10.2	col-167	1	Mitochondrial carrier protein
T10E9.6		1
T10F2.2		1	ABC transporter
T10G3.2		1
T10H9.5	pmp-5	1	calpain
T11A5.1		1
T11A5.6		1	zinc metalloprotease
T11F8.2		1	bacterial regulatory protein UHPC like
T11F9.6	nas-22	1
T11G6.3		1	DNA repair protein
T11G6.5		1
T12A2.8		1	Ank repeat
T12B3.2		1
T12D8.3	acbp-5	1
T12D8.4		1	7TM chemoreceptor, srv family
T12G3.7		1	cuticular collagen
T13A10.9	srv-31	1	cytochrome P450
T13B5.4	col-40	1	major sperm protein
T13C5.1	daf-9	1
T13F2.11	msp-78	1
T13F2.6		1
T13H5.8		1	Transthyretin-like family
T14B4.3		1	Protein kinase/Aldehyde dehydrogenase
T14G10.4		1	ligand-gated ionic channel protein
T15B12.2		1
T15B7.16		1
T16A9.5		1	adenine phosphoribosyltransferase
T16G1.11	eif-3.K	1
T19B4.3		1
T19C3.8	fem-2	1
T19F4.1		1
T19H5.4		1
T20B12.7		1
T20B3.3	srh-215	1	H(beta)58 protein
T20B3.5	srh-216	1
T20D3.7	vps-26	1
T20F5.3		1
T20G5.10		1
T20G5.12		1
T20H4.2		1
T20H9.2	fbxa-43	1	7TM receptor
T21B4.1	srz-6	1	7TM receptor
T21B4.7	srh-69	1
T21B4.9	srh-70	1	p-glycoprotein
T21D12.14		1	ligand-gated ionic channel
T21E8.1	pgp-6	1	calmodulin
T21F2.1		1
T21H3.3	cmd-1	1	kringle domain
T21H3.5		1
T22A3.6		1	DPY-20 protein
T22B2.3		1	Globin
T22B3.1	dpy-20	1
T22C1.2		1	fatty-acid binding protein
T22E5.1		1
T22G5.2	lbp-7	1
T22H2.4		1	HMG box transcription factor
T22H6.4	str-123	1
T22H6.6	gei-3	1
T22H9.4		1	7TM receptor
T23C6.1	mdt-1.2	1	Drosophila tissue polarity protein like
T23D5.12	str-5	1	histone H2A
T23D8.1	mom-5	1	7tm receptor
T23D8.6	his-68	1	Ligand-binding domain of nuclear hormone receptors, Zinc finger, C4 type (two domains)
T23F11.5	srg-13	1	7TM chemoreceptor, srbc family
T23H4.2	nhr-69	1
T24A6.13	srbc-68	1	zinc finger protein
T24A6.2		1	Ubiquinol-cytochrome C reductase complex core protein 2
T24A6.8	nhr-221	1	Yeast DIE2 protein like
T24C4.1	ucr-2.3	1
T24D1.4	tag-179	1	cleavage stimulation factor
T24H7.4		1
T25D1.3		1	DUF-216 family
T25D3.2		1	TGF-beta-like growth factor
T25E12.11	srz-100	1
T25F10.2	dbl-1	1
T25F10.4		1	PDZ domain (Also known as DHR or GLGF).
T25G12.6		1
T26E3.3	par-6	1	7 transmembrane receptor (rhodopsin family)
T26E3.4		1
T26E4.14	srsx-38	1	nicotinic acetylcholine receptor
T26E4.6	srxa-17	1	7TM chemoreceptor, srw family
T26H10.1	des-2	1
T26H5.5	srw-33	1
T27C5.10		1
T27D12.4		1	heat shock protein HSP16-1
T27E4.6		1
T27E4.8	hsp-16.1	1	serine/threonine kinase (CDC2/CDKX subfamily)
T27E7.6		1
T27E9.3	cdk-5	1
T27E9.6		1	7TM chemoreceptor, str family
T27F2.4		1	7TM chemoreceptor, srj family
T28A11.1	str-64	1	glutathione S-transferase
T28A11.10	srj-7	1	7TM chemoreceptor, srt family
T28A11.11	gst-23	1
T28A11.15	srt-63	1
T28A11.21	fbxa-64	1
T28C6.7		1
T28D6.9	pen-2	1
T28D9.3		1	FYVE zinc finger
T28H10.2		1
VF11C1L.1	ppk-3	1
VF39H2L.1		1	WNT-2 precursor
W01A8.8		1	tetracyclin resistance protein like
W01B6.1	cwn-2	1
W01B6.3		1
W01C8.1		1	Fatty acid desaturase
W01C9.2		1
W02A2.1	fat-2	1	alanyl-tRNA synthetase
W02A2.8		1
W02B12.6	ars-1	1
W02D7.8		1
W02F12.6	sna-1	1
W02H5.1		1
W03B1.4	srs-1	1
W03B1.7		1
W03G1.8		1
W04G5.8		1	Ras association (RalGDS/AF-6) domain
W05B10.2		1	multidrug resistance protein
W05B10.4		1
W05E10.1		1
W05F2.7		1
W05H5.2		1
W05H9.4		1
W06A7.4		1	Human myeloid cell line protein 2 like
W06B3.1		1
W08D2.7	mtr-4	1
W08F4.10		1	serine/threonine protein kinase
W08F4.11		1
W09C3.1		1	ribosomal protein L7/L12 mitochondrial
W09C5.8		1
W09D10.3		1	galectin
W09H1.4		1
W09H1.6	lec-1	1
Y102A5C.20	srbc-80	1
Y102A5C.6		1
Y105C5A.12		1
Y105C5A.15		1
Y105C5A.3	pqn-76	1
Y105C5A.4	abu-5	1
Y105C5A.5	pqn-78	1
Y105C5A.6	pqn-79	1
Y105C5A.8		1
Y105C5B.12		1	serine/threonine kinase
Y106G6D.3		1
Y106G6D.4		1
Y106G6H.1		1	Ubiquitin carboxyl-terminal hydrolases family 2
Y106G6H.10		1
Y106G6H.12	duo-3	1
Y106G6H.4		1
Y106G6H.9		1
Y108G3AL.7		1
Y110A2AL.12		1
Y110A7A.16		1
Y111B2A.17		1
Y111B2A.21		1
Y113G7A.12		1
Y113G7A.14		1
Y116A8A.4		1
Y116A8B.4		1
Y116A8C.43		1
Y116A8C.7		1
Y116F11A.6		1
Y119C1B.10		1
Y119C1B.3		1
Y119C1B.5		1
Y119C1B.9		1
Y119D3A.3	fbxa-35	1
Y119D3A.4	fbxa-36	1
Y119D3B.6	fbxa-77	1
Y119D3B.7	fbxa-63	1
Y11D7A.10		1
Y15E3A.3		1
Y17D7B.2		1
Y17D7B.3		1
Y17D7B.5		1	FKBP-type peptidyl-prolyl cis-trans isomerases
Y17G9B.2		1
Y18D10A.19	fkb-2	1
Y18H1A.4		1
Y19D10A.4		1
Y19D10B.4		1
Y19D2B.1		1
Y22D7AL.9		1
Y23B4A.2		1
Y24D9A.4	rpl-7A	1	enoyl-CoA hydratase/isomerase
Y24D9A.8		1
Y25C1A.13		1
Y26D4A.5		1
Y26E6A.1		1
Y26E6A.2		1
Y32H12A.8		1
Y34B4A.2		1	Sugar (and other) transporters
Y34F4.3		1	RNA recognition motif. (aka RRM, RBD, or RNP domain)
Y37A1A.3		1
Y37D8A.21		1
Y37E11AM.1	smgl-2	1
Y37E3.7	rla-1	1
Y37H2A.11		1
Y37H2A.4	fbxa-107	1
Y37H2A.5	fbxa-210	1
Y38A8.3	ulp-2	1
Y38C1AA.3	pnc-1	1
Y38C1AA.8		1
Y38E10A.24		1
Y38F1A.1		1
Y38F2AR.5		1
Y39A1A.18		1
Y39A1A.23	hpr-9	1
Y39A3A.3		1
Y39B6A.13		1
Y39B6A.3		1
Y39B6A.34		1
Y39B6A.43		1
Y39B6A.8		1
Y39C12A.2		1
Y39C12A.9		1
Y39G10AR.15		1	7TM chemoreceptor, ugt family
Y39G10AR.21		1
Y39G10AR.6	ugt-31	1	muscarinic acetylcholine receptor
Y40A1A.3		1
Y40H4A.1	gar-3	1
Y41C4A.10	elb-1	1	Eukaryotic protein kinase domain
Y41E3.14	srt-49	1
Y42A5A.4		1	Helix-hairpin-helix motif.
Y42G9A.2		1	Mitochondrial carrier proteins (2 domains)
Y43C5A.6	rad-51	1	BTB (also known as BR-C/Ttk) domain.
Y43C5B.3		1
Y43E12A.3		1
Y43F4B.2		1
Y43F8C.7		1
Y44A6B.2	srxa-15	1	carboxylesterase
Y44A6D.6		1
Y44E3A.2	ace-2	1
Y44E3A.4		1
Y45F10D.6		1
Y45G5AM.4		1	clec family, C-type lectin
Y46C8AL.2		1
Y46C8AL.3	clec-70	1	spermidine synthesis
Y46G5A.10		1
Y46G5A.19		1
Y46G5A.20		1
Y46G5A.29		1
Y46H3B.2		1
Y46H3C.5		1
Y47D3A.2	fbxa-128	1
Y47D3A.4	cku-70	1
Y47G6A.2	inx-22	1
Y47G6A.21		1
Y47G6A.22		1	7TM chemoreceptor, sri family
Y47G6A.25		1
Y47G7B.3	sri-60	1	ICE-like protease (caspase) p10 domain.
Y47H9C.14		1
Y47H9C.6	csp-3	1	Ribosomal protein L7Ae
Y48A6B.13	spat-2	1
Y48A6B.3		1
Y48A6B.4	fipr-17	1
Y48B6A.12		1
Y48B6A.5		1
Y48E1B.8		1
Y48E1C.1		1
Y48G8AL.7		1
Y48G8AL.9		1	7TM chemoreceptor, srj family
Y49A3A.4		1
Y49C4A.6	srj-53	1
Y49E10.10		1
Y49E10.7		1	7TM chemoreceptor, srz family
Y49F6A.1		1
Y49F6B.11	srz-5	1
Y49F6B.6		1	glutamate receptor
Y49F6C.2		1	zinc finger protein
Y4C6A.2	mgl-3	1
Y4C6A.3		1
Y4C6B.5		1
Y50D4A.1		1
Y50E8A.8		1	Sugar (and other) transporters
Y50E8A.9	scrm-7	1
Y51A2D.5	hmit-1.2	1
Y51B9A.3		1
Y51H4A.15		1
Y51H4A.25		1	Heme-binding domain in cytochrome b5 and oxidoreductases
Y51H4A.7		1
Y52B11A.3		1
Y52E8A.4		1
Y53F4B.14		1
Y53F4B.45		1
Y53H1B.2		1
Y54E10A.11		1
Y54E10BL.5		1
Y54E10BR.5		1	Helicases conserved C-terminal domain
Y54E2A.2		1
Y54E2A.6		1
Y54E5A.8		1
Y54F10BM.9		1
Y54G11A.1		1
Y55D5A.3		1
Y55F3AM.4		1
Y55F3AM.8	immp-2	1
Y55F3BL.2		1	7TM chemoreceptor, srt family
Y55F3BR.1		1
Y55F3C.2	srt-23	1	acyl-carrier protein
Y56A3A.14	sdz-33	1
Y56A3A.19		1
Y57A10A.26		1
Y57A10A.5		1
Y57A10B.3		1
Y57A10B.6		1	LIM domain containing proteins
Y57E12B.2		1
Y57G11A.3		1
Y57G11A.4		1	7TM chemoreceptor, srz family
Y57G11C.21		1
Y57G7A.7	srz-64	1
Y59H11AL.1		1
Y59H11AR.2		1
Y5H2B.2	nhr-13	1
Y60A3A.18	skr-4	1
Y60A3A.19		1	G-protein coupled receptor, srh family
Y60A3A.9		1	7TM chemoreceptor, sri family
Y61B8A.2	srh-115	1
Y61B8B.1	sri-70	1
Y62E10A.8	mau-8	1
Y62E10A.9	rab-19	1
Y62H9A.12		1
Y63D3A.11	fbxb-94	1
Y63D3A.7		1
Y66D12A.10		1
Y68A4A.1	srh-202	1
Y68A4A.2	srz-47	1
Y68A4A.6	srz-96	1	Phosphatidylethanolamine-binding protein
Y69A2AR.12		1
Y69E1A.5		1
Y70C5C.1		1
Y71A12B.5		1
Y71F9AL.11		1
Y71F9AM.5	nxt-1	1
Y71F9AR.4		1
Y71G10AL.1		1
Y71H2AL.1		1
Y71H2AM.14		1
Y71H2AM.6		1
Y73B3A.11		1	protein kinase
Y73B3A.3		1
Y73B6A.5	lin-45	1
Y73B6BL.26	lgc-10	1
Y73B6BL.30		1
Y73C8B.1		1
Y73E7A.1		1
Y73F4A.2		1
Y73F8A.13		1
Y73F8A.8	pqn-90	1	Phosphatidylinositol-specific phospholipase C, X domain, Phosphatidylinositol-specific phospholipase C, Y domain
Y73F8A.9	pqn-91	1	ABC transporters ; ABC transporter transmembrane region.
Y75B12B.6	plc-2	1
Y75B8A.26	mrp-8	1
Y75B8A.34		1
Y76A2B.4		1
Y76B12C.7		1
Y77E11A.10	clp-6	1
Y79H2A.4		1
Y7A5A.2		1
Y80D3A.4	nhr-243	1
Y82E9BL.15	fbxa-19	1
Y87G2A.13		1
Y92H12BL.4		1
Y94A7B.5	srh-298	1
Y94H6A.8		1
Y94H6A.9	ubxn-2	1
Y95B8A.11		1
Y97E10AM.1		1
Y97E10AR.5		1	7TM chemoreceptor, srsx family
Y97E10AR.7		1
Y97E10B.9	srsx-3	1
Y9C12A.1		1
Y9C9A.14	srz-27	1	7TM chemoreceptor, str family
Y9C9A.16		1	7TM chemoreceptor, str family
Y9C9A.18	str-159	1	7TM chemoreceptor, str family
Y9C9A.2	str-164	1	7TM chemoreceptor, str family
Y9C9A.7	str-153	1
Y9C9A.9	str-158	1
Y9D1A.1		1
ZC155.4		1
ZC155.7	syn-16	1
ZC178.1		1
ZC190.10		1	7TM chemoreceptor, srw family
ZC204.14		1
ZC204.15	srw-97	1	ATPase epsilon chain
ZC239.12	sdz-35	1
ZC262.5		1	cystathionine beta-synthase
ZC328.3		1	carboxylesterase
ZC373.1		1	tRNA isopentenyltransferase
ZC376.2		1
ZC395.6	gro-1	1
ZC404.3	spe-39	1	UDP-glucuronosyltransferase
ZC434.4		1
ZC443.5	ugt-18	1
ZC449.1		1	FK506-binding protein like
ZC449.4		1
ZC455.10	fkb-4	1	Putative membrane protein
ZC487.4	grl-9	1	ser/thr-protein kinase
ZC518.1		1	Cyclic-nucleotide-gated olfactory channel
ZC581.1	nekl-2	1
ZC84.2	tax-4	1
ZK1067.3		1
ZK1098.5		1
ZK1098.7		1
ZK1128.2		1
ZK1128.4		1	Major sperm protein
ZK1240.8		1	Aldo/keto reductase
ZK1248.4		1	YJU2 protein
ZK1290.5		1	histone H4
ZK1307.9		1	histone H2A
ZK131.4	his-10	1	histone H2B
ZK131.6	his-12	1	cytochrome P450
ZK131.9	his-15	1
ZK1320.4	cyp-13A10	1	metalloprotease
ZK1321.4		1
ZK154.7	adm-4	1	Zinc finger-like
ZK177.2		1
ZK177.3		1
ZK180.1		1
ZK228.4		1	Zinc finger, C2H2 type (4 domains)
ZK285.1	str-198	1
ZK337.2		1
ZK370.4		1	Signal Recognition Particle 9Kd protein
ZK418.5		1	Yeast JTA107 like
ZK512.4		1	tyrosine-protein kinase
ZK593.7	lsm-7	1	lipase
ZK593.9		1	Fibronectin type III domain (31 domains), IG (immunoglobulin) superfamily (18 domains), calcium/calmodulin dependent protein kinase
ZK6.7		1
ZK617.1	unc-22	1	Coiled coil protein
ZK632.11		1
ZK632.2		1
ZK637.4		1
ZK643.8	grl-25	1	Ras-like protein
ZK652.3	tag-277	1
ZK669.5		1	G-protein coupled receptor, srg family
ZK673.10	sdz-37	1	7TM chemoreceptor, str family
ZK678.6	srg-64	1
ZK697.10	str-160	1	7TM chemoreceptor, sri family
ZK697.3		1	troponin I
ZK697.4	sri-27	1
ZK721.2	unc-27	1
ZK783.6		1	aromatic-L-amino-acid decarboxylase
ZK813.1		1	Putative membrane protein
ZK829.2	hdl-1	1
ZK849.5		1
ZK856.4		1	EF-hand calcium binding protein
ZK856.6		1	S.pombe hypothetical protein C12G12.13C like
ZK856.8		1
ZK858.1		1	calgranulin C calcium binding domains
ZK867.2		1	chitinase domains
ZK938.3		1
ZK938.6		1	acetylcholine receptor subunit
ZK973.4		1
ZK973.5	acr-6	1
